# Supplementary material for: Uncovering a role for METTL13 in malignant transformation of human hematopoietic stem cells and in the progression of pediatric leukemia
Source: Cell Death Dis. 2026 Apr 25;17(1):549. doi: 10.1038/s41419-026-08761-7 (PMC13243463; doi:10.1038/s41419-026-08761-7)
Supplement: Supplementary file 9 — Supplemental Table 1 [file 41419_2026_8761_MOESM9_ESM.xlsx]

## Sheet: 1. ADAR1 WT
Ensembl_ID	Gene_Symbol	p_value	L2FC(ADAR_OE/pCDH)
ENSG00000268895	A1BG-AS1	0.00634269	-0.926648
ENSG00000094914	AAAS	0.00696268	-0.761781
ENSG00000081760	AACS	0.00922795	-0.793738
ENSG00000158122	AAED1	0.00611165	-0.763783
ENSG00000115977	AAK1	0.0095707	-0.705799
ENSG00000087884	AAMDC	0.00866222	0.945516
ENSG00000131043	AAR2	0.000144838	-0.695018
ENSG00000124608	AARS2	0.0125303	-0.419164
ENSG00000157426	AASDH	0.0282423	-0.63743
ENSG00000149313	AASDHPPT	0.00181399	-0.509415
ENSG00000008311	AASS	0.00514829	-0.672349
ENSG00000275700	AATF	0.000672536	1.45734
ENSG00000181409	AATK	0.0253864	-1.1362
ENSG00000281376	ABALON	0.0398455	-2.13327
ENSG00000183044	ABAT	0.0129424	-1.48561
ENSG00000251595	ABCA11P	0.0368537	-0.834967
ENSG00000085563	ABCB1	0.0146654	-0.666119
ENSG00000197150	ABCB8	0.0365215	-0.687659
ENSG00000103222	ABCC1	0.00133055	-0.923373
ENSG00000114770	ABCC5	0.0371684	-0.589577
ENSG00000117528	ABCD3	0.00411766	-0.619371
ENSG00000164163	ABCE1	0.00024709	-0.51324
ENSG00000204574	ABCF1	0.0436971	-0.292955
ENSG00000161204	ABCF3	0.0242985	-0.319764
ENSG00000144827	ABHD10	0.0116546	-0.399577
ENSG00000106077	ABHD11	0.0408794	-0.76163
ENSG00000100997	ABHD12	0.000148355	-0.37779
ENSG00000139826	ABHD13	0.0318672	-0.633425
ENSG00000248487	ABHD14A	0.00938126	-0.33025
ENSG00000114779	ABHD14B	0.00603962	-0.588572
ENSG00000168792	ABHD15	0.0039565	-0.729579
ENSG00000204427	ABHD16A	0.0104799	-0.671852
ENSG00000107362	ABHD17B	0.000968969	-0.777225
ENSG00000011198	ABHD5	0.0449732	-0.438209
ENSG00000127220	ABHD8	0.0483946	-0.79788
ENSG00000136754	ABI1	2.26287e-05	-0.73506
ENSG00000097007	ABL1	0.023906	-0.481115
ENSG00000099204	ABLIM1	0.0277695	-0.336272
ENSG00000159842	ABR	0.0473963	-0.52817
ENSG00000146386	ABRACL	0.000858206	-0.572265
ENSG00000146109	ABT1	0.0143001	-0.684807
ENSG00000114626	ABTB1	0.0270995	-0.855804
ENSG00000166016	ABTB2	0.00968072	-1.41221
ENSG00000280347	AC000123.2	0.0347806	-0.716574
ENSG00000235560	AC002310.12	0.0295163	-0.907718
ENSG00000261312	AC002550.5	0.0437537	-2.89812
ENSG00000005189	AC004381.6	0.019608	-0.610519
ENSG00000205485	AC004980.7	0.0106757	-1.17915
ENSG00000231595	AC005224.2	0.0150684	-1.73697
ENSG00000214719	AC005562.1	0.0253244	-0.68012
ENSG00000266933	AC005775.2	0.0166529	-3.10434
ENSG00000253392	AC006277.2	0.0058681	-3.35755
ENSG00000261342	AC006538.1	0.0263608	-0.567827
ENSG00000235859	AC006978.6	0.0461089	-0.724068
ENSG00000267268	AC007204.2	0.0446886	2.03814
ENSG00000267980	AC007292.6	0.00847017	-2.62196
ENSG00000267838	AC008746.12	0.0440067	-0.654125
ENSG00000227407	AC008746.3	0.00634925	-1.8437
ENSG00000280006	AC009060.2	0.0479314	-2.37888
ENSG00000236255	AC009404.2	0.00830003	-1.86014
ENSG00000224152	AC009506.1	0.00776792	-0.51495
ENSG00000223960	AC009948.5	0.0106068	-0.70192
ENSG00000091436	AC013461.1	0.00303703	-0.53101
ENSG00000179859	AC025335.1	0.0385101	-0.476438
ENSG00000143429	AC027612.6	0.0131849	-1.05091
ENSG00000214432	AC068831.10	0.0010738	-4.70044
ENSG00000189229	AC069277.2	0.0479594	1.49304
ENSG00000204745	AC083899.3	0.0346454	-0.903989
ENSG00000279095	AC092066.1	0.042748	-0.70591
ENSG00000233757	AC092835.2	0.0476542	-0.458558
ENSG00000170846	AC093323.3	0.00104035	0.95139
ENSG00000232533	AC093673.5	0.010763	-1.23316
ENSG00000213846	AC098614.2	0.0268688	0.809456
ENSG00000223652	AC106786.1	0.0136927	3.34359
ENSG00000241525	AC108004.3	0.0223802	-1.07991
ENSG00000243179	AC110769.3	0.0334407	-2.40439
ENSG00000274425	AC114271.2	0.0156639	-0.733035
ENSG00000183889	AC138969.4	0.029654	-0.926796
ENSG00000215154	AC141586.5	0.0313822	-0.772268
ENSG00000235078	AC142528.1	0.00368467	-2.90689
ENSG00000237181	AC147651.4	0.0124519	-0.799701
ENSG00000281571	AC241585.2	0.0394542	-0.962198
ENSG00000167315	ACAA2	0.0406102	0.191784
ENSG00000151498	ACAD8	0.0112573	-0.798181
ENSG00000115361	ACADL	0.00332883	4.1375
ENSG00000117054	ACADM	0.0133082	-0.441608
ENSG00000122971	ACADS	0.0279912	-0.703451
ENSG00000072778	ACADVL	0.00972733	-0.591758
ENSG00000120437	ACAT2	1.15775e-05	-1.03171
ENSG00000181513	ACBD4	0.0389498	-0.496705
ENSG00000230124	ACBD6	0.0499832	-0.213627
ENSG00000176244	ACBD7	0.0153067	-0.948239
ENSG00000078124	ACER3	5.83302e-05	-0.65393
ENSG00000100813	ACIN1	0.00241441	-0.671048
ENSG00000131473	ACLY	0.000830105	-0.882383
ENSG00000122729	ACO1	0.0224966	-0.78691
ENSG00000100412	ACO2	0.00535663	-0.568643
ENSG00000162390	ACOT11	0.00717275	-0.878371
ENSG00000097021	ACOT7	0.000404474	-0.612892
ENSG00000123130	ACOT9	0.0152971	-0.409849
ENSG00000161533	ACOX1	0.0011578	-0.932478
ENSG00000087008	ACOX3	0.00521315	-0.417322
ENSG00000143727	ACP1	0.0379993	-0.381076
ENSG00000111644	ACRBP	0.0380656	-0.613524
ENSG00000167107	ACSF2	0.00702638	-0.959601
ENSG00000151726	ACSL1	0.00485741	-0.573219
ENSG00000123983	ACSL3	0.0480341	-0.74107
ENSG00000197142	ACSL5	0.00109965	-0.490855
ENSG00000111058	ACSS3	0.0348307	5.40696
ENSG00000075624	ACTB	0.00780069	-0.605775
ENSG00000130402	ACTN4	0.00736532	-0.765397
ENSG00000131966	ACTR10	0.00233275	-0.719097
ENSG00000138107	ACTR1A	0.00112333	-0.730155
ENSG00000115073	ACTR1B	0.00308337	-0.628532
ENSG00000138071	ACTR2	0.00395015	-0.61914
ENSG00000133627	ACTR3B	0.0301191	0.923168
ENSG00000101442	ACTR5	0.0183329	-0.603699
ENSG00000113812	ACTR8	0.00281231	-0.531575
ENSG00000115170	ACVR1	0.0301699	-0.860827
ENSG00000114739	ACVR2B	8.1133e-05	1.52496
ENSG00000170634	ACYP2	0.00586986	-0.703057
ENSG00000280194	AD000864.6	0.0477423	1.07696
ENSG00000168803	ADAL	0.0335346	-0.76957
ENSG00000143537	ADAM15	0.0378176	-0.797579
ENSG00000151694	ADAM17	0.00856438	-0.716823
ENSG00000135074	ADAM19	0.0026358	-1.01472
ENSG00000114948	ADAM23	0.00228906	2.34395
ENSG00000168615	ADAM9	0.00445384	0.788967
ENSG00000087116	ADAMTS2	0.0138356	2.32193
ENSG00000134917	ADAMTS8	0.00189845	4.58496
ENSG00000163638	ADAMTS9	0.0014845	1.85896
ENSG00000156218	ADAMTSL3	0.0379966	3.58496
ENSG00000143382	ADAMTSL4	0.00021539	-0.745683
ENSG00000105963	ADAP1	0.00892129	-0.900777
ENSG00000160710	ADAR	0.00120877	7.95796
ENSG00000197381	ADARB1	0.0242135	-0.661074
ENSG00000213638	ADAT3	0.00706059	-1.17628
ENSG00000063761	ADCK1	0.0388603	-0.542708
ENSG00000163050	ADCK3	0.0484432	-0.496468
ENSG00000123815	ADCK4	0.00186738	-0.579403
ENSG00000164742	ADCY1	0.00349645	3.66204
ENSG00000138031	ADCY3	0.0225532	-0.570358
ENSG00000087274	ADD1	0.00447451	-0.310008
ENSG00000075340	ADD2	0.00278433	1.92679
ENSG00000152990	ADGRA3	0.00705841	-0.486704
ENSG00000135298	ADGRB3	0.0142007	2.37504
ENSG00000127507	ADGRE2	0.0130137	-1.1045
ENSG00000123146	ADGRE5	0.0242362	-0.842599
ENSG00000159618	ADGRG5	0.018673	-0.974657
ENSG00000112414	ADGRG6	0.00697036	-0.967724
ENSG00000150471	ADGRL3	0.0346837	2.52356
ENSG00000197894	ADH5	0.0416866	-0.254275
ENSG00000182551	ADI1	0.0139652	-0.491841
ENSG00000159346	ADIPOR1	0.0367014	-0.547013
ENSG00000101126	ADNP	0.00173903	-0.627647
ENSG00000101544	ADNP2	0.00918714	-0.488225
ENSG00000181915	ADO	0.000331802	-0.693608
ENSG00000159322	ADPGK	0.00164187	-0.653945
ENSG00000184160	ADRA2C	0.000364409	7.08746
ENSG00000173020	ADRBK1	0.0125631	-0.527831
ENSG00000100077	ADRBK2	0.0474512	-0.529531
ENSG00000239900	ADSL	0.0263941	-0.367848
ENSG00000181026	AEN	0.049189	-0.795949
ENSG00000104964	AES	1.5061e-05	-0.697772
ENSG00000196526	AFAP1	0.0112702	3.22239
ENSG00000172493	AFF1	0.0100934	-0.740223
ENSG00000155966	AFF2	0.00615499	-0.661687
ENSG00000072364	AFF4	0.00515161	-0.777912
ENSG00000141385	AFG3L2	0.00468736	-0.396568
ENSG00000119844	AFTPH	0.0159712	-0.650038
ENSG00000135439	AGAP2	0.00028111	-0.979856
ENSG00000133612	AGAP3	0.0369954	-0.384726
ENSG00000188234	AGAP4	0.0199466	-1.01161
ENSG00000264204	AGAP7P	0.0162666	-0.837895
ENSG00000173744	AGFG1	0.0235917	-0.708202
ENSG00000164252	AGGF1	0.0198964	-0.497329
ENSG00000006530	AGK	0.0101661	-0.597187
ENSG00000162688	AGL	0.0214228	-0.756194
ENSG00000123908	AGO2	0.0444665	-0.751239
ENSG00000169692	AGPAT2	0.00243913	-0.866904
ENSG00000188157	AGRN	0.0464341	-0.772101
ENSG00000101444	AHCY	0.0265353	-0.4662
ENSG00000158467	AHCYL2	0.0138174	-0.478124
ENSG00000126705	AHDC1	0.000814532	-0.82556
ENSG00000124942	AHNAK	0.0431724	0.445554
ENSG00000185567	AHNAK2	0.0200806	2.05683
ENSG00000063438	AHRR	0.00790898	-0.742003
ENSG00000100591	AHSA1	0.0498566	-0.294119
ENSG00000173209	AHSA2	0.0255719	-0.44772
ENSG00000126878	AIF1L	0.0462712	0.795725
ENSG00000156709	AIFM1	0.000639099	1.14947
ENSG00000183773	AIFM3	0.0212549	-1.17953
ENSG00000164022	AIMP1	0.00351766	-0.490488
ENSG00000106305	AIMP2	0.020797	-0.540239
ENSG00000110711	AIP	0.0167157	-0.532198
ENSG00000270726	AJ271736.10	0.0164125	-1.42293
ENSG00000004455	AK2	0.0146929	-0.657533
ENSG00000147853	AK3	0.00372282	-0.729047
ENSG00000155085	AK9	0.0250468	-0.797507
ENSG00000108599	AKAP10	0.0139359	-0.92891
ENSG00000023516	AKAP11	0.00854142	-0.581769
ENSG00000131016	AKAP12	0.000851006	3.57163
ENSG00000197976	AKAP17A	0.00113072	-0.405164
ENSG00000105127	AKAP8	0.0141381	-0.414798
ENSG00000011243	AKAP8L	0.0349004	-0.383792
ENSG00000127914	AKAP9	0.00462237	-0.770904
ENSG00000174574	AKIRIN1	0.036573	-0.67518
ENSG00000135334	AKIRIN2	0.00801368	-0.792279
ENSG00000117448	AKR1A1	0.0196196	-0.631195
ENSG00000085662	AKR1B1	0.00318233	-0.470036
ENSG00000215267	AKR1C7P	0.0216246	-4.59826
ENSG00000053371	AKR7A2	0.0409625	-0.420377
ENSG00000142208	AKT1	0.0106545	-0.6102
ENSG00000105221	AKT2	0.00105234	-0.627398
ENSG00000226989	AL049758.2	0.0264046	-3.90689
ENSG00000278899	AL358852.1	0.0174772	-2.47131
ENSG00000279508	AL589743.1	2.35878e-05	6.80305
ENSG00000161618	ALDH16A1	0.0405597	-0.673398
ENSG00000059573	ALDH18A1	0.00211338	-0.437233
ENSG00000128918	ALDH1A2	0.000674746	3.89519
ENSG00000184254	ALDH1A3	0.0148544	6.44294
ENSG00000137124	ALDH1B1	0.00833209	-0.560877
ENSG00000119711	ALDH6A1	0.0265846	-0.422659
ENSG00000164904	ALDH7A1	0.0296516	0.724453
ENSG00000143149	ALDH9A1	0.0201032	-0.579956
ENSG00000149925	ALDOA	0.000179145	-0.703368
ENSG00000109107	ALDOC	0.00164959	-1.24097
ENSG00000033011	ALG1	0.00415118	-0.564085
ENSG00000139133	ALG10	0.036386	-1.11742
ENSG00000175548	ALG10B	0.0370383	-0.506491
ENSG00000101901	ALG13	0.0288665	-0.70577
ENSG00000189366	ALG1L	0.00993181	4.57949
ENSG00000119523	ALG2	0.0129412	-0.892974
ENSG00000214160	ALG3	0.00989103	-0.535043
ENSG00000120697	ALG5	0.0352513	-0.21879
ENSG00000088035	ALG6	0.0426526	-0.731269
ENSG00000159063	ALG8	0.0219461	-0.525803
ENSG00000086848	ALG9	0.038535	-0.605663
ENSG00000166199	ALKBH3	0.0350619	-0.62499
ENSG00000091542	ALKBH5	0.00582982	-0.577617
ENSG00000239382	ALKBH6	0.00378157	-0.750356
ENSG00000125652	ALKBH7	0.0130392	-0.643095
ENSG00000052850	ALX4	0.00385097	3.32193
ENSG00000183684	ALYREF	0.0153601	0.313577
ENSG00000110497	AMBRA1	0.00545111	-0.638267
ENSG00000123505	AMD1	0.00468792	-0.686065
ENSG00000159461	AMFR	0.0119561	-0.61869
ENSG00000181754	AMIGO1	0.010617	1.42531
ENSG00000176020	AMIGO3	0.0128159	-2.07569
ENSG00000166025	AMOTL1	0.0289783	-0.4576
ENSG00000116337	AMPD2	0.0159433	-0.589176
ENSG00000133805	AMPD3	0.00365449	-0.874038
ENSG00000078053	AMPH	0.000842995	3.70044
ENSG00000145020	AMT	0.0438736	-0.939149
ENSG00000196704	AMZ2	0.00282779	-0.509897
ENSG00000153107	ANAPC1	0.0137885	-0.697871
ENSG00000166295	ANAPC16	0.00615515	-0.494054
ENSG00000176248	ANAPC2	0.0125026	-0.514254
ENSG00000089053	ANAPC5	0.00866386	-0.653512
ENSG00000196510	ANAPC7	0.0134291	-0.641746
ENSG00000013523	ANGEL1	0.00193806	-0.737604
ENSG00000174606	ANGEL2	0.0126878	-0.706314
ENSG00000154188	ANGPT1	0.00284046	-0.909068
ENSG00000154122	ANKH	0.0176103	-0.634906
ENSG00000131503	ANKHD1	0.0232927	-0.334504
ENSG00000254996	ANKHD1-EIF4EBP3	0.035522	-0.4963
ENSG00000160117	ANKLE1	0.00703132	-0.615573
ENSG00000176915	ANKLE2	0.0148737	-0.547061
ENSG00000106524	ANKMY2	0.000761131	-0.536979
ENSG00000076513	ANKRD13A	0.00103326	-0.621332
ENSG00000198720	ANKRD13B	0.0269893	-0.972881
ENSG00000118454	ANKRD13C	0.0110154	-0.655138
ENSG00000089847	ANKRD24	0.000348008	3.27448
ENSG00000105186	ANKRD27	0.0241749	-0.493185
ENSG00000206560	ANKRD28	0.0404022	-0.569999
ENSG00000154065	ANKRD29	0.0396002	5.11201
ENSG00000164236	ANKRD33B	0.0360043	-0.845134
ENSG00000198483	ANKRD35	0.040761	-1.1017
ENSG00000186106	ANKRD46	0.0366374	-0.652077
ENSG00000168876	ANKRD49	0.0335361	-0.633365
ENSG00000151458	ANKRD50	0.00154382	-0.337277
ENSG00000139645	ANKRD52	0.0014384	-0.635974
ENSG00000100124	ANKRD54	0.0261692	-0.27526
ENSG00000230778	ANKRD63	0.0400231	-1.76755
ENSG00000168096	ANKS3	0.00231572	0.470763
ENSG00000160746	ANO10	0.00533564	-0.637689
ENSG00000171714	ANO5	0.00409892	4.2817
ENSG00000074855	ANO8	0.0179889	-0.698253
ENSG00000140350	ANP32A	0.0117041	0.227048
ENSG00000163297	ANTXR2	0.00689853	-0.885598
ENSG00000122359	ANXA11	0.000899271	-0.538333
ENSG00000196975	ANXA4	0.0126726	-0.511071
ENSG00000164111	ANXA5	0.0330004	-0.748781
ENSG00000138279	ANXA7	0.00587809	-0.67787
ENSG00000279690	AP000280.66	0.0414036	4.30743
ENSG00000219529	AP000580.1	0.00351207	-1.36873
ENSG00000279342	AP000866.1	0.0247958	-1.26814
ENSG00000184441	AP001062.7	0.0331553	-0.77128
ENSG00000255200	AP003068.18	0.0274792	-1.86673
ENSG00000100280	AP1B1	0.0101959	-0.667899
ENSG00000166747	AP1G1	0.00191464	-0.72883
ENSG00000072958	AP1M1	0.00261735	-0.758819
ENSG00000106367	AP1S1	0.0465705	-0.346948
ENSG00000182287	AP1S2	0.0120208	-0.657657
ENSG00000152056	AP1S3	0.00825554	-0.743466
ENSG00000196961	AP2A1	0.00427594	-0.895701
ENSG00000006125	AP2B1	0.000788429	-0.599815
ENSG00000161203	AP2M1	0.00109382	-0.369169
ENSG00000132842	AP3B1	0.00011375	-0.702156
ENSG00000065000	AP3D1	0.00894817	-0.348001
ENSG00000185009	AP3M1	0.00372995	-0.850217
ENSG00000177879	AP3S1	0.0146922	-0.436823
ENSG00000157823	AP3S2	0.0207997	-0.857321
ENSG00000081014	AP4E1	0.00914834	-0.590534
ENSG00000254470	AP5B1	4.84481e-06	-0.704368
ENSG00000053770	AP5M1	0.00485439	-0.802471
ENSG00000242802	AP5Z1	0.00214091	-0.821248
ENSG00000120868	APAF1	0.00319521	-0.718264
ENSG00000011132	APBA3	0.0179176	-0.591462
ENSG00000166313	APBB1	0.0326591	-0.376064
ENSG00000113108	APBB3	0.024466	-0.871946
ENSG00000169188	APEX2	0.00721526	-0.486219
ENSG00000117362	APH1A	0.000192466	-0.677208
ENSG00000138613	APH1B	0.000181823	-0.666918
ENSG00000166181	API5	0.0135011	-0.568376
ENSG00000175279	APITD1	0.0079778	0.467825
ENSG00000169621	APLF	0.0137886	-0.677716
ENSG00000105290	APLP1	0.00359389	5.65208
ENSG00000163382	APOA1BP	0.0416675	-0.33648
ENSG00000243811	APOBEC3D	0.0356503	-1.2293
ENSG00000128394	APOBEC3F	0.0327502	-0.880805
ENSG00000239713	APOBEC3G	0.00153182	-1.04416
ENSG00000234906	APOC2	0.0467549	-2.18001
ENSG00000128335	APOL2	0.0142154	-0.554034
ENSG00000128284	APOL3	0.0112013	-0.581441
ENSG00000221963	APOL6	0.0336572	-0.802248
ENSG00000184831	APOO	0.00844302	-0.73659
ENSG00000256053	APOPT1	0.00120095	-0.837689
ENSG00000198931	APRT	0.00879347	-0.551912
ENSG00000021776	AQR	0.00144243	-0.871644
ENSG00000078061	ARAF	0.00574644	-0.775721
ENSG00000186635	ARAP1	0.0119551	-0.511942
ENSG00000047365	ARAP2	0.000602434	-1.43569
ENSG00000109321	AREG	0.00410968	-0.966359
ENSG00000119682	AREL1	0.00141754	-0.861264
ENSG00000143761	ARF1	0.00761797	-0.690191
ENSG00000134287	ARF3	0.0153242	-0.692294
ENSG00000168374	ARF4	0.0301211	-0.761253
ENSG00000004059	ARF5	0.0118489	-0.53028
ENSG00000165527	ARF6	0.000654794	-0.441091
ENSG00000101199	ARFGAP1	0.000501903	-0.69431
ENSG00000149182	ARFGAP2	0.0382364	-0.534319
ENSG00000242247	ARFGAP3	0.014393	-0.749108
ENSG00000066777	ARFGEF1	0.00273163	-0.741406
ENSG00000112379	ARFGEF3	0.020279	1.50696
ENSG00000164144	ARFIP1	0.0273022	-0.640182
ENSG00000132254	ARFIP2	0.0114342	-0.533165
ENSG00000175220	ARHGAP1	0.0472375	-0.759544
ENSG00000198826	ARHGAP11A	0.00181838	1.01448
ENSG00000075884	ARHGAP15	0.0185543	-0.74272
ENSG00000140750	ARHGAP17	0.00162376	-0.574967
ENSG00000213390	ARHGAP19	0.0356227	-0.288553
ENSG00000269891	ARHGAP19-SLIT1	0.0306667	1.62149
ENSG00000128805	ARHGAP22	0.00206199	-0.649985
ENSG00000163219	ARHGAP25	0.00418103	-0.786009
ENSG00000186517	ARHGAP30	0.000494672	-0.764446
ENSG00000031081	ARHGAP31	0.0356719	-1.01178
ENSG00000089820	ARHGAP4	0.00276754	-0.696788
ENSG00000006740	ARHGAP44	0.00864927	2.49381
ENSG00000100852	ARHGAP5	0.00449064	-0.585423
ENSG00000241484	ARHGAP8	0.0266672	1.87447
ENSG00000123329	ARHGAP9	0.0369632	-0.808235
ENSG00000141522	ARHGDIA	0.0136869	-0.635537
ENSG00000111348	ARHGDIB	0.00928228	-0.548806
ENSG00000242173	ARHGDIG	0.0139532	2.0917
ENSG00000076928	ARHGEF1	5.54716e-05	-0.668466
ENSG00000074964	ARHGEF10L	0.0308748	1.07241
ENSG00000130762	ARHGEF16	0.016422	-1.13627
ENSG00000104880	ARHGEF18	0.000547908	-0.731238
ENSG00000116584	ARHGEF2	0.00187836	-0.672582
ENSG00000240771	ARHGEF25	0.0391664	1.02452
ENSG00000163947	ARHGEF3	0.00712036	-0.859343
ENSG00000183111	ARHGEF37	0.000923688	4.29768
ENSG00000129675	ARHGEF6	0.000586436	-0.795876
ENSG00000102606	ARHGEF7	0.0076872	-0.78994
ENSG00000117713	ARID1A	0.00287529	-0.687813
ENSG00000049618	ARID1B	0.0155048	-0.777877
ENSG00000054267	ARID4B	0.0388004	-0.515756
ENSG00000196843	ARID5A	0.00249051	-0.702343
ENSG00000150347	ARID5B	0.00506686	-0.70032
ENSG00000166233	ARIH1	0.0110452	-0.40044
ENSG00000177479	ARIH2	0.00345539	-0.656359
ENSG00000214087	ARL16	0.00949385	-0.564956
ENSG00000213465	ARL2	0.0267106	-0.494241
ENSG00000102931	ARL2BP	0.0193599	-0.521821
ENSG00000122644	ARL4A	0.02267	-0.578792
ENSG00000162980	ARL5A	0.0170105	-0.488787
ENSG00000165997	ARL5B	0.0139547	-0.666576
ENSG00000170540	ARL6IP1	0.000401849	-0.589542
ENSG00000182196	ARL6IP4	0.0307524	-0.126799
ENSG00000144746	ARL6IP5	2.62803e-05	-0.661513
ENSG00000143862	ARL8A	0.00570534	-0.583737
ENSG00000104442	ARMC1	0.0115211	-0.464062
ENSG00000170632	ARMC10	0.024465	-0.342289
ENSG00000140691	ARMC5	0.0134673	-0.655177
ENSG00000105676	ARMC6	0.0413613	-0.551387
ENSG00000125449	ARMC7	0.00281787	-0.718832
ENSG00000135931	ARMC9	0.0384269	-0.905688
ENSG00000126947	ARMCX1	0.0328179	-0.494579
ENSG00000198960	ARMCX6	0.0207928	-0.384922
ENSG00000172379	ARNT2	0.0131012	2.04669
ENSG00000133794	ARNTL	0.0269051	-0.718499
ENSG00000029153	ARNTL2	0.00888009	-0.561857
ENSG00000241685	ARPC1A	0.00485266	0.175564
ENSG00000130429	ARPC1B	0.00770198	-0.654761
ENSG00000163466	ARPC2	0.000209568	-0.532011
ENSG00000111229	ARPC3	0.00615726	-0.70186
ENSG00000241553	ARPC4	0.0311966	-0.522893
ENSG00000250151	ARPC4-TTLL3	0.00822703	-0.998079
ENSG00000162704	ARPC5	0.00037477	-0.753908
ENSG00000136950	ARPC5L	0.00222609	0.944073
ENSG00000242498	ARPIN	0.0377929	0.724659
ENSG00000128989	ARPP19	0.000987606	-0.647136
ENSG00000137486	ARRB1	0.00463743	-0.719447
ENSG00000141480	ARRB2	0.00240272	-0.725239
ENSG00000197070	ARRDC1	0.020039	-0.933409
ENSG00000140450	ARRDC4	0.0211766	0.848885
ENSG00000100299	ARSA	0.0166638	-0.710612
ENSG00000113273	ARSB	0.00260033	-0.662472
ENSG00000164291	ARSK	0.00168712	-0.797945
ENSG00000099889	ARVCF	0.000334458	1.05135
ENSG00000104763	ASAH1	0.0245057	-0.490464
ENSG00000153317	ASAP1	0.00538113	-0.622095
ENSG00000065802	ASB1	0.00217501	1.96589
ENSG00000267080	ASB16-AS1	0.0105193	-0.663252
ENSG00000115239	ASB3	0.00224853	-0.683078
ENSG00000183475	ASB7	0.0162931	-0.856177
ENSG00000177981	ASB8	0.00027206	-0.651894
ENSG00000138303	ASCC1	0.0296201	-0.600133
ENSG00000112249	ASCC3	0.0136719	-0.769837
ENSG00000105011	ASF1B	0.00128528	-0.861583
ENSG00000161944	ASGR2	0.0377613	-1.1905
ENSG00000116539	ASH1L	0.0319702	-0.768116
ENSG00000235919	ASH1L-AS1	0.0028703	-0.483119
ENSG00000213199	ASIC3	0.019319	-2.03111
ENSG00000169093	ASMTL	0.020036	-0.450233
ENSG00000198356	ASNA1	0.0310234	-0.69741
ENSG00000138381	ASNSD1	0.0255921	-0.49076
ENSG00000198363	ASPH	0.00588626	-0.292264
ENSG00000174939	ASPHD1	0.00273983	1.62578
ENSG00000066279	ASPM	0.0297403	-0.52438
ENSG00000169696	ASPSCR1	0.00429321	-0.482761
ENSG00000162174	ASRGL1	0.0175899	0.469485
ENSG00000171456	ASXL1	0.00463233	-0.555749
ENSG00000143970	ASXL2	0.0109996	-0.614404
ENSG00000138138	ATAD1	0.00852014	-0.688438
ENSG00000156802	ATAD2	0.0200186	-0.645685
ENSG00000197785	ATAD3A	0.00072552	0.676806
ENSG00000176208	ATAD5	0.0291543	-0.574489
ENSG00000123268	ATF1	0.00333501	-0.633849
ENSG00000115966	ATF2	0.00527366	-0.712558
ENSG00000128272	ATF4	0.0326782	-0.213773
ENSG00000169136	ATF5	0.00904701	-0.871046
ENSG00000118217	ATF6	0.000304697	-0.660049
ENSG00000213676	ATF6B	0.000660972	-0.539711
ENSG00000171681	ATF7IP	0.00142575	-0.831781
ENSG00000166669	ATF7IP2	0.00404439	-0.61938
ENSG00000152348	ATG10	0.0175589	-0.636618
ENSG00000145782	ATG12	0.0230694	-0.782657
ENSG00000175224	ATG13	0.0310621	-0.763537
ENSG00000126775	ATG14	0.0187307	-0.799677
ENSG00000110046	ATG2A	0.0168471	-0.764598
ENSG00000066739	ATG2B	0.0296114	-0.429101
ENSG00000101844	ATG4A	0.0266408	-0.775581
ENSG00000168397	ATG4B	0.0480363	-0.516497
ENSG00000057663	ATG5	0.0279021	-0.446385
ENSG00000119787	ATL2	0.0207145	-0.623087
ENSG00000184743	ATL3	0.000134715	-0.665417
ENSG00000149311	ATM	0.0202371	-0.769578
ENSG00000166454	ATMIN	0.0350979	-0.530472
ENSG00000111676	ATN1	0.0130203	-0.672339
ENSG00000177556	ATOX1	0.0304229	-0.446277
ENSG00000058063	ATP11B	0.0129331	-0.691656
ENSG00000105726	ATP13A1	0.00812896	-0.694342
ENSG00000159363	ATP13A2	0.0158337	-0.712396
ENSG00000133657	ATP13A3	0.0140685	-0.529008
ENSG00000163399	ATP1A1	0.000548016	-0.437153
ENSG00000105409	ATP1A3	0.00594396	-1.02457
ENSG00000143153	ATP1B1	0.0163996	-0.62138
ENSG00000069849	ATP1B3	0.00256695	-0.687265
ENSG00000174437	ATP2A2	0.00610349	-0.507169
ENSG00000074370	ATP2A3	0.00889603	-0.936039
ENSG00000070961	ATP2B1	0.0166082	-0.741581
ENSG00000058668	ATP2B4	0.012417	-0.625798
ENSG00000017260	ATP2C1	0.0131835	-0.377526
ENSG00000110955	ATP5B	0.0234185	-0.297227
ENSG00000099624	ATP5D	0.00465209	-0.568386
ENSG00000124172	ATP5E	0.00310156	-0.490978
ENSG00000116459	ATP5F1	0.00586929	-0.610396
ENSG00000159199	ATP5G1	0.0212745	-0.441171
ENSG00000135390	ATP5G2	0.00676507	-0.587076
ENSG00000154518	ATP5G3	0.00613621	-0.411149
ENSG00000167863	ATP5H	0.0257871	-0.434717
ENSG00000154723	ATP5J	0.0362967	-0.403624
ENSG00000241468	ATP5J2	0.0118054	-0.592738
ENSG00000241837	ATP5O	0.00513823	-0.270907
ENSG00000105341	ATP5SL	0.00487512	-0.609212
ENSG00000071553	ATP6AP1	0.0142978	-0.938627
ENSG00000182220	ATP6AP2	0.00573738	-0.560593
ENSG00000185344	ATP6V0A2	0.00726536	-0.785875
ENSG00000117410	ATP6V0B	0.00554137	-0.79159
ENSG00000185883	ATP6V0C	0.00904656	-0.753331
ENSG00000159720	ATP6V0D1	0.00715435	-0.804677
ENSG00000114573	ATP6V1A	0.0377826	-0.808463
ENSG00000147416	ATP6V1B2	0.00919408	-0.737182
ENSG00000131100	ATP6V1E1	0.02888	-0.606531
ENSG00000128524	ATP6V1F	0.0016189	-0.517226
ENSG00000136888	ATP6V1G1	0.00122131	-0.669238
ENSG00000213760	ATP6V1G2	0.0248115	-1.03607
ENSG00000143515	ATP8B2	0.0388909	-0.828965
ENSG00000175054	ATR	0.0199418	-0.578824
ENSG00000138085	ATRAID	0.00440029	-0.490463
ENSG00000088812	ATRN	0.00317757	-0.34457
ENSG00000107518	ATRNL1	0.0236449	1.51074
ENSG00000124788	ATXN1	0.00524906	-0.943905
ENSG00000130638	ATXN10	0.00766934	-0.772015
ENSG00000224470	ATXN1L	0.047505	0.338864
ENSG00000204842	ATXN2	0.00364779	-0.571481
ENSG00000168488	ATXN2L	0.00064849	-0.649708
ENSG00000066427	ATXN3	0.00411841	-0.840877
ENSG00000146776	ATXN7L1	0.0488985	-0.541934
ENSG00000162650	ATXN7L2	0.0189098	-0.804798
ENSG00000087152	ATXN7L3	0.00119942	-0.747007
ENSG00000253719	ATXN7L3B	0.0016562	-0.563591
ENSG00000115307	AUP1	0.00530564	-0.663621
ENSG00000178999	AURKB	0.011764	-0.536627
ENSG00000169857	AVEN	0.00316957	0.634428
ENSG00000105778	AVL9	0.0441801	-0.590268
ENSG00000198049	AVPR1B	0.0244206	-1.79675
ENSG00000103126	AXIN1	0.0314979	-0.598596
ENSG00000168646	AXIN2	0.0187488	3.0268
ENSG00000155096	AZIN1	0.000233389	-0.781684
ENSG00000166710	B2M	0.017588	-0.660732
ENSG00000169255	B3GALNT1	0.0192264	-0.565363
ENSG00000149541	B3GAT3	0.000472085	-0.619377
ENSG00000187676	B3GLCT	0.0222985	-0.631533
ENSG00000170340	B3GNT2	0.0101767	-0.787243
ENSG00000176597	B3GNT5	0.00982761	-0.533496
ENSG00000139044	B4GALNT3	0.00793106	3.20116
ENSG00000086062	B4GALT1	0.0183879	-0.703842
ENSG00000158850	B4GALT3	0.00171793	-0.917955
ENSG00000158470	B4GALT5	0.0417121	-0.723679
ENSG00000027847	B4GALT7	0.016962	-0.730327
ENSG00000105393	BABAM1	0.000117358	-0.767286
ENSG00000182240	BACE2	0.0447224	-0.66942
ENSG00000002330	BAD	0.0216355	-0.652471
ENSG00000107262	BAG1	0.00424579	0.539438
ENSG00000151929	BAG3	0.0113261	-0.736394
ENSG00000156735	BAG4	0.0251208	-0.648922
ENSG00000166170	BAG5	0.00256001	-0.617596
ENSG00000204463	BAG6	0.0332128	-0.6117
ENSG00000140320	BAHD1	0.00734732	-0.614547
ENSG00000030110	BAK1	0.00427572	-0.659841
ENSG00000175334	BANF1	0.0114223	-0.373798
ENSG00000153064	BANK1	0.024886	-0.519539
ENSG00000163930	BAP1	0.0027841	-0.410239
ENSG00000131668	BARX1	0.000146277	5.5992
ENSG00000156127	BATF	0.00529817	-0.65432
ENSG00000123685	BATF3	0.00336214	1.40841
ENSG00000087088	BAX	0.0243108	-1.27252
ENSG00000076108	BAZ2A	0.00447538	-0.899505
ENSG00000174483	BBS1	0.00326714	-0.55404
ENSG00000163093	BBS5	0.0330536	-0.962054
ENSG00000116752	BCAS2	0.0176077	-0.466703
ENSG00000105552	BCAT2	0.0121514	-0.320814
ENSG00000114200	BCHE	0.0238109	2.9386
ENSG00000083123	BCKDHB	0.0126244	-0.50138
ENSG00000103507	BCKDK	0.00184825	-0.584253
ENSG00000142867	BCL10	0.00995785	-0.734761
ENSG00000099968	BCL2L13	0.0330089	-0.645662
ENSG00000129473	BCL2L2	0.0143937	0.745432
ENSG00000069399	BCL3	0.0384417	-0.766816
ENSG00000110987	BCL7A	0.0247591	-0.456136
ENSG00000106635	BCL7B	0.00194121	-0.692042
ENSG00000099385	BCL7C	0.00488411	0.356697
ENSG00000116128	BCL9	0.0325368	-0.713409
ENSG00000186174	BCL9L	0.0358786	-0.699455
ENSG00000029363	BCLAF1	0.000247611	-0.784179
ENSG00000085185	BCORL1	0.000286647	-0.970791
ENSG00000186716	BCR	0.0416061	-0.539468
ENSG00000236824	BCYRN1	0.00354728	1.96347
ENSG00000164039	BDH2	0.0167587	-0.57035
ENSG00000188848	BEND4	0.0302442	-0.553254
ENSG00000105829	BET1	0.0128498	-0.539612
ENSG00000177951	BET1L	0.0125856	-0.719783
ENSG00000133134	BEX2	0.0153216	0.832874
ENSG00000102409	BEX4	0.0115976	0.381156
ENSG00000184515	BEX5	0.042312	1.74952
ENSG00000103429	BFAR	0.00949348	-0.564693
ENSG00000198908	BHLHB9	0.0210265	0.634656
ENSG00000110934	BIN2	0.0152187	-0.978193
ENSG00000147439	BIN3	0.0421175	-0.68111
ENSG00000110330	BIRC2	0.000734858	-0.719379
ENSG00000089685	BIRC5	0.0346469	-0.327321
ENSG00000115760	BIRC6	0.01234	-0.828143
ENSG00000282851	BISPR	0.0445791	-0.759691
ENSG00000134897	BIVM	0.0404057	-0.545944
ENSG00000197299	BLM	0.0164411	-0.632875
ENSG00000188428	BLOC1S5	0.000821666	-0.38958
ENSG00000104164	BLOC1S6	0.01925	-0.482132
ENSG00000168487	BMP1	0.00570091	-0.503649
ENSG00000204217	BMPR2	0.0184129	-0.598743
ENSG00000165733	BMS1	0.0237511	-0.108994
ENSG00000204177	BMS1P1	0.0166508	-0.746967
ENSG00000140299	BNIP2	0.00404781	-0.716396
ENSG00000163141	BNIPL	0.000543637	-1.21527
ENSG00000144857	BOC	0.00102846	6.50581
ENSG00000183336	BOLA2	0.0217168	-0.368904
ENSG00000261236	BOP1	0.000264155	0.429553
ENSG00000136122	BORA	0.0198674	-0.719094
ENSG00000166275	BORCS7	0.0107439	-0.657276
ENSG00000162813	BPNT1	0.0196507	-0.668543
ENSG00000171634	BPTF	0.00382771	-0.645487
ENSG00000157764	BRAF	0.0237003	-0.628274
ENSG00000089234	BRAP	0.0139002	-0.575336
ENSG00000106009	BRAT1	0.0202061	-0.574867
ENSG00000012048	BRCA1	0.00312824	-0.486863
ENSG00000204256	BRD2	0.00801908	-0.680686
ENSG00000141867	BRD4	0.00310846	-0.651364
ENSG00000028310	BRD9	0.0216085	0.21436
ENSG00000158019	BRE	0.00872375	-0.515936
ENSG00000164713	BRI3	0.00279802	-0.673417
ENSG00000184992	BRI3BP	0.00150255	-0.711447
ENSG00000113460	BRIX1	0.0355931	-0.509787
ENSG00000254999	BRK1	0.00137998	-0.566242
ENSG00000174744	BRMS1	0.000387283	0.972391
ENSG00000156983	BRPF1	0.00811377	-0.760344
ENSG00000096070	BRPF3	0.00112603	-0.621521
ENSG00000160058	BSDC1	0.0065447	-0.803961
ENSG00000172270	BSG	0.0079671	-0.573903
ENSG00000109743	BST1	0.00205955	-0.75956
ENSG00000095564	BTAF1	0.0024988	-0.68885
ENSG00000064726	BTBD1	0.0189879	-0.617279
ENSG00000133243	BTBD2	0.00314851	-0.55203
ENSG00000169814	BTD	0.0218718	-0.791619
ENSG00000145741	BTF3	0.00720886	-0.49791
ENSG00000134717	BTF3L4	0.0374058	-0.638109
ENSG00000133639	BTG1	0.0163686	-0.871873
ENSG00000159388	BTG2	0.00319142	-1.27073
ENSG00000112763	BTN2A1	0.0223772	-0.624617
ENSG00000026950	BTN3A1	0.0118343	-0.506857
ENSG00000169679	BUB1	0.0156798	-0.578744
ENSG00000154473	BUB3	0.0153939	-0.466741
ENSG00000106245	BUD31	0.00703117	-0.447141
ENSG00000112578	BYSL	0.00853335	-0.538595
ENSG00000265148	BZRAP1-AS1	0.0416433	-0.494232
ENSG00000082153	BZW1	0.000832345	-0.744663
ENSG00000136261	BZW2	0.00570111	-0.505356
ENSG00000155640	C10orf12	0.0204797	-0.727866
ENSG00000107815	C10orf2	0.00199154	0.748537
ENSG00000107738	C10orf54	0.0140038	-0.854826
ENSG00000222047	C10orf55	0.0169656	-1.43063
ENSG00000119965	C10orf88	0.0213423	-0.409688
ENSG00000211450	C11orf31	0.00143486	-0.632853
ENSG00000149179	C11orf49	0.0215573	-0.593944
ENSG00000182919	C11orf54	0.0211844	-0.833529
ENSG00000175573	C11orf68	0.00930241	-0.625121
ENSG00000149196	C11orf73	0.0237008	-0.376765
ENSG00000168005	C11orf84	0.00512368	-0.344793
ENSG00000278615	C11orf98	0.00110052	-0.576435
ENSG00000047621	C12orf4	0.047488	-0.43708
ENSG00000111412	C12orf49	0.00459411	-0.585248
ENSG00000111678	C12orf57	0.0361579	-0.665417
ENSG00000130921	C12orf65	0.0294165	-0.521747
ENSG00000235162	C12orf75	0.00855049	-0.61111
ENSG00000174456	C12orf76	0.00970171	-0.532074
ENSG00000133935	C14orf1	0.000194353	-1.05344
ENSG00000227051	C14orf132	0.0030934	4.08746
ENSG00000170270	C14orf142	0.01715	-0.541507
ENSG00000087302	C14orf166	0.0105138	-0.694048
ENSG00000170468	C14orf169	0.0138789	-0.566641
ENSG00000185347	C14orf80	0.00150185	0.98252
ENSG00000167173	C15orf39	0.00416657	-1.0027
ENSG00000188549	C15orf52	0.0057077	1.64195
ENSG00000128891	C15orf57	0.0308884	-0.725
ENSG00000188277	C15orf62	0.0346981	-1.12306
ENSG00000130731	C16orf13	0.048007	-0.447163
ENSG00000166780	C16orf45	0.039111	-0.584478
ENSG00000185716	C16orf52	0.0170255	-0.720532
ENSG00000140688	C16orf58	0.0317357	-0.725559
ENSG00000162062	C16orf59	0.0240301	-0.417176
ENSG00000103544	C16orf62	0.0291734	-0.534278
ENSG00000155330	C16orf87	0.0188945	-0.646868
ENSG00000260456	C16orf95	0.038494	-0.588013
ENSG00000258315	C17orf49	0.0137074	-0.482902
ENSG00000212719	C17orf51	0.00138272	2.69401
ENSG00000125319	C17orf53	0.00465846	-0.722977
ENSG00000178927	C17orf62	0.0156043	-0.570636
ENSG00000141219	C17orf80	0.00331395	-0.552708
ENSG00000224877	C17orf89	0.00509567	0.640918
ENSG00000273604	C17orf96	0.0360166	-0.652632
ENSG00000141428	C18orf21	0.0124189	-0.607177
ENSG00000152242	C18orf25	0.012603	-0.754266
ENSG00000177576	C18orf32	0.0179148	-0.749955
ENSG00000228300	C19orf24	0.000488156	-0.820222
ENSG00000119559	C19orf25	0.0176936	-0.635218
ENSG00000123144	C19orf43	0.0054505	0.610268
ENSG00000160392	C19orf47	0.043727	-0.666302
ENSG00000142444	C19orf52	0.00784493	0.728698
ENSG00000104979	C19orf53	0.00569078	-0.571303
ENSG00000132016	C19orf57	0.0137196	-1.12937
ENSG00000006015	C19orf60	0.00153631	-0.459148
ENSG00000130813	C19orf66	0.0202593	-0.867864
ENSG00000185453	C19orf68	0.00012685	2.06659
ENSG00000106392	C1GALT1	0.0287534	-1.10358
ENSG00000171155	C1GALT1C1	0.00313816	-0.583468
ENSG00000000460	C1orf112	0.0182037	-0.604599
ENSG00000162817	C1orf115	0.000220894	4.99348
ENSG00000197982	C1orf122	0.0251409	-0.717761
ENSG00000143633	C1orf131	0.00458941	-0.56738
ENSG00000131591	C1orf159	0.0487674	-0.741093
ENSG00000143110	C1orf162	0.0386906	-0.640731
ENSG00000263961	C1orf186	0.0300322	-0.996111
ENSG00000213057	C1orf220	0.00537353	-1.51334
ENSG00000198520	C1orf228	0.00710085	-0.616976
ENSG00000157181	C1orf27	0.0172452	-0.45819
ENSG00000143793	C1orf35	0.00123358	1.89846
ENSG00000143612	C1orf43	0.0452515	-0.320934
ENSG00000118292	C1orf54	0.0371977	-0.984649
ENSG00000143443	C1orf56	0.00444902	-1.22503
ENSG00000173372	C1QA	0.0258809	-3.01436
ENSG00000108561	C1QBP	0.00126915	-0.473876
ENSG00000186897	C1QL4	0.044756	6.2854
ENSG00000176659	C20orf197	0.0440656	-0.52686
ENSG00000101084	C20orf24	0.00292667	-0.630112
ENSG00000196476	C20orf96	0.0253773	-0.505311
ENSG00000160226	C21orf2	0.038231	-1.02466
ENSG00000184208	C22orf46	0.000734847	2.03072
ENSG00000172375	C2CD2L	0.016256	-0.729694
ENSG00000111731	C2CD5	0.0352703	-0.506019
ENSG00000115998	C2orf42	0.0108748	-1.00822
ENSG00000135974	C2orf49	0.0418649	-0.6566
ENSG00000168887	C2orf68	0.000893571	-0.649805
ENSG00000178074	C2orf69	0.00460699	-0.839651
ENSG00000204128	C2orf72	0.00551502	3.07282
ENSG00000186132	C2orf76	0.0158048	-0.940963
ENSG00000182600	C2orf82	0.00227116	-1.37691
ENSG00000125730	C3	0.035476	-3.40758
ENSG00000163608	C3orf17	0.00407582	-0.659218
ENSG00000188315	C3orf62	0.00967525	-0.89769
ENSG00000244731	C4A	0.0342865	-0.988525
ENSG00000224389	C4B	0.0109213	-0.767302
ENSG00000164096	C4orf3	0.00194918	-0.59676
ENSG00000205208	C4orf46	0.043653	-0.653657
ENSG00000181904	C5orf24	0.00461278	-0.684223
ENSG00000151881	C5orf28	0.0421309	-0.652505
ENSG00000181751	C5orf30	0.00491837	-0.749075
ENSG00000205765	C5orf51	0.0187015	-0.760419
ENSG00000164241	C5orf63	0.019024	-0.996198
ENSG00000185127	C6orf120	0.0364384	-0.530515
ENSG00000221821	C6orf226	0.0203114	-0.746862
ENSG00000255389	C6orf3	0.00673969	-1.19727
ENSG00000112308	C6orf62	0.00926251	-0.614398
ENSG00000146576	C7orf26	0.0153123	-0.718532
ENSG00000164898	C7orf55	0.0128352	-0.552452
ENSG00000164603	C7orf60	0.00908851	-0.533635
ENSG00000243317	C7orf73	0.0019052	-0.729722
ENSG00000241852	C8orf58	0.0228095	-0.965024
ENSG00000189376	C8orf76	0.040917	-0.688994
ENSG00000213563	C8orf82	0.0169296	-0.597762
ENSG00000198917	C9orf114	0.00937311	-0.548984
ENSG00000148362	C9orf142	0.000672804	-0.566281
ENSG00000171159	C9orf16	0.00467727	-0.482395
ENSG00000135045	C9orf40	0.0393706	-0.673707
ENSG00000165118	C9orf64	0.0385363	0.815645
ENSG00000147894	C9orf72	0.0294423	-0.788496
ENSG00000135932	CAB39	0.0014279	-0.772565
ENSG00000149679	CABLES2	0.00109943	-0.672178
ENSG00000157782	CABP1	0.0108389	3
ENSG00000142408	CACNG8	0.00188956	3.10236
ENSG00000105298	CACTIN	0.0130078	-0.402732
ENSG00000151893	CACUL1	0.00612762	-1.09954
ENSG00000116161	CACYBP	0.000920522	0.436163
ENSG00000084774	CAD	0.0206361	-0.547954
ENSG00000182985	CADM1	0.0256857	5.39232
ENSG00000225670	CADM3-AS1	0.0414231	-0.55821
ENSG00000105767	CADM4	0.038861	3.14168
ENSG00000081803	CADPS2	0.00843317	4.29546
ENSG00000136436	CALCOCO2	0.0092229	-0.634387
ENSG00000122786	CALD1	0.000905816	3.51766
ENSG00000138172	CALHM2	0.0235246	-0.526464
ENSG00000143933	CALM2	0.000200841	-0.601667
ENSG00000179218	CALR	0.00248262	-0.713488
ENSG00000183049	CAMK1D	0.0181725	-0.609489
ENSG00000004660	CAMKK1	0.0408299	0.491994
ENSG00000164615	CAMLG	0.0441014	-0.301275
ENSG00000130559	CAMSAP1	0.0257347	0.595575
ENSG00000111530	CAND1	0.00618534	-0.76981
ENSG00000171302	CANT1	0.00645577	-0.748064
ENSG00000127022	CANX	0.00325784	0.536507
ENSG00000042493	CAPG	0.0204521	-0.893446
ENSG00000103326	CAPN15	0.016362	-0.419781
ENSG00000131375	CAPN7	0.00309102	-0.536005
ENSG00000126247	CAPNS1	0.0125679	-0.513303
ENSG00000256812	CAPNS2	0.013674	-2.15754
ENSG00000135387	CAPRIN1	0.0114403	-0.549198
ENSG00000116489	CAPZA1	0.0061252	-0.720855
ENSG00000077549	CAPZB	0.00473887	-0.68667
ENSG00000100065	CARD10	0.0130373	2.23823
ENSG00000165233	CARD19	0.0183457	-0.900358
ENSG00000132357	CARD6	0.0063018	-0.889523
ENSG00000105483	CARD8	0.0020977	-0.708212
ENSG00000268001	CARD8-AS1	0.00258526	-0.744547
ENSG00000187796	CARD9	0.00683032	-0.605721
ENSG00000138380	CARF	0.0219531	-0.88708
ENSG00000213995	CARKD	0.000195031	-0.554063
ENSG00000142453	CARM1	0.00031844	-0.639134
ENSG00000156017	CARNMT1	0.00563118	-0.762027
ENSG00000108349	CASC3	0.0170845	-0.296949
ENSG00000166734	CASC4	3.32724e-05	-0.809385
ENSG00000137812	CASC5	0.00359348	-0.774813
ENSG00000127995	CASD1	0.00787249	-0.570753
ENSG00000177303	CASKIN2	0.00233546	-0.726597
ENSG00000003400	CASP10	0.00797711	-0.725477
ENSG00000165806	CASP7	0.001458	-0.767125
ENSG00000064012	CASP8	0.010461	-0.598059
ENSG00000118412	CASP8AP2	0.00202239	-0.458367
ENSG00000121691	CAT	0.0178544	-0.592695
ENSG00000129993	CBFA2T3	0.00274243	-0.729674
ENSG00000067955	CBFB	0.000198503	-0.372135
ENSG00000110395	CBL	0.00268759	-0.719469
ENSG00000114423	CBLB	0.029166	-0.74379
ENSG00000102924	CBLN1	0.00511289	6.06609
ENSG00000160200	CBS	0.0482936	0.906085
ENSG00000274276	CBSL	0.00233084	3.53555
ENSG00000108468	CBX1	0.012944	-0.461718
ENSG00000122565	CBX3	0.00149355	-0.362851
ENSG00000141582	CBX4	0.00818307	-0.440904
ENSG00000094916	CBX5	0.0385833	-0.433329
ENSG00000100211	CBY1	0.00994777	1.06683
ENSG00000132024	CC2D1A	0.010257	-0.512255
ENSG00000048342	CC2D2A	0.00423136	2.77259
ENSG00000060339	CCAR1	0.00522794	-0.641028
ENSG00000158941	CCAR2	0.00425974	-0.668312
ENSG00000137944	CCBL2	0.0326544	-0.471571
ENSG00000135736	CCDC102A	0.00025024	1.91523
ENSG00000173581	CCDC106	0.0250818	-0.443919
ENSG00000136710	CCDC115	0.00304272	-0.602859
ENSG00000160799	CCDC12	0.0292072	-0.336548
ENSG00000147144	CCDC120	0.00123186	-0.82118
ENSG00000007080	CCDC124	0.00771576	0.203162
ENSG00000183323	CCDC125	0.0375594	-0.568575
ENSG00000164366	CCDC127	0.0288513	0.579718
ENSG00000185298	CCDC137	0.012893	0.860682
ENSG00000175455	CCDC14	0.0128052	-0.691822
ENSG00000198003	CCDC151	0.0187699	2.81714
ENSG00000203799	CCDC162P	0.0206783	-4.33787
ENSG00000198937	CCDC167	0.0227472	-0.454453
ENSG00000154781	CCDC174	0.00624935	0.323364
ENSG00000223745	CCDC18-AS1	6.64974e-05	-1.10554
ENSG00000197816	CCDC180	0.049899	-1.33574
ENSG00000117477	CCDC181	0.0127734	1.83486
ENSG00000228544	CCDC183-AS1	0.00947943	-0.93502
ENSG00000165813	CCDC186	0.0461178	-0.777372
ENSG00000101997	CCDC22	0.0194409	-0.587288
ENSG00000024862	CCDC28A	0.0213295	0.2705
ENSG00000160050	CCDC28B	0.0444134	-0.618176
ENSG00000109881	CCDC34	0.0311837	0.40437
ENSG00000164051	CCDC51	0.0296964	0.294023
ENSG00000120860	CCDC53	0.0190231	-0.55973
ENSG00000176155	CCDC57	0.0240601	-0.754336
ENSG00000133773	CCDC59	0.0063238	-0.365249
ENSG00000108091	CCDC6	0.0191389	-0.590686
ENSG00000104983	CCDC61	0.0281747	-0.661002
ENSG00000135127	CCDC64	0.0435142	2.21175
ENSG00000180376	CCDC66	0.00215253	-1.20925
ENSG00000177352	CCDC71	0.00166936	-0.600167
ENSG00000162004	CCDC78	0.0272828	-0.636527
ENSG00000169515	CCDC8	0.00040759	4.15094
ENSG00000186166	CCDC84	0.034804	-0.65021
ENSG00000175602	CCDC85B	0.0021709	1.05416
ENSG00000205476	CCDC85C	0.00479317	1.0699
ENSG00000110104	CCDC86	0.00748922	-0.601508
ENSG00000115355	CCDC88A	0.0230741	-0.66046
ENSG00000168071	CCDC88B	0.00192947	-0.580616
ENSG00000105321	CCDC9	0.00241146	1.11178
ENSG00000123106	CCDC91	0.0104284	-0.881644
ENSG00000119242	CCDC92	0.0062315	-0.828213
ENSG00000105248	CCDC94	0.00204731	-0.806593
ENSG00000173013	CCDC96	0.000874527	2.53804
ENSG00000142039	CCDC97	0.0143243	-0.599773
ENSG00000204536	CCHCR1	0.00136764	1.319
ENSG00000185972	CCIN	0.00453542	3.11548
ENSG00000108691	CCL2	0.00293194	-1.90612
ENSG00000145386	CCNA2	0.00355574	-0.585286
ENSG00000134057	CCNB1	0.00684944	-0.607005
ENSG00000157456	CCNB2	0.00503862	-0.546455
ENSG00000112237	CCNC	0.0104144	-0.975927
ENSG00000118971	CCND2	0.00036615	-0.649249
ENSG00000166946	CCNDBP1	0.00510371	-0.75836
ENSG00000162063	CCNF	0.0229098	-0.478682
ENSG00000113328	CCNG1	0.0177731	-0.685946
ENSG00000134480	CCNH	0.0262958	-0.550841
ENSG00000118816	CCNI	0.00634291	-0.380502
ENSG00000090061	CCNK	0.014249	-0.987188
ENSG00000163660	CCNL1	0.00567782	-0.812451
ENSG00000221978	CCNL2	0.00966752	-0.704641
ENSG00000248283	CCNL2P1	0.041705	-0.913997
ENSG00000082258	CCNT2	0.024785	-0.485316
ENSG00000108100	CCNY	0.00198772	-0.599777
ENSG00000163249	CCNYL1	0.00325583	-0.755599
ENSG00000103540	CCP110	0.00586089	-0.548168
ENSG00000260916	CCPG1	0.0403305	-0.564525
ENSG00000121807	CCR2	0.00163387	-0.849027
ENSG00000154429	CCSAP	0.000226543	-0.529402
ENSG00000107771	CCSER2	0.0175551	-0.988719
ENSG00000163468	CCT3	0.00603457	-0.274812
ENSG00000146731	CCT6A	0.00101675	0.297974
ENSG00000228409	CCT6P1	0.0368339	-0.548871
ENSG00000156261	CCT8	0.0205747	-0.430537
ENSG00000226015	CCT8P1	0.0255699	-1.36364
ENSG00000156535	CD109	0.00767369	-0.738712
ENSG00000177697	CD151	0.00225751	-0.673301
ENSG00000169217	CD2BP2	0.00365809	0.418247
ENSG00000167851	CD300A	0.000723825	-0.95968
ENSG00000186407	CD300E	0.036587	-1.2338
ENSG00000004468	CD38	0.00415263	-0.917223
ENSG00000117335	CD46	0.00156379	-0.718817
ENSG00000169442	CD52	0.00428375	-0.656269
ENSG00000143119	CD53	0.0020605	-0.706727
ENSG00000116815	CD58	0.00867173	-1.02918
ENSG00000085063	CD59	0.00249899	-0.688949
ENSG00000137101	CD72	0.0170336	-1.00946
ENSG00000019582	CD74	0.0410266	-0.72006
ENSG00000110651	CD81	0.0002599	-0.751642
ENSG00000114013	CD86	0.0208747	-1.114
ENSG00000102543	CDADC1	0.000267104	-0.504877
ENSG00000140326	CDAN1	0.00441533	-0.767169
ENSG00000151465	CDC123	0.0351257	-0.404961
ENSG00000130177	CDC16	0.00242128	-0.487406
ENSG00000117399	CDC20	0.0159951	-0.496974
ENSG00000094880	CDC23	0.0143106	-0.671341
ENSG00000101224	CDC25B	0.00597248	-0.685635
ENSG00000158402	CDC25C	0.00270551	-0.724611
ENSG00000176386	CDC26	0.00456959	0.659886
ENSG00000004897	CDC27	0.0377226	-0.864769
ENSG00000099804	CDC34	0.021314	-0.385882
ENSG00000105401	CDC37	0.00167867	0.39749
ENSG00000168438	CDC40	0.024813	-0.648867
ENSG00000070831	CDC42	0.0145655	-0.608324
ENSG00000198752	CDC42BPB	0.000910129	2.58183
ENSG00000149798	CDC42EP2	0.011176	-0.952568
ENSG00000158985	CDC42SE2	0.00430096	-0.470828
ENSG00000096401	CDC5L	0.0198023	-0.532789
ENSG00000094804	CDC6	0.0134697	-0.687777
ENSG00000097046	CDC7	0.0301124	-0.494687
ENSG00000134371	CDC73	0.00859655	-0.614176
ENSG00000111665	CDCA3	0.0291255	-0.733073
ENSG00000170779	CDCA4	0.031709	-0.47675
ENSG00000134690	CDCA8	0.00766872	-0.551865
ENSG00000107736	CDH23	0.0248972	1.55369
ENSG00000124215	CDH26	0.0223737	-0.574716
ENSG00000089486	CDIP1	0.0368105	-0.494987
ENSG00000103502	CDIPT	0.00217007	-0.534848
ENSG00000170312	CDK1	0.0242762	-0.547761
ENSG00000248333	CDK11B	0.00399455	0.630926
ENSG00000167258	CDK12	0.0172859	-0.658307
ENSG00000065883	CDK13	0.048503	-0.606273
ENSG00000058091	CDK14	0.019171	-0.971537
ENSG00000102225	CDK16	0.00684719	-0.562812
ENSG00000059758	CDK17	0.0171949	-0.816848
ENSG00000155111	CDK19	0.00209884	-0.60975
ENSG00000123374	CDK2	0.00105325	-0.647563
ENSG00000111328	CDK2AP1	0.0121851	-0.537027
ENSG00000167797	CDK2AP2	0.00332453	-0.696472
ENSG00000135446	CDK4	0.0125927	-0.755487
ENSG00000176749	CDK5R1	0.0074041	-0.683055
ENSG00000105810	CDK6	0.0399322	-0.688821
ENSG00000136807	CDK9	0.00565149	-0.486672
ENSG00000145996	CDKAL1	0.00690274	-0.734675
ENSG00000100490	CDKL1	0.0138824	-0.614595
ENSG00000111276	CDKN1B	0.000255479	-0.892504
ENSG00000129757	CDKN1C	0.00336367	-0.689274
ENSG00000147889	CDKN2A	0.00214253	2.47049
ENSG00000168564	CDKN2AIP	0.0193655	-0.71832
ENSG00000237190	CDKN2AIPNL	0.000559912	-0.516977
ENSG00000147883	CDKN2B	0.0372417	5.56224
ENSG00000123080	CDKN2C	0.0185372	-0.59745
ENSG00000100526	CDKN3	0.0217105	-0.4482
ENSG00000140743	CDR2	0.0384548	0.694721
ENSG00000101290	CDS2	0.031208	-0.272685
ENSG00000091527	CDV3	0.00582079	0.503011
ENSG00000153046	CDYL	0.00595472	0.49266
ENSG00000170956	CEACAM3	0.0055638	-2.16146
ENSG00000245848	CEBPA	0.00122844	-0.729766
ENSG00000172216	CEBPB	0.0170035	-0.671816
ENSG00000115816	CEBPZ	0.00068703	-0.278754
ENSG00000218739	CEBPZOS	0.00450082	-0.581187
ENSG00000099954	CECR2	0.000772633	4.82814
ENSG00000170835	CEL	0.00184683	-1.06741
ENSG00000048740	CELF2	0.000247351	-0.92681
ENSG00000075275	CELSR1	0.0441445	-0.667101
ENSG00000125817	CENPB	0.0041428	-0.523344
ENSG00000145241	CENPC	0.00894723	-0.679176
ENSG00000138778	CENPE	0.0476466	-0.470303
ENSG00000117724	CENPF	0.0175968	-0.447309
ENSG00000102384	CENPI	0.0210745	-0.796938
ENSG00000151849	CENPJ	0.00530281	-0.896291
ENSG00000120334	CENPL	0.0322197	-0.31388
ENSG00000138092	CENPO	0.0246228	-0.528682
ENSG00000031691	CENPQ	0.0327558	-0.655152
ENSG00000102901	CENPT	0.0130937	-0.63956
ENSG00000224109	CENPVP3	0.0362429	-1.36828
ENSG00000141577	CEP131	0.000453698	1.44593
ENSG00000135315	CEP162	0.0349943	-0.681067
ENSG00000143702	CEP170	0.0071152	-0.752934
ENSG00000099814	CEP170B	0.00544449	0.779708
ENSG00000101639	CEP192	0.00867399	-0.554518
ENSG00000126001	CEP250	0.0042959	1.4015
ENSG00000135837	CEP350	0.00371102	-0.562076
ENSG00000106477	CEP41	0.0198547	-0.550518
ENSG00000138180	CEP55	0.0489539	-0.556293
ENSG00000183137	CEP57L1	0.000147102	-0.601063
ENSG00000114107	CEP70	0.00179774	-0.552102
ENSG00000101624	CEP76	0.0202168	-0.672186
ENSG00000148019	CEP78	0.000971655	-0.579812
ENSG00000130695	CEP85	0.0248822	-0.672546
ENSG00000111860	CEP85L	0.0286586	-0.869587
ENSG00000121289	CEP89	0.0142415	-0.550722
ENSG00000182504	CEP97	0.00468762	-0.694659
ENSG00000134255	CEPT1	0.00468215	-0.862755
ENSG00000167123	CERCAM	0.00663141	-0.724843
ENSG00000223802	CERS1	0.00116334	3.22408
ENSG00000139624	CERS5	0.00328088	-0.985875
ENSG00000172292	CERS6	0.00201688	-0.662303
ENSG00000163001	CFAP36	0.043484	-0.466731
ENSG00000197748	CFAP43	0.03026	1.78022
ENSG00000206530	CFAP44	0.0130098	-0.994181
ENSG00000156042	CFAP70	0.0318248	-0.303781
ENSG00000164323	CFAP97	0.00302175	-0.523402
ENSG00000153774	CFDP1	0.00350311	0.409823
ENSG00000172757	CFL1	0.000843962	-0.661109
ENSG00000003402	CFLAR	0.0193082	-0.688708
ENSG00000163320	CGGBP1	0.000316659	-0.679172
ENSG00000143375	CGN	0.00338056	2.97526
ENSG00000128849	CGNL1	0.000607147	4.50346
ENSG00000276216	CH17-373J23.1	0.00280065	1.35056
ENSG00000280145	CH507-154B10.1	0.0243883	-1.22772
ENSG00000278996	CH507-513H4.1	0.00402276	-0.516604
ENSG00000281383	CH507-513H4.5	0.0432245	2.3468
ENSG00000280441	CH507-528H12.1	0.00402276	-0.516604
ENSG00000277117	CH507-9B2.1	0.0280368	-0.762104
ENSG00000280433	CH507-9B2.9	0.0155504	-0.853806
ENSG00000143942	CHAC2	0.00793264	-0.571052
ENSG00000167670	CHAF1A	0.00179105	1.06715
ENSG00000198824	CHAMP1	0.00863245	-0.73357
ENSG00000172586	CHCHD1	0.0485276	-0.29663
ENSG00000250479	CHCHD10	0.00583755	-0.269749
ENSG00000106153	CHCHD2	0.00401226	-0.587631
ENSG00000125611	CHCHD5	0.0284927	-0.517958
ENSG00000159685	CHCHD6	0.0167603	1.01788
ENSG00000153922	CHD1	0.0254441	-0.539801
ENSG00000131778	CHD1L	0.00189705	-0.370525
ENSG00000085872	CHERP	0.00493429	-0.640487
ENSG00000072609	CHFR	0.00176021	-0.756696
ENSG00000255112	CHMP1B	0.00208981	-0.638296
ENSG00000130724	CHMP2A	0.02994	0.290868
ENSG00000083937	CHMP2B	0.0050474	-0.614323
ENSG00000101421	CHMP4B	0.00607308	0.554056
ENSG00000164695	CHMP4C	0.0151463	-1.26424
ENSG00000086065	CHMP5	0.0170037	-0.645508
ENSG00000176108	CHMP6	0.0153801	0.412515
ENSG00000128656	CHN1	0.0237286	1.52218
ENSG00000110172	CHORDC1	0.0294596	-0.690271
ENSG00000187446	CHP1	0.0203593	-0.800296
ENSG00000033100	CHPF2	0.000341755	-0.910337
ENSG00000111666	CHPT1	0.0145384	-0.627233
ENSG00000104472	CHRAC1	0.0212768	-0.662921
ENSG00000180720	CHRM4	0.0101616	-2.42786
ENSG00000129749	CHRNA10	0.0471355	-1.18601
ENSG00000115526	CHST10	0.00132679	-0.825702
ENSG00000180767	CHST13	0.0170039	-0.941202
ENSG00000169105	CHST14	0.00929419	-1.0503
ENSG00000122863	CHST3	0.000903588	3.2303
ENSG00000147119	CHST7	0.0491748	-0.748338
ENSG00000131873	CHSY1	0.00383645	-0.540166
ENSG00000127586	CHTF18	0.0147378	-0.537843
ENSG00000168802	CHTF8	0.0352363	-0.54092
ENSG00000160679	CHTOP	0.0154397	-0.44725
ENSG00000144021	CIAO1	0.000264419	-0.669543
ENSG00000185043	CIB1	0.0143706	-0.735539
ENSG00000079432	CIC	0.000121245	-0.959951
ENSG00000100865	CINP	0.0445901	-0.706187
ENSG00000138433	CIR1	0.0143453	-0.486818
ENSG00000099622	CIRBP	0.00168067	0.676373
ENSG00000148337	CIZ1	0.0181187	-0.472809
ENSG00000136108	CKAP2	0.00192391	-0.544664
ENSG00000169607	CKAP2L	0.0349273	-0.688032
ENSG00000175216	CKAP5	0.0165122	-0.483839
ENSG00000254788	CKLF-CMTM1	0.0149145	-1.53044
ENSG00000223572	CKMT1A	0.00159859	6.06178
ENSG00000173207	CKS1B	0.00304169	-0.571304
ENSG00000123975	CKS2	0.0316352	-0.522371
ENSG00000074054	CLASP1	0.00389816	-0.790541
ENSG00000163539	CLASP2	0.0422249	-0.472838
ENSG00000104859	CLASRP	0.0102318	-0.875574
ENSG00000011021	CLCN6	0.0113387	-1.13082
ENSG00000103249	CLCN7	0.000765929	-0.760841
ENSG00000172322	CLEC12A	0.00630874	-0.797785
ENSG00000038532	CLEC16A	0.0195876	-0.542578
ENSG00000157322	CLEC18A	0.04669	-1.04134
ENSG00000110852	CLEC2B	0.0150503	-0.752259
ENSG00000069493	CLEC2D	0.0469967	-1.25734
ENSG00000162994	CLHC1	0.00290842	-1.29934
ENSG00000169504	CLIC4	0.00176973	-0.748384
ENSG00000113282	CLINT1	0.00987547	-0.21659
ENSG00000115295	CLIP4	0.00278866	-1.06417
ENSG00000013441	CLK1	0.0227118	-0.626164
ENSG00000176444	CLK2	0.024121	-0.401929
ENSG00000179335	CLK3	0.0359937	-0.604032
ENSG00000113240	CLK4	0.0376427	-0.78631
ENSG00000188603	CLN3	0.0031443	-0.683315
ENSG00000102805	CLN5	0.0257981	-0.736966
ENSG00000128973	CLN6	0.0173533	-0.61423
ENSG00000125656	CLPP	0.0049633	-0.484762
ENSG00000104853	CLPTM1	0.00835983	-0.716989
ENSG00000049656	CLPTM1L	0.00119817	0.655687
ENSG00000171603	CLSTN1	0.015978	-0.627281
ENSG00000139182	CLSTN3	0.0195148	-0.694879
ENSG00000175416	CLTB	0.00173084	1.05533
ENSG00000141367	CLTC	0.0216216	-0.703302
ENSG00000070371	CLTCL1	0.00349972	1.64702
ENSG00000132361	CLUH	0.0328825	-0.655344
ENSG00000173727	CMB9-22P13.1	0.0277657	-3.91561
ENSG00000162368	CMPK1	0.00324159	-0.782281
ENSG00000134326	CMPK2	0.0157675	-1.23302
ENSG00000091317	CMTM6	0.0170537	-0.773898
ENSG00000153551	CMTM7	0.0305931	-0.726815
ENSG00000169714	CNBP	0.00626316	-0.349281
ENSG00000133313	CNDP2	0.0109311	-0.520593
ENSG00000064666	CNN2	0.020393	-0.50018
ENSG00000117519	CNN3	0.0180364	-0.904955
ENSG00000158158	CNNM4	0.0135861	-0.680591
ENSG00000125107	CNOT1	0.0151408	-0.767566
ENSG00000158435	CNOT11	0.00364716	-0.665037
ENSG00000111596	CNOT2	0.00417735	-0.735805
ENSG00000088038	CNOT3	0.0036727	-0.724504
ENSG00000138767	CNOT6L	0.00451726	-0.804736
ENSG00000230183	CNOT6LP1	0.0247649	-2.90689
ENSG00000198791	CNOT7	0.0196237	-0.561516
ENSG00000155508	CNOT8	0.00941855	-0.542202
ENSG00000173786	CNP	0.00540877	-0.563866
ENSG00000115649	CNPPD1	0.00228248	-0.641771
ENSG00000257727	CNPY2	0.0125804	0.504657
ENSG00000162852	CNST	0.00112555	-0.999606
ENSG00000018236	CNTN1	0.026507	5.9542
ENSG00000170037	CNTROB	0.0226383	-0.591748
ENSG00000106603	COA1	0.0164167	-0.631331
ENSG00000183978	COA3	0.000931568	-0.563668
ENSG00000181924	COA4	0.00905682	-0.593428
ENSG00000183513	COA5	0.0350587	-0.407466
ENSG00000106078	COBL	0.00221927	4.7879
ENSG00000100473	COCH	0.0172897	-0.77509
ENSG00000135775	COG2	0.00169545	-0.465633
ENSG00000136152	COG3	0.00520777	-0.67401
ENSG00000103051	COG4	0.0158766	-0.699038
ENSG00000164597	COG5	0.0187262	-0.813575
ENSG00000133103	COG6	0.00166799	-0.789221
ENSG00000168434	COG7	0.00382957	-0.610579
ENSG00000213380	COG8	0.000566668	-0.601357
ENSG00000121058	COIL	0.00586597	-0.524725
ENSG00000204248	COL11A2	0.0332776	-1.17306
ENSG00000187955	COL14A1	0.0112062	-2.42999
ENSG00000139219	COL2A1	0.0191965	1.20878
ENSG00000187498	COL4A1	0.0283173	3.7291
ENSG00000134871	COL4A2	0.000298387	4.03958
ENSG00000188153	COL4A5	0.0401178	-0.812424
ENSG00000204262	COL5A2	0.004523	2.4864
ENSG00000142156	COL6A1	0.0015361	1.62757
ENSG00000092758	COL9A3	0.00726507	1.8365
ENSG00000130309	COLGALT1	0.00937168	-0.545824
ENSG00000198756	COLGALT2	0.034761	-0.804909
ENSG00000148444	COMMD3	0.00945448	-0.985015
ENSG00000140365	COMMD4	0.000532841	-0.24808
ENSG00000170619	COMMD5	0.0397967	-0.448185
ENSG00000149600	COMMD7	9.33301e-05	-0.606959
ENSG00000169019	COMMD8	0.0211395	-0.534083
ENSG00000110442	COMMD9	0.0470011	-0.725465
ENSG00000093010	COMT	0.000119127	-0.838564
ENSG00000122218	COPA	0.0236904	-0.657819
ENSG00000129083	COPB1	0.00212102	-0.769504
ENSG00000105669	COPE	0.00112008	-0.775057
ENSG00000181789	COPG1	0.00418706	-0.686689
ENSG00000172301	COPRS	0.00895702	0.687026
ENSG00000166200	COPS2	0.0148214	-0.576401
ENSG00000141030	COPS3	0.0018014	-0.638879
ENSG00000138663	COPS4	0.0244089	-0.415341
ENSG00000121022	COPS5	0.0163091	-0.316946
ENSG00000111652	COPS7A	0.0217475	-0.377346
ENSG00000144524	COPS7B	0.000304721	-0.506541
ENSG00000198612	COPS8	0.00779143	-0.497479
ENSG00000111481	COPZ1	0.00410625	-0.530296
ENSG00000135469	COQ10A	0.00262891	-0.785532
ENSG00000115520	COQ10B	0.0393732	-0.850539
ENSG00000173085	COQ2	0.00273115	-0.691156
ENSG00000132423	COQ3	0.0196338	-0.64228
ENSG00000119723	COQ6	0.0272411	-0.63487
ENSG00000088682	COQ9	0.0296332	-0.43923
ENSG00000102879	CORO1A	0.0120015	-0.685072
ENSG00000262246	CORO7	0.0380919	-0.348219
ENSG00000006695	COX10	0.0026206	-0.692664
ENSG00000014919	COX15	0.0127152	-0.494516
ENSG00000133983	COX16	0.00845536	-0.273116
ENSG00000240230	COX19	0.0216745	-0.553694
ENSG00000203667	COX20	0.0121488	-0.520013
ENSG00000131143	COX4I1	0.0023853	0.38346
ENSG00000178741	COX5A	0.0106276	-0.5783
ENSG00000135940	COX5B	0.00619747	-0.603142
ENSG00000111775	COX6A1	0.00632574	-0.477605
ENSG00000126267	COX6B1	0.00967196	-0.483905
ENSG00000164919	COX6C	0.00306141	-0.420723
ENSG00000112695	COX7A2	0.0193613	-0.671228
ENSG00000127184	COX7C	0.0194454	-0.462488
ENSG00000176340	COX8A	0.0063949	-0.626459
ENSG00000108582	CPD	0.0355539	-0.630692
ENSG00000109472	CPE	0.0036888	3.26793
ENSG00000137449	CPEB2	0.0392771	-1.22923
ENSG00000107864	CPEB3	0.0246705	-0.789054
ENSG00000168993	CPLX1	4.39211e-05	5.34746
ENSG00000139117	CPNE8	0.0129432	-0.763625
ENSG00000103381	CPPED1	0.00493223	-0.616474
ENSG00000214076	CPSF1P1	0.00201873	3.34239
ENSG00000165934	CPSF2	0.00748867	-0.848232
ENSG00000119203	CPSF3	0.0118542	-0.283101
ENSG00000127054	CPSF3L	0.0056096	-0.481581
ENSG00000111605	CPSF6	0.00321873	-0.577333
ENSG00000149532	CPSF7	0.00315714	-0.652944
ENSG00000110090	CPT1A	0.0157728	-0.601039
ENSG00000157184	CPT2	0.0234257	-0.561372
ENSG00000224051	CPTP	0.00306772	-0.709332
ENSG00000169372	CRADD	0.0455223	-0.690099
ENSG00000095321	CRAT	0.00669426	-0.536361
ENSG00000113851	CRBN	0.0458614	-0.54278
ENSG00000241258	CRCP	0.0137951	-0.572223
ENSG00000118260	CREB1	0.0495319	-0.550451
ENSG00000182158	CREB3L2	0.0477843	-0.812524
ENSG00000143578	CREB3L4	0.0470705	-0.440573
ENSG00000005339	CREBBP	0.00273762	-0.674771
ENSG00000137504	CREBZF	0.0140993	-0.623795
ENSG00000143162	CREG1	0.00232604	-0.647019
ENSG00000184164	CRELD2	0.000614188	1.50837
ENSG00000150938	CRIM1	0.0126003	-0.8388
ENSG00000119878	CRIPT	0.0396939	-0.742327
ENSG00000099942	CRKL	0.000365201	-0.706387
ENSG00000088766	CRLS1	0.00776068	-0.874824
ENSG00000101343	CRNKL1	0.0044588	-0.448562
ENSG00000005469	CROT	0.0401871	-1.11307
ENSG00000105662	CRTC1	0.0028884	-0.702838
ENSG00000160741	CRTC2	0.00951901	-0.845666
ENSG00000140577	CRTC3	0.0110895	-0.47551
ENSG00000121671	CRY2	0.0350411	-1.06981
ENSG00000100058	CRYBB2P1	0.0126735	-0.521431
ENSG00000080200	CRYBG3	0.0470896	0.37468
ENSG00000116791	CRYZ	0.0335434	-0.586768
ENSG00000205758	CRYZL1	0.00566466	-0.414902
ENSG00000062485	CS	0.00307017	-0.467404
ENSG00000009307	CSDE1	0.0128101	0.314523
ENSG00000124207	CSE1L	0.00387957	-0.458228
ENSG00000182578	CSF1R	0.00174308	-0.991558
ENSG00000198223	CSF2RA	0.00318203	-1.12847
ENSG00000169826	CSGALNACT2	0.00106595	-0.636635
ENSG00000103653	CSK	0.00035166	-0.817772
ENSG00000113712	CSNK1A1	0.019091	-0.623323
ENSG00000141551	CSNK1D	0.0167339	-0.232177
ENSG00000169118	CSNK1G1	0.00812457	-0.879419
ENSG00000133275	CSNK1G2	0.000193896	-0.687317
ENSG00000070770	CSNK2A2	0.000915348	-0.599424
ENSG00000204435	CSNK2B	0.0112738	-0.618284
ENSG00000173546	CSPG4	0.0208042	-2.41504
ENSG00000144655	CSRNP1	0.000169676	-0.830801
ENSG00000159176	CSRP1	0.0315941	-0.609636
ENSG00000175183	CSRP2	0.000286717	2.86816
ENSG00000149474	CSRP2BP	0.00898776	0.672118
ENSG00000160213	CSTB	0.0418011	-0.788036
ENSG00000101138	CSTF1	0.0280154	-0.722145
ENSG00000177613	CSTF2T	5.18597e-05	-0.545623
ENSG00000259891	CTA-204B4.2	0.0290391	-0.764299
ENSG00000231466	CTA-246H3.11	0.028722	-1.13891
ENSG00000272821	CTA-384D8.36	0.00333324	-0.814795
ENSG00000150527	CTAGE5	0.0178566	-0.462741
ENSG00000196796	CTB-134H23.2	0.0484852	-2.18763
ENSG00000272219	CTB-181H17.1	0.0328434	-1.02433
ENSG00000167674	CTB-50L17.10	0.00149325	1.57232
ENSG00000230551	CTB-89H12.4	0.0312059	-0.87858
ENSG00000196810	CTBP1-AS2	0.000560284	-0.861445
ENSG00000175029	CTBP2	0.0197352	-0.538751
ENSG00000117151	CTBS	0.00750549	-0.674942
ENSG00000279496	CTC-251I16.1	0.0143132	-0.861773
ENSG00000262691	CTC-277H1.7	0.0434192	-1.08989
ENSG00000282936	CTC-281F24.5	0.00118877	1.95784
ENSG00000269044	CTC-429P9.3	0.00633637	-0.871063
ENSG00000268205	CTC-444N24.11	0.0210392	-0.652176
ENSG00000268713	CTC-444N24.8	0.0230761	-0.84594
ENSG00000280353	CTC-453G23.7	0.0173188	-1.20121
ENSG00000267575	CTC-459F4.3	0.00127975	-0.459616
ENSG00000270067	CTC-487M23.5	0.0334361	-0.819428
ENSG00000280106	CTC-523E23.3	0.0200817	-0.788291
ENSG00000263272	CTC-524C5.2	0.0307101	1.24616
ENSG00000253251	CTC-534A2.2	0.0401283	-0.656081
ENSG00000262601	CTC-786C10.1	0.0116534	-1.73568
ENSG00000246283	CTD-2036P10.3	0.0193402	-2.43741
ENSG00000259316	CTD-2116N17.1	0.0422132	-1.08406
ENSG00000279198	CTD-2231E14.2	0.0164851	-1.36457
ENSG00000260565	CTD-2270P14.1	0.0137861	-0.793135
ENSG00000269815	CTD-2278I10.4	0.00094556	-5.8633
ENSG00000271918	CTD-2287O16.5	0.0419956	-0.549339
ENSG00000267886	CTD-2291D10.4	0.0179339	-0.967272
ENSG00000250155	CTD-2353F22.1	0.00493543	-0.672953
ENSG00000279400	CTD-2353F22.2	0.0111692	-1.3388
ENSG00000176593	CTD-2368P22.1	0.00872271	-0.54723
ENSG00000267303	CTD-2369P2.12	0.00458263	-0.569074
ENSG00000275234	CTD-2396E7.11	0.0264382	4.33848
ENSG00000267096	CTD-2537I9.13	0.0244274	-0.630924
ENSG00000267727	CTD-2540B15.7	0.0212448	-3.02003
ENSG00000245281	CTD-2547L16.1	0.0495537	-1.42403
ENSG00000213976	CTD-2561J22.2	0.0183934	-0.998407
ENSG00000279117	CTD-2562J17.6	0.0045433	-0.672392
ENSG00000260114	CTD-2574D22.4	0.0422154	-0.870163
ENSG00000278713	CTD-2574D22.7	0.0106763	-1.94044
ENSG00000249476	CTD-2587M2.1	0.0277946	-1.32789
ENSG00000280067	CTD-2600H12.2	0.0207121	-1.48745
ENSG00000268912	CTD-2619J13.17	0.0164673	-0.956218
ENSG00000259366	CTD-2647L4.4	0.0230446	-0.550404
ENSG00000255517	CTD-3074O7.5	0.0358672	-1.10337
ENSG00000270055	CTD-3092A11.2	0.0499572	-0.832142
ENSG00000261093	CTD-3126B10.1	0.0346873	-1.82782
ENSG00000259940	CTD-3203P2.1	0.000800783	-2.98388
ENSG00000276071	CTD-3234P18.6	0.0107543	-1.71444
ENSG00000175826	CTDNEP1	0.0030848	-0.790651
ENSG00000144579	CTDSP1	0.0200032	-0.632089
ENSG00000175215	CTDSP2	0.00150973	-0.686176
ENSG00000137770	CTDSPL2	0.0172958	-0.859705
ENSG00000168036	CTNNB1	0.00224281	-0.717494
ENSG00000178585	CTNNBIP1	0.00223095	-0.467265
ENSG00000198561	CTNND1	0.0385446	-0.527932
ENSG00000198730	CTR9	0.0149459	-0.958156
ENSG00000064601	CTSA	4.7674e-05	-0.938697
ENSG00000109861	CTSC	0.0334032	-0.552563
ENSG00000117984	CTSD	0.00207702	-0.807983
ENSG00000135047	CTSL	0.0150251	1.28556
ENSG00000136943	CTSV	0.00520589	2.64821
ENSG00000085733	CTTN	0.0114324	1.77321
ENSG00000143079	CTTNBP2NL	0.0252046	-0.736323
ENSG00000142544	CTU1	0.00203024	-0.53182
ENSG00000055130	CUL1	0.00268533	-0.337945
ENSG00000108094	CUL2	0.0451421	-0.646149
ENSG00000036257	CUL3	0.014478	-0.206808
ENSG00000139842	CUL4A	0.00898702	-0.554688
ENSG00000158290	CUL4B	0.00219751	-0.530947
ENSG00000044090	CUL7	0.0304758	-0.292283
ENSG00000112514	CUTA	0.0227185	-0.669209
ENSG00000119929	CUTC	0.0431229	0.361358
ENSG00000257923	CUX1	0.017547	-0.807535
ENSG00000111249	CUX2	0.0101611	2.70782
ENSG00000163510	CWC22	0.0256233	-0.501071
ENSG00000273559	CWC25	0.0457882	-0.429933
ENSG00000153015	CWC27	0.0064169	0.606426
ENSG00000095485	CWF19L1	0.0051466	-0.830626
ENSG00000154639	CXADR	0.0324416	1.36466
ENSG00000121966	CXCR4	0.0162928	-1.04674
ENSG00000120280	CXorf21	0.0378118	-0.899998
ENSG00000185753	CXorf38	0.00921003	-0.522227
ENSG00000204165	CXorf65	0.02973	-2.72538
ENSG00000154832	CXXC1	0.00758329	-0.659866
ENSG00000171604	CXXC5	0.00121274	-0.731089
ENSG00000008283	CYB561	0.0190091	-0.599152
ENSG00000162144	CYB561A3	0.00469084	-1.17884
ENSG00000114395	CYB561D2	0.00138807	-0.753089
ENSG00000166347	CYB5A	0.00406579	-0.422099
ENSG00000103018	CYB5B	0.030958	-0.569777
ENSG00000182224	CYB5D1	0.0353141	0.381871
ENSG00000159348	CYB5R1	0.00261129	-0.893214
ENSG00000100243	CYB5R3	0.00261227	-0.699345
ENSG00000065615	CYB5R4	0.0295885	-1.0251
ENSG00000215883	CYB5RL	0.00772063	-0.568023
ENSG00000051523	CYBA	0.00210837	-0.609874
ENSG00000071967	CYBRD1	9.2599e-05	-0.775403
ENSG00000179091	CYC1	0.030463	0.108689
ENSG00000172115	CYCS	0.0285775	-0.649244
ENSG00000273749	CYFIP1	0.0151532	-0.628715
ENSG00000055163	CYFIP2	0.000415217	-1.19425
ENSG00000187954	CYHR1	0.0127153	0.54989
ENSG00000083799	CYLD	0.0230875	-0.665648
ENSG00000232973	CYP1B1-AS1	0.0282435	-2
ENSG00000135929	CYP27A1	0.0193699	-1.59418
ENSG00000186684	CYP27C1	0.0115276	3.68182
ENSG00000134716	CYP2J2	0.0371506	-0.538096
ENSG00000001630	CYP51A1	0.000740549	-1.48063
ENSG00000100055	CYTH4	0.0339893	-0.836674
ENSG00000153071	DAB2	0.00784205	-1.15283
ENSG00000276644	DACH1	0.000204861	-0.720786
ENSG00000226950	DANCR	0.040966	-0.259452
ENSG00000112977	DAP	0.0117667	-0.687263
ENSG00000132676	DAP3	0.00256436	-0.488919
ENSG00000196730	DAPK1	0.0249931	-0.924373
ENSG00000167657	DAPK3	0.000142418	1.12838
ENSG00000115866	DARS	0.0111244	-0.450289
ENSG00000117593	DARS2	0.0221061	-0.368793
ENSG00000204209	DAXX	0.00876733	-0.634277
ENSG00000183283	DAZAP2	0.0109234	-0.727368
ENSG00000006634	DBF4	0.00239527	-0.825672
ENSG00000161692	DBF4B	0.015003	-0.618632
ENSG00000155368	DBI	0.000718281	-0.578507
ENSG00000244274	DBNDD2	0.0252466	-0.532367
ENSG00000136279	DBNL	0.00708609	-0.278383
ENSG00000138231	DBR1	0.00568066	-0.61081
ENSG00000137992	DBT	0.0285831	-0.539999
ENSG00000100897	DCAF11	0.0499963	-0.468311
ENSG00000198876	DCAF12	0.00118737	-0.502535
ENSG00000132017	DCAF15	0.0316467	-0.557324
ENSG00000163257	DCAF16	0.0368867	-0.716404
ENSG00000115827	DCAF17	0.029201	-0.622771
ENSG00000139990	DCAF5	0.0135946	-0.499527
ENSG00000136485	DCAF7	0.000392906	-0.644037
ENSG00000132716	DCAF8	0.00321798	-0.496814
ENSG00000172992	DCAKD	1.33556e-05	-0.728914
ENSG00000251380	DCANP1	0.0436169	-2.39917
ENSG00000146038	DCDC2	0.00762329	4.67243
ENSG00000156136	DCK	0.0086976	-0.542015
ENSG00000170390	DCLK2	0.0219242	-0.957271
ENSG00000198924	DCLRE1A	0.0195784	-0.692029
ENSG00000118655	DCLRE1B	0.00160814	-0.581346
ENSG00000272886	DCP1A	0.0088769	-0.495813
ENSG00000151065	DCP1B	0.0219731	-0.690717
ENSG00000110063	DCPS	0.0400579	-0.644301
ENSG00000129187	DCTD	0.0268016	-0.342161
ENSG00000204843	DCTN1	0.00160397	0.99574
ENSG00000137100	DCTN3	0.00834657	-0.515559
ENSG00000132912	DCTN4	0.0282178	-0.602218
ENSG00000166847	DCTN5	0.00335756	-0.771511
ENSG00000104671	DCTN6	0.0275727	-0.543031
ENSG00000179958	DCTPP1	0.0014306	-0.700478
ENSG00000213722	DDAH2	0.00848708	-0.741502
ENSG00000167986	DDB1	0.000789464	-0.527713
ENSG00000134574	DDB2	0.00579516	-1.16392
ENSG00000085788	DDHD2	0.0279989	-0.760111
ENSG00000197312	DDI2	0.00135055	-0.56123
ENSG00000175197	DDIT3	0.000147101	-0.950956
ENSG00000168209	DDIT4	0.0354784	0.595265
ENSG00000244038	DDOST	0.000197276	-0.63192
ENSG00000162733	DDR2	6.85221e-06	4.1822
ENSG00000198171	DDRGK1	0.000755118	0.787596
ENSG00000099977	DDT	0.0449821	-0.443143
ENSG00000079785	DDX1	0.0158433	-0.464994
ENSG00000223972	DDX11L1	0.0327659	-3.56071
ENSG00000100201	DDX17	0.00303238	-0.657677
ENSG00000088205	DDX18	0.00176418	-0.593214
ENSG00000168872	DDX19A	0.0289606	-0.414216
ENSG00000064703	DDX20	0.00763746	-0.566449
ENSG00000165732	DDX21	0.00335114	-0.612907
ENSG00000089737	DDX24	0.000197852	-0.503862
ENSG00000165359	DDX26B	0.00011116	-0.589871
ENSG00000124228	DDX27	0.0257897	0.239956
ENSG00000182810	DDX28	0.00267229	-0.725037
ENSG00000125485	DDX31	0.00714518	-0.709811
ENSG00000123136	DDX39A	0.00219381	-0.621608
ENSG00000198563	DDX39B	0.0177658	-0.347489
ENSG00000215301	DDX3X	0.0266414	-0.52216
ENSG00000183258	DDX41	0.0066715	-0.505914
ENSG00000213782	DDX47	0.0313183	-0.595924
ENSG00000105671	DDX49	0.0164164	-0.716002
ENSG00000108654	DDX5	0.00017822	-0.61045
ENSG00000185163	DDX51	0.0477052	-0.548214
ENSG00000278053	DDX52	0.00141226	-0.638369
ENSG00000111364	DDX55	0.0131931	-0.485899
ENSG00000136271	DDX56	0.00408138	-0.809404
ENSG00000107201	DDX58	0.0234682	-0.956218
ENSG00000110367	DDX6	0.000727672	-0.730356
ENSG00000177030	DEAF1	0.0263119	-0.362833
ENSG00000242612	DECR2	0.0249395	-0.844542
ENSG00000160570	DEDD2	0.0272773	-0.656988
ENSG00000143753	DEGS1	0.000106746	-0.670965
ENSG00000124795	DEK	0.0136476	-0.515986
ENSG00000119522	DENND1A	0.0289202	-0.554916
ENSG00000205744	DENND1C	0.0451374	-0.571255
ENSG00000146966	DENND2A	0.00296514	5.42626
ENSG00000105339	DENND3	0.0258194	-0.981312
ENSG00000174485	DENND4A	0.00670058	-0.588608
ENSG00000198837	DENND4B	0.00868061	-0.838921
ENSG00000137145	DENND4C	0.00488863	-0.475381
ENSG00000170456	DENND5B	0.00145748	-0.728999
ENSG00000174839	DENND6A	0.0140539	-0.600564
ENSG00000024526	DEPDC1	0.0491874	-0.60273
ENSG00000035499	DEPDC1B	0.0199908	-0.557322
ENSG00000136986	DERL1	0.0124138	-0.671581
ENSG00000099958	DERL3	0.0134259	-0.938976
ENSG00000100418	DESI1	0.00336868	-0.652653
ENSG00000121644	DESI2	0.012079	-0.480562
ENSG00000140543	DET1	0.0403279	-0.52737
ENSG00000160049	DFFA	0.00782688	-0.361658
ENSG00000204311	DFNB59	0.0399162	-1.23189
ENSG00000185000	DGAT1	0.000840611	-0.611625
ENSG00000062282	DGAT2	0.0142486	-0.958861
ENSG00000070413	DGCR2	0.00682156	-0.563342
ENSG00000237517	DGCR5	0.00188211	3.28668
ENSG00000128185	DGCR6L	0.0102454	-0.598383
ENSG00000077044	DGKD	0.00929284	-0.643784
ENSG00000153933	DGKE	0.0201585	-0.732633
ENSG00000058866	DGKG	0.00561117	-1.90337
ENSG00000149091	DGKZ	0.000879702	-0.591192
ENSG00000114956	DGUOK	0.0409161	-0.522367
ENSG00000116133	DHCR24	0.00258566	-1.28824
ENSG00000172893	DHCR7	0.000100289	-1.44669
ENSG00000095059	DHPS	0.0106147	-0.749048
ENSG00000157379	DHRS1	0.0177854	-0.64339
ENSG00000100612	DHRS7	0.00211976	-0.253376
ENSG00000169084	DHRSX	0.011982	-0.801869
ENSG00000181192	DHTKD1	0.0279729	-0.467703
ENSG00000109606	DHX15	0.0260066	-0.235741
ENSG00000204560	DHX16	0.0287025	0.539275
ENSG00000067248	DHX29	0.00273261	-0.681408
ENSG00000132153	DHX30	0.00562207	-0.529541
ENSG00000089876	DHX32	0.00957629	-0.506891
ENSG00000005100	DHX33	0.000631449	-0.571689
ENSG00000150990	DHX37	0.0271919	-0.47253
ENSG00000108406	DHX40	0.0301305	-0.507846
ENSG00000067596	DHX8	0.0102917	-0.374464
ENSG00000135829	DHX9	0.0186226	-0.447727
ENSG00000184047	DIABLO	0.0221107	-0.242163
ENSG00000100697	DICER1	0.0264291	-0.479777
ENSG00000235706	DICER1-AS1	0.0270675	1.49932
ENSG00000117597	DIEXF	0.0356145	-0.519913
ENSG00000086189	DIMT1	0.0281076	-0.46022
ENSG00000160305	DIP2A	0.00439442	-0.653333
ENSG00000151240	DIP2C	0.0187963	4.47168
ENSG00000176490	DIRAS1	0.0231376	1.31323
ENSG00000138463	DIRC2	0.0215857	-0.931287
ENSG00000083520	DIS3	0.0457604	0.270583
ENSG00000155011	DKK2	0.00509844	-2.23983
ENSG00000150768	DLAT	0.00268097	-0.621224
ENSG00000082458	DLG3	0.000781877	2.47315
ENSG00000132535	DLG4	0.00173275	-0.826966
ENSG00000263724	DLGAP1-AS3	0.0170091	-2.22088
ENSG00000080845	DLGAP4	0.00994595	-0.956042
ENSG00000126787	DLGAP5	0.0360625	-0.4328
ENSG00000119689	DLST	0.000253238	-0.553427
ENSG00000197587	DMBX1	0.0341472	2.23266
ENSG00000161249	DMKN	0.0167902	5.66107
ENSG00000172869	DMXL1	0.0287455	-0.788887
ENSG00000138346	DNA2	0.0217967	-0.530321
ENSG00000165506	DNAAF2	0.02925	-0.5345
ENSG00000114841	DNAH1	0.0361631	-0.685158
ENSG00000086061	DNAJA1	0.0380536	-0.291679
ENSG00000069345	DNAJA2	0.000375309	0.32242
ENSG00000103423	DNAJA3	0.0347283	-0.4629
ENSG00000140403	DNAJA4	0.00272584	-0.754465
ENSG00000090520	DNAJB11	0.0120047	0.824443
ENSG00000148719	DNAJB12	0.00972993	-0.703486
ENSG00000164031	DNAJB14	0.0331425	-0.875122
ENSG00000135924	DNAJB2	0.00159335	1.82712
ENSG00000105993	DNAJB6	0.0163283	-0.248327
ENSG00000128590	DNAJB9	0.0321639	-0.880756
ENSG00000077232	DNAJC10	0.0153143	-0.524824
ENSG00000007923	DNAJC11	0.0374255	-0.400427
ENSG00000138246	DNAJC13	0.0183717	-0.485341
ENSG00000135392	DNAJC14	0.0271462	0.282962
ENSG00000205981	DNAJC19	0.00245359	-0.47127
ENSG00000170946	DNAJC24	0.000915383	-0.660168
ENSG00000115137	DNAJC27	0.0200166	-0.760189
ENSG00000102580	DNAJC3	0.0210707	-0.673523
ENSG00000176410	DNAJC30	0.0486056	-0.459946
ENSG00000110011	DNAJC4	0.0162999	-0.656143
ENSG00000101152	DNAJC5	0.00400719	0.357541
ENSG00000168259	DNAJC7	0.0169559	-0.196298
ENSG00000126698	DNAJC8	0.0152966	-0.386847
ENSG00000213551	DNAJC9	0.0152102	-0.48712
ENSG00000100246	DNAL4	0.00712125	-0.503824
ENSG00000213918	DNASE1	0.0252319	-0.542926
ENSG00000013563	DNASE1L1	0.0236883	-0.80683
ENSG00000087470	DNM1L	0.00654496	-0.644101
ENSG00000079805	DNM2	0.000174423	-0.820044
ENSG00000130816	DNMT1	0.0056399	-0.650446
ENSG00000088305	DNMT3B	0.0298356	-0.618728
ENSG00000123992	DNPEP	0.0110495	-0.381815
ENSG00000112667	DNPH1	0.00129914	0.72202
ENSG00000101457	DNTTIP1	0.0184504	-0.494347
ENSG00000067334	DNTTIP2	0.000702889	-0.426185
ENSG00000150760	DOCK1	0.00329195	-0.596533
ENSG00000135905	DOCK10	0.0295949	-0.535874
ENSG00000147251	DOCK11	0.0225776	-0.908502
ENSG00000134516	DOCK2	0.0285084	-0.720187
ENSG00000147459	DOCK5	0.0224808	-0.838469
ENSG00000116641	DOCK7	0.00934162	-0.967787
ENSG00000107099	DOCK8	0.000590751	-0.661336
ENSG00000115325	DOK1	0.0271664	-0.567728
ENSG00000146094	DOK3	0.0233126	-0.7661
ENSG00000125170	DOK4	0.0229963	-0.666123
ENSG00000167130	DOLPP1	0.0174054	-0.671574
ENSG00000159147	DONSON	0.00303554	-0.684552
ENSG00000104885	DOT1L	0.00770255	-0.703342
ENSG00000172269	DPAGT1	0.00355391	-0.891001
ENSG00000166171	DPCD	0.0159265	1.05292
ENSG00000133884	DPF2	0.0110324	-0.645491
ENSG00000132768	DPH2	0.011107	-0.63668
ENSG00000134146	DPH6	0.00423752	-0.835054
ENSG00000000419	DPM1	0.0240252	-0.448736
ENSG00000136908	DPM2	0.00819911	-0.667696
ENSG00000175497	DPP10	0.0170729	-1.00647
ENSG00000254986	DPP3	0.0150752	-0.980788
ENSG00000176978	DPP7	0.0113756	-0.644075
ENSG00000074603	DPP8	0.030482	-0.801938
ENSG00000142002	DPP9	0.0419007	-0.564602
ENSG00000121570	DPPA4	0.0241256	-0.521897
ENSG00000178904	DPY19L3	0.0360061	-0.660856
ENSG00000156162	DPY19L4	0.0111974	-0.363545
ENSG00000162961	DPY30	0.00675921	-0.363665
ENSG00000092964	DPYSL2	0.0277386	-0.678991
ENSG00000157851	DPYSL5	0.00401237	1.68806
ENSG00000117505	DR1	0.00140704	-0.619056
ENSG00000136048	DRAM1	0.0185318	-0.964059
ENSG00000156171	DRAM2	0.0282988	-0.550053
ENSG00000162490	DRAXIN	0.0450912	-1.39593
ENSG00000108591	DRG2	0.00440269	-0.675668
ENSG00000113360	DROSHA	0.0304667	-0.553349
ENSG00000136982	DSCC1	0.0430308	-0.339129
ENSG00000157538	DSCR3	0.0298344	-0.784428
ENSG00000171451	DSEL	0.0380282	-0.913843
ENSG00000149636	DSN1	0.037607	-0.351621
ENSG00000096696	DSP	0.000395535	4.77864
ENSG00000133059	DSTYK	0.030196	-0.241896
ENSG00000125821	DTD1	0.0183337	-0.462997
ENSG00000129480	DTD2	0.0110346	-0.654865
ENSG00000143476	DTL	0.0345928	-0.549901
ENSG00000047579	DTNBP1	0.000235976	1.36307
ENSG00000265479	DTX2P1-UPK3BP1-PMS2P11	0.0293041	-1.06145
ENSG00000178498	DTX3	0.0401671	-0.443455
ENSG00000163840	DTX3L	0.00572148	-0.823154
ENSG00000110042	DTX4	0.0492468	-0.713983
ENSG00000168393	DTYMK	0.00565599	-0.276427
ENSG00000243701	DUBR	0.0484928	-1.13778
ENSG00000169718	DUS1L	0.00174084	1.18136
ENSG00000167264	DUS2	0.00554858	-0.761354
ENSG00000143507	DUSP10	0.000124217	-0.973497
ENSG00000144048	DUSP11	0.0183534	-0.462943
ENSG00000276023	DUSP14	0.033666	-1.01207
ENSG00000111266	DUSP16	0.00403656	1.21174
ENSG00000158050	DUSP2	0.0118651	-0.732424
ENSG00000112679	DUSP22	0.013658	-0.42915
ENSG00000158716	DUSP23	0.0026494	-0.724153
ENSG00000120875	DUSP4	0.00582717	-0.982561
ENSG00000164086	DUSP7	0.00712924	-0.536915
ENSG00000235316	DUSP8P5	0.00385499	-0.710493
ENSG00000130829	DUSP9	0.0319498	4.73697
ENSG00000128951	DUT	0.0244674	-0.493367
ENSG00000206195	DUXAP8	0.0411129	2.41573
ENSG00000004975	DVL2	0.00340834	-0.663072
ENSG00000161202	DVL3	0.000887558	-0.735784
ENSG00000204348	DXO	0.013031	-0.630892
ENSG00000141627	DYM	0.000716213	-0.727705
ENSG00000077380	DYNC1I2	0.00157837	-0.346073
ENSG00000144635	DYNC1LI1	0.0170961	-0.383986
ENSG00000088986	DYNLL1	0.01126	-0.559535
ENSG00000264364	DYNLL2	0.0453398	-0.189974
ENSG00000165169	DYNLT3	0.0240365	-0.401655
ENSG00000157540	DYRK1A	0.022437	-0.744077
ENSG00000198919	DZIP3	0.0192458	-0.693071
ENSG00000007968	E2F2	0.00188853	-0.615839
ENSG00000112242	E2F3	0.00322262	-0.597966
ENSG00000205250	E2F4	0.00394763	-0.637919
ENSG00000169016	E2F6	0.007724	0.577968
ENSG00000167967	E4F1	0.00108719	-0.833841
ENSG00000144597	EAF1	0.0255165	-0.565508
ENSG00000145088	EAF2	0.0425418	-0.642483
ENSG00000129518	EAPP	0.0340199	-0.402656
ENSG00000147654	EBAG9	0.00341154	-0.699605
ENSG00000117395	EBNA1BP2	0.00011611	1.01194
ENSG00000147155	EBP	0.000560999	-1.10148
ENSG00000122882	ECD	0.00296365	-0.6918
ENSG00000145194	ECE2	0.0336138	-0.742696
ENSG00000104823	ECH1	0.000500778	-0.600196
ENSG00000093144	ECHDC1	0.0246133	-0.559966
ENSG00000127884	ECHS1	0.0309496	-0.450388
ENSG00000130159	ECSIT	0.00180794	-0.531216
ENSG00000131080	EDA2R	0.0496125	-2.14684
ENSG00000179151	EDC3	0.0245484	-0.48983
ENSG00000038358	EDC4	0.00409052	-0.690339
ENSG00000134109	EDEM1	0.0209419	-0.81571
ENSG00000088298	EDEM2	0.0021509	-0.680727
ENSG00000116406	EDEM3	0.0392911	-0.551303
ENSG00000107223	EDF1	0.000693912	-0.49957
ENSG00000078401	EDN1	0.00142831	-3.22882
ENSG00000107938	EDRF1	0.0381778	-0.562448
ENSG00000102189	EEA1	0.00650166	-0.672542
ENSG00000156508	EEF1A1	0.0104455	-0.508317
ENSG00000214199	EEF1A1P12	0.0226838	-1.1635
ENSG00000245205	EEF1A1P4	0.0220029	-1.05063
ENSG00000101210	EEF1A2	0.000973803	3.75403
ENSG00000124802	EEF1E1	0.00222093	-0.575317
ENSG00000254772	EEF1G	0.0121747	-0.431313
ENSG00000167658	EEF2	0.0305995	-0.318668
ENSG00000118894	EEF2KMT	0.0063713	-0.754718
ENSG00000132394	EEFSEC	0.0101409	-0.809011
ENSG00000159658	EFCAB14	0.0190863	-0.703406
ENSG00000115380	EFEMP1	0.0339723	2.10309
ENSG00000142634	EFHD2	0.00232167	-0.412868
ENSG00000143590	EFNA3	0.0380476	-0.942572
ENSG00000125266	EFNB2	0.0198766	1.30743
ENSG00000108947	EFNB3	0.047687	2.38904
ENSG00000132294	EFR3A	0.00162387	-0.628913
ENSG00000140598	EFTUD1	0.001376	-0.502274
ENSG00000206120	EGFEM1P	0.040184	-1.4975
ENSG00000172889	EGFL7	0.0215331	-0.784938
ENSG00000146648	EGFR	0.0116912	3.58496
ENSG00000269858	EGLN2	0.00798196	-0.251721
ENSG00000115504	EHBP1	0.0369964	0.487464
ENSG00000110047	EHD1	0.00704218	-0.660064
ENSG00000181090	EHMT1	0.0366927	-0.679384
ENSG00000149547	EI24	0.00769797	0.565509
ENSG00000176396	EID2	0.00404332	1.06394
ENSG00000173812	EIF1	0.00617429	-0.427838
ENSG00000175376	EIF1AD	0.0276249	-0.802083
ENSG00000173674	EIF1AX	0.0331497	-0.616971
ENSG00000114784	EIF1B	0.0129318	-0.677451
ENSG00000144895	EIF2A	0.0102908	-0.496103
ENSG00000086232	EIF2AK1	0.0394671	-0.382212
ENSG00000055332	EIF2AK2	0.0389367	-0.845764
ENSG00000111361	EIF2B1	0.00180094	-0.588691
ENSG00000115211	EIF2B4	0.0494068	-0.237942
ENSG00000145191	EIF2B5	0.0209903	-0.681098
ENSG00000143486	EIF2D	0.000683544	-0.571967
ENSG00000125977	EIF2S2	0.0314192	0.24823
ENSG00000107581	EIF3A	0.0011059	0.651798
ENSG00000106263	EIF3B	0.000199764	0.809173
ENSG00000100353	EIF3D	0.00857334	-0.405715
ENSG00000104408	EIF3E	0.0235128	-0.420373
ENSG00000175390	EIF3F	0.00137076	-0.56364
ENSG00000130811	EIF3G	0.00298468	-0.451029
ENSG00000147677	EIF3H	0.00065978	-0.665736
ENSG00000084623	EIF3I	0.00706013	-0.474025
ENSG00000104131	EIF3J	0.0104835	-0.498209
ENSG00000178982	EIF3K	0.0158983	-0.391812
ENSG00000100129	EIF3L	0.00672661	-0.534308
ENSG00000161960	EIF4A1	0.0118207	-0.409371
ENSG00000141543	EIF4A3	0.0057985	-0.39362
ENSG00000063046	EIF4B	0.00765089	0.492485
ENSG00000151247	EIF4E	0.00339683	-0.740657
ENSG00000187840	EIF4EBP1	0.0215672	-0.45441
ENSG00000148730	EIF4EBP2	0.00145614	-0.613123
ENSG00000110321	EIF4G2	0.00230803	-0.53801
ENSG00000075151	EIF4G3	0.0232288	-0.667198
ENSG00000100664	EIF5	0.00277377	-0.698496
ENSG00000132507	EIF5A	0.00659231	-0.489516
ENSG00000158417	EIF5B	0.00599768	0.423015
ENSG00000242372	EIF6	0.0146315	-0.570456
ENSG00000141642	ELAC1	0.00481303	-0.675107
ENSG00000006744	ELAC2	0.00565792	-0.510686
ENSG00000066044	ELAVL1	0.00355469	-0.623636
ENSG00000107105	ELAVL2	0.00767124	1.43063
ENSG00000162374	ELAVL4	0.0196273	-2.04629
ENSG00000120690	ELF1	0.0349947	-0.946064
ENSG00000109381	ELF2	0.0380248	-0.674448
ENSG00000102034	ELF4	0.0190607	-0.72346
ENSG00000166897	ELFN2	0.0101944	3.03148
ENSG00000111145	ELK3	0.0191472	-0.64906
ENSG00000158711	ELK4	0.00314521	-0.706949
ENSG00000105656	ELL	0.0258677	-0.528057
ENSG00000062598	ELMO2	0.00815314	-0.850226
ENSG00000102890	ELMO3	0.00101824	-1.47841
ENSG00000156030	ELMSAN1	0.00772307	-0.816583
ENSG00000130165	ELOF1	0.0008234	-0.49014
ENSG00000066322	ELOVL1	0.00162025	-0.689899
ENSG00000118402	ELOVL4	0.00754686	2.75489
ENSG00000012660	ELOVL5	0.00391469	-0.717066
ENSG00000109911	ELP4	0.00345125	-0.740603
ENSG00000163832	ELP6	0.00660559	-0.365148
ENSG00000127463	EMC1	0.00524463	-0.665363
ENSG00000161671	EMC10	0.00680718	-0.388488
ENSG00000125037	EMC3	0.0181802	-0.468305
ENSG00000180385	EMC3-AS1	0.0119977	-0.658284
ENSG00000131148	EMC8	0.04887	-0.516466
ENSG00000102119	EMD	0.0214499	-0.91973
ENSG00000197774	EME2	0.00160444	-0.920374
ENSG00000186998	EMID1	0.000475149	-0.760086
ENSG00000138080	EMILIN1	0.00856103	-0.867849
ENSG00000132205	EMILIN2	0.00316079	-0.717944
ENSG00000125746	EML2	0.00316072	-0.58895
ENSG00000149499	EML3	0.0109157	-0.592253
ENSG00000143924	EML4	0.0390658	-0.57351
ENSG00000165521	EML5	0.0350224	1.29509
ENSG00000164778	EN2	8.44889e-05	5.33563
ENSG00000154380	ENAH	0.0025658	2.19113
ENSG00000106991	ENG	0.00206394	-0.645671
ENSG00000074800	ENO1	0.00946802	-0.618642
ENSG00000145293	ENOPH1	0.00876929	-0.465986
ENSG00000197594	ENPP1	0.00249608	3.09311
ENSG00000143420	ENSA	0.00470147	-0.520332
ENSG00000167302	ENTHD2	0.0206527	-0.791859
ENSG00000187097	ENTPD5	0.0102251	-0.923855
ENSG00000198018	ENTPD7	0.0242757	-0.666495
ENSG00000163378	EOGT	0.00352766	-0.785782
ENSG00000100393	EP300	0.00905593	-0.746469
ENSG00000183495	EP400	0.0314273	-0.684605
ENSG00000159023	EPB41	0.00627696	-0.586506
ENSG00000088367	EPB41L1	0.0376918	1.1375
ENSG00000095203	EPB41L4B	0.00236769	6.10852
ENSG00000120616	EPC1	0.00279221	-0.757567
ENSG00000135999	EPC2	0.0256599	-0.802854
ENSG00000135333	EPHA7	0.0131703	4.67243
ENSG00000070886	EPHA8	0.0302729	2.21299
ENSG00000106123	EPHB6	0.000437563	-0.874519
ENSG00000112425	EPM2A	0.0249711	-0.668184
ENSG00000178567	EPM2AIP1	0.0245918	-0.577515
ENSG00000136628	EPRS	0.0159218	-0.0849932
ENSG00000085832	EPS15	0.0283617	-0.744778
ENSG00000127527	EPS15L1	0.00426523	-0.570646
ENSG00000177106	EPS8L2	0.0251824	-0.644131
ENSG00000138018	EPT1	0.00165297	-0.793204
ENSG00000132591	ERAL1	0.00273166	-0.764025
ENSG00000164307	ERAP1	0.00366227	-0.736233
ENSG00000112851	ERBB2IP	0.00900122	-0.722962
ENSG00000187672	ERC2	0.000744796	3.67557
ENSG00000012061	ERCC1	0.0171252	-0.779977
ENSG00000104884	ERCC2	0.0232042	-0.498539
ENSG00000163161	ERCC3	0.00877079	-0.616796
ENSG00000134899	ERCC5	0.00496859	-0.640085
ENSG00000258838	ERCC6-PGBD3	0.0450129	-0.568049
ENSG00000186871	ERCC6L	0.0244069	-0.490797
ENSG00000182150	ERCC6L2	0.0112637	-0.576918
ENSG00000124882	EREG	0.0455526	-0.99913
ENSG00000125991	ERGIC3	0.0070047	-0.467911
ENSG00000100632	ERH	0.00280173	-0.424793
ENSG00000117419	ERI3	0.00050701	-0.504579
ENSG00000068912	ERLEC1	0.00326724	-0.512159
ENSG00000107566	ERLIN1	0.0349194	-0.511319
ENSG00000130023	ERMARD	0.00766201	-0.428049
ENSG00000023318	ERP44	0.00113609	-0.743401
ENSG00000213462	ERV3-1	0.00914499	-0.726388
ENSG00000141446	ESCO1	0.0063766	-0.593704
ENSG00000139684	ESD	0.0141522	-0.524338
ENSG00000089048	ESF1	0.00761067	0.270971
ENSG00000117868	ESYT2	0.00531066	-0.593634
ENSG00000143971	ETAA1	0.0187914	-0.540088
ENSG00000140374	ETFA	0.00916056	-0.193644
ENSG00000105379	ETFB	0.00103127	1.14555
ENSG00000139163	ETNK1	0.0342622	-0.934732
ENSG00000143845	ETNK2	0.00188352	-0.931105
ENSG00000157557	ETS2	0.0366309	-0.859354
ENSG00000244405	ETV5	0.0061302	-1.0765
ENSG00000142694	EVA1B	0.000387831	-0.740148
ENSG00000185862	EVI2B	0.0260971	-0.745229
ENSG00000142459	EVI5L	0.000843321	0.853018
ENSG00000182944	EWSR1	0.00140504	-0.467127
ENSG00000174371	EXO1	0.0316808	-0.393131
ENSG00000090989	EXOC1	0.0106223	-0.710346
ENSG00000112685	EXOC2	0.0229564	-0.601323
ENSG00000131558	EXOC4	0.0318883	-0.565476
ENSG00000070367	EXOC5	0.0231202	-0.34601
ENSG00000144036	EXOC6B	0.0470101	-0.416216
ENSG00000182473	EXOC7	0.00248065	-0.663253
ENSG00000171311	EXOSC1	0.00712577	-0.552461
ENSG00000171824	EXOSC10	0.000389836	-0.761113
ENSG00000130713	EXOSC2	0.00574383	-0.525573
ENSG00000178896	EXOSC4	0.048666	0.403911
ENSG00000077348	EXOSC5	0.0468398	-0.569018
ENSG00000223496	EXOSC6	0.0128232	-0.662906
ENSG00000075914	EXOSC7	0.0311304	0.501182
ENSG00000123737	EXOSC9	0.00864199	-0.666057
ENSG00000151348	EXT2	0.0488304	-0.479127
ENSG00000162694	EXTL2	0.0389641	-0.575709
ENSG00000064655	EYA2	0.00845502	4.9542
ENSG00000158161	EYA3	0.00265839	-0.597967
ENSG00000112319	EYA4	0.0175474	5.74147
ENSG00000106462	EZH2	0.00340036	0.281943
ENSG00000092820	EZR	0.000137392	0.779073
ENSG00000185504	FAAP100	0.0220835	-0.786078
ENSG00000162585	FAAP20	0.00399059	-0.71375
ENSG00000164687	FABP5	0.00499215	-0.559856
ENSG00000149485	FADS1	0.000107718	-1.06856
ENSG00000134824	FADS2	0.0477867	-1.23237
ENSG00000185104	FAF1	0.0325672	-0.803745
ENSG00000115042	FAHD2A	0.0079354	-0.476861
ENSG00000158234	FAIM	0.00380388	0.656779
ENSG00000183688	FAM101B	0.0130259	-0.525494
ENSG00000169612	FAM103A1	0.00808981	-0.685755
ENSG00000133193	FAM104A	0.00778692	-0.784662
ENSG00000166801	FAM111A	0.00234026	-0.655162
ENSG00000189057	FAM111B	0.0189733	-0.654199
ENSG00000055147	FAM114A2	0.027534	-0.779552
ENSG00000121104	FAM117A	0.0377303	-0.679491
ENSG00000197798	FAM118B	0.021062	-0.483998
ENSG00000048828	FAM120A	0.00442808	-0.623508
ENSG00000112584	FAM120B	0.0115658	-0.469759
ENSG00000187866	FAM122A	0.0350122	-0.626831
ENSG00000156504	FAM122B	0.00040867	-0.573002
ENSG00000124019	FAM124B	0.00148521	-0.416279
ENSG00000122591	FAM126A	0.0462424	-0.654434
ENSG00000155744	FAM126B	0.0136515	-0.847173
ENSG00000135842	FAM129A	0.000164866	-0.63113
ENSG00000167483	FAM129C	0.0274657	-2.15443
ENSG00000234545	FAM133B	0.00221328	-0.67956
ENSG00000144567	FAM134A	0.0120218	-0.59661
ENSG00000141699	FAM134C	0.00336367	-0.513327
ENSG00000138640	FAM13A	0.0400917	-0.492965
ENSG00000031003	FAM13B	0.0169124	-0.704875
ENSG00000138286	FAM149B1	0.0445306	-0.848785
ENSG00000152380	FAM151B	0.0134616	-1.37564
ENSG00000151553	FAM160B1	0.000561451	-0.981216
ENSG00000158863	FAM160B2	0.0347469	-0.736222
ENSG00000156050	FAM161B	0.00392774	-1.04415
ENSG00000114023	FAM162A	0.0360926	-0.317526
ENSG00000054965	FAM168A	0.0163298	-0.825304
ENSG00000152102	FAM168B	0.000296292	1.61088
ENSG00000144369	FAM171B	0.0040038	-0.696726
ENSG00000174132	FAM174A	0.0400677	-0.743735
ENSG00000163322	FAM175A	0.00130069	-0.63743
ENSG00000165660	FAM175B	0.00310919	-0.598422
ENSG00000047662	FAM184B	0.00841353	3.58496
ENSG00000214447	FAM187A	0.0326701	1.48819
ENSG00000104059	FAM189A1	0.00607361	2.24793
ENSG00000160767	FAM189B	0.00181206	-0.652513
ENSG00000172775	FAM192A	0.0191087	-0.494929
ENSG00000125386	FAM193A	0.00524367	-0.925322
ENSG00000172366	FAM195A	0.0154476	-0.391077
ENSG00000225663	FAM195B	0.000588614	-0.561297
ENSG00000188916	FAM196A	0.0168963	-2.09954
ENSG00000164125	FAM198B	0.0125031	-0.764968
ENSG00000123575	FAM199X	0.0097138	-0.596209
ENSG00000160256	FAM207A	0.0144395	0.283571
ENSG00000163946	FAM208A	0.00305835	-0.516152
ENSG00000108021	FAM208B	0.0213955	-0.825638
ENSG00000177150	FAM210A	0.0103978	-0.707742
ENSG00000124098	FAM210B	0.0354585	-0.671645
ENSG00000185614	FAM212A	0.0147784	-0.885095
ENSG00000157870	FAM213B	0.0212816	-0.360302
ENSG00000196227	FAM217B	0.00209214	-0.841216
ENSG00000099290	FAM21A	0.00362573	-0.548027
ENSG00000172661	FAM21C	0.018413	-0.421052
ENSG00000178397	FAM220A	0.00118379	-0.77949
ENSG00000139438	FAM222A	0.0184665	-0.981966
ENSG00000173065	FAM222B	0.0438077	-0.67553
ENSG00000225828	FAM229A	0.00762966	-0.8925
ENSG00000167930	FAM234A	0.0343958	-0.74648
ENSG00000084444	FAM234B	0.0252676	-0.650809
ENSG00000071889	FAM3A	0.0175177	-0.439259
ENSG00000185112	FAM43A	0.0244217	-0.635332
ENSG00000221930	FAM45BP	0.0108476	-1.42999
ENSG00000112773	FAM46A	0.00241005	-1.02322
ENSG00000153310	FAM49B	0.00070531	-0.68372
ENSG00000071859	FAM50A	0.000513043	1.69058
ENSG00000189319	FAM53B	0.00882423	-0.469972
ENSG00000120709	FAM53C	0.000322339	-0.713878
ENSG00000167695	FAM57A	0.00177354	-0.747437
ENSG00000139146	FAM60A	0.00440211	-0.628902
ENSG00000143409	FAM63A	0.0479516	-0.866279
ENSG00000039523	FAM65A	0.000644168	-0.730191
ENSG00000154511	FAM69A	0.0471543	-1.10579
ENSG00000205085	FAM71F2	0.00107497	-2.15463
ENSG00000263513	FAM72C	0.0208347	-0.727358
ENSG00000009780	FAM76A	0.043248	-0.632581
ENSG00000077458	FAM76B	0.0195701	-0.458285
ENSG00000126882	FAM78A	0.00242194	-0.533223
ENSG00000101447	FAM83D	0.0415061	-0.654155
ENSG00000105523	FAM83E	0.0225294	2.26303
ENSG00000188522	FAM83G	0.0157291	-0.621731
ENSG00000182118	FAM89A	0.00157956	0.892418
ENSG00000176973	FAM89B	0.00179834	-0.77191
ENSG00000137414	FAM8A1	0.0359212	-0.522789
ENSG00000176853	FAM91A1	0.0176082	-0.906783
ENSG00000157021	FAM92A1P1	0.0248071	-1.666
ENSG00000273036	FAM95C	0.00868045	1.86175
ENSG00000166797	FAM96A	0.0136982	-0.39078
ENSG00000119812	FAM98A	0.0272282	-0.895781
ENSG00000171262	FAM98B	0.0212837	-0.557342
ENSG00000158169	FANCC	0.0497129	-0.388804
ENSG00000183161	FANCF	0.00738488	-0.628615
ENSG00000221829	FANCG	0.0157498	-0.490993
ENSG00000140525	FANCI	0.000693612	-0.610984
ENSG00000115392	FANCL	0.00723475	-0.681366
ENSG00000187790	FANCM	0.0303604	-0.3126
ENSG00000197601	FAR1	0.0328612	-0.710555
ENSG00000006607	FARP2	0.0304649	-0.5873
ENSG00000145982	FARS2	0.0274587	-0.720301
ENSG00000179115	FARSA	0.00950606	-0.342998
ENSG00000116120	FARSB	0.027325	-0.545089
ENSG00000026103	FAS	0.00539232	-1.2267
ENSG00000169710	FASN	0.00437486	-0.954893
ENSG00000164896	FASTK	0.0150757	-0.589589
ENSG00000138399	FASTKD1	0.00738521	-0.64056
ENSG00000118246	FASTKD2	0.000956167	-0.558945
ENSG00000215251	FASTKD5	0.027649	-0.78592
ENSG00000083857	FAT1	0.00231006	3.52812
ENSG00000165323	FAT3	0.000463464	5.52356
ENSG00000149806	FAU	0.0162422	-0.474491
ENSG00000105202	FBL	0.00158905	0.623011
ENSG00000162458	FBLIM1	0.0409273	3.08472
ENSG00000138829	FBN2	0.00377397	1.06347
ENSG00000156860	FBRS	0.0021909	-0.91129
ENSG00000127452	FBXL12	0.0241596	-0.436915
ENSG00000161040	FBXL13	0.02167	-1.32736
[truncated: 4,866 more rows]

## Sheet: 2. ADAR1 mutant
Ensembl_ID	Gene_Symbol	p_value	L2FC(ADAR_OE/pCDH)
ENSG00000128274	A4GALT	0.0284392	2.49467
ENSG00000094914	AAAS	0.0317357	-0.762907
ENSG00000115977	AAK1	0.0149943	-0.824585
ENSG00000087884	AAMDC	0.00154437	1.40253
ENSG00000127837	AAMP	0.0181153	0.677759
ENSG00000131043	AAR2	0.00969145	-0.75872
ENSG00000090861	AARS1	0.000420919	1.24549
ENSG00000149313	AASDHPPT	0.0412955	-0.660988
ENSG00000183044	ABAT	0.0353197	-0.909169
ENSG00000064687	ABCA7	0.0414954	-0.668447
ENSG00000085563	ABCB1	0.0265709	-0.658536
ENSG00000197150	ABCB8	0.0437166	-0.705563
ENSG00000103222	ABCC1	0.00135886	-1.07408
ENSG00000114770	ABCC5	0.00487414	-0.594775
ENSG00000231129	ABCF1	0.00514441	3.35906
ENSG00000033050	ABCF2	9.84545e-05	2.32076
ENSG00000106077	ABHD11	0.0165563	-0.687576
ENSG00000139826	ABHD13	0.0423144	-0.835872
ENSG00000248487	ABHD14A	0.00183106	-0.524938
ENSG00000114779	ABHD14B	0.00298685	-0.637264
ENSG00000168792	ABHD15	0.00282519	-0.485767
ENSG00000235676	ABHD16A	0.0254134	-0.83465
ENSG00000164074	ABHD18	0.0440744	-0.739089
ENSG00000140526	ABHD2	0.0173495	-1.16056
ENSG00000011198	ABHD5	0.046743	-0.749877
ENSG00000136754	ABI1	0.0117789	-0.822967
ENSG00000143322	ABL2	0.00838026	0.576013
ENSG00000146386	ABRACL	0.0175254	-0.409585
ENSG00000163322	ABRAXAS1	0.045204	-0.740607
ENSG00000165660	ABRAXAS2	0.0196596	-0.752314
ENSG00000146109	ABT1	0.0297399	-0.632452
ENSG00000166016	ABTB2	0.0418767	-0.967377
ENSG00000060971	ACAA1	0.0114696	0.78828
ENSG00000167315	ACAA2	0.00352411	0.905439
ENSG00000151498	ACAD8	0.0203889	-0.665428
ENSG00000115361	ACADL	0.00342454	5.44473
ENSG00000122971	ACADS	0.0391349	-0.838121
ENSG00000072778	ACADVL	0.00528283	-0.379016
ENSG00000114331	ACAP2	0.0414401	-1.036
ENSG00000075239	ACAT1	0.0038693	0.454503
ENSG00000120437	ACAT2	0.0433575	-0.344682
ENSG00000182827	ACBD3	0.000946508	0.832174
ENSG00000181513	ACBD4	0.0443626	-0.593095
ENSG00000107897	ACBD5	0.00540183	0.806796
ENSG00000102977	ACD	0.0293302	-0.585079
ENSG00000177076	ACER2	0.0338156	-1.13674
ENSG00000131473	ACLY	0.00245064	-0.969265
ENSG00000122729	ACO1	0.00556058	-0.58655
ENSG00000100412	ACO2	0.00811353	-0.507254
ENSG00000162390	ACOT11	0.0482962	-0.794788
ENSG00000112304	ACOT13	0.0400475	-0.683683
ENSG00000097021	ACOT7	0.0390375	-0.529013
ENSG00000161533	ACOX1	0.000915955	-0.866014
ENSG00000087008	ACOX3	0.0410446	-0.756258
ENSG00000134575	ACP2	0.000458434	-0.82361
ENSG00000151726	ACSL1	0.0443824	-0.552191
ENSG00000123983	ACSL3	0.00913689	-0.647651
ENSG00000197142	ACSL5	0.00163324	-0.672489
ENSG00000005187	ACSM3	0.0185136	-0.783009
ENSG00000131069	ACSS2	0.000745875	-1.5136
ENSG00000075624	ACTB	0.00283447	-0.701768
ENSG00000188493	ACTMAP	0.0420604	-0.926552
ENSG00000072110	ACTN1	0.0061691	-0.967082
ENSG00000130402	ACTN4	0.00378713	-0.66532
ENSG00000131966	ACTR10	0.0263798	-0.767253
ENSG00000138107	ACTR1A	0.025327	-0.351528
ENSG00000138071	ACTR2	0.00877911	-0.695366
ENSG00000133627	ACTR3B	9.49136e-05	1.77122
ENSG00000101442	ACTR5	0.0449051	-0.456044
ENSG00000075089	ACTR6	0.0448538	-0.702501
ENSG00000115170	ACVR1	0.00894238	-0.937239
ENSG00000135503	ACVR1B	0.0292998	-0.618076
ENSG00000114739	ACVR2B	0.000115126	2.55736
ENSG00000137845	ADAM10	0.0166332	-0.895633
ENSG00000143537	ADAM15	0.0461044	-0.929205
ENSG00000151694	ADAM17	0.0451403	-0.549316
ENSG00000114948	ADAM23	0.000518242	3.56424
ENSG00000168615	ADAM9	0.00125709	1.68056
ENSG00000166106	ADAMTS15	0.0313522	2.31621
ENSG00000140470	ADAMTS17	0.0335713	2.99659
ENSG00000145808	ADAMTS19	0.000539212	4.54056
ENSG00000087116	ADAMTS2	0.00107218	1.99756
ENSG00000154736	ADAMTS5	0.049192	5.33094
ENSG00000134917	ADAMTS8	0.00162222	5.77346
ENSG00000163638	ADAMTS9	0.000609544	2.4296
ENSG00000160710	ADAR	0.000136355	9.52733
ENSG00000213638	ADAT3	0.0157097	-0.882743
ENSG00000063761	ADCK1	0.0112046	-1.02845
ENSG00000164742	ADCY1	7.28886e-06	4.38091
ENSG00000121281	ADCY7	0.021658	-0.383615
ENSG00000075340	ADD2	0.00015411	2.38917
ENSG00000203876	ADD3-AS1	0.00146362	-1.35347
ENSG00000135298	ADGRB3	3.55926e-05	3.91384
ENSG00000127507	ADGRE2	0.0104953	-0.792104
ENSG00000123146	ADGRE5	0.0130642	-1.02193
ENSG00000112414	ADGRG6	0.0446245	-1.26689
ENSG00000147576	ADHFE1	0.00690837	-1.04233
ENSG00000182551	ADI1	0.0379183	-0.442536
ENSG00000159346	ADIPOR1	0.00131461	-0.716608
ENSG00000006831	ADIPOR2	0.000149258	-0.760304
ENSG00000181915	ADO	0.0240989	-0.638178
ENSG00000170425	ADORA2B	0.00331603	-0.651221
ENSG00000159322	ADPGK	0.0198558	-0.864548
ENSG00000184160	ADRA2C	3.03077e-05	8.38102
ENSG00000139154	AEBP2	0.0074313	0.737526
ENSG00000196526	AFAP1	0.00838266	3.13722
ENSG00000157510	AFAP1L1	0.00187567	2.01877
ENSG00000130396	AFDN	1.7905e-05	4.22432
ENSG00000172493	AFF1	0.00697244	-0.830664
ENSG00000155966	AFF2	5.12093e-05	-0.937402
ENSG00000072364	AFF4	0.014918	-0.894397
ENSG00000119844	AFTPH	0.00371874	-0.694937
ENSG00000157985	AGAP1	0.0125144	2.528
ENSG00000135439	AGAP2	0.0116659	-1.01658
ENSG00000165923	AGBL2	0.0273962	-1.38424
ENSG00000173744	AGFG1	0.00434991	-0.862414
ENSG00000106351	AGFG2	0.0434497	-0.639921
ENSG00000162688	AGL	0.000454828	-1.00006
ENSG00000092847	AGO1	0.0462159	0.407758
ENSG00000155189	AGPAT5	0.00628004	-0.624731
ENSG00000126705	AHDC1	0.00241428	-1.07753
ENSG00000124942	AHNAK	2.89986e-06	1.45434
ENSG00000185567	AHNAK2	0.00372169	2.93379
ENSG00000106546	AHR	0.0376985	-0.899659
ENSG00000100591	AHSA1	0.0019721	0.426089
ENSG00000235588	AIF1	0.00412387	-1.12318
ENSG00000126878	AIF1L	0.00102416	2.01463
ENSG00000156709	AIFM1	7.22706e-05	2.41443
ENSG00000042286	AIFM2	0.00205588	1.96782
ENSG00000106305	AIMP2	0.0088448	-0.556968
ENSG00000110711	AIP	0.00178872	-0.347618
ENSG00000129474	AJUBA	0.00762349	2.01792
ENSG00000106992	AK1	0.0153034	0.524124
ENSG00000147853	AK3	0.000766989	-0.630833
ENSG00000108599	AKAP10	0.0316901	-0.651358
ENSG00000023516	AKAP11	0.00450722	-0.727326
ENSG00000131016	AKAP12	6.4869e-06	5.32325
ENSG00000170776	AKAP13	0.0198264	-0.754808
ENSG00000111254	AKAP3	0.00616072	2.93787
ENSG00000127914	AKAP9	0.0487367	-0.646701
ENSG00000166452	AKIP1	0.040836	0.629103
ENSG00000085662	AKR1B1	0.0276975	-0.551921
ENSG00000204673	AKT1S1	0.0170133	0.257565
ENSG00000166971	AKTIP	0.020973	1.28504
ENSG00000023330	ALAS1	0.0321864	-0.722346
ENSG00000165092	ALDH1A1	0.0382152	-0.528788
ENSG00000128918	ALDH1A2	0.000396521	5.31721
ENSG00000184254	ALDH1A3	0.0211461	7.43013
ENSG00000137124	ALDH1B1	0.00079307	-0.649837
ENSG00000164904	ALDH7A1	0.000602724	1.9128
ENSG00000149925	ALDOA	0.00571485	-0.702231
ENSG00000109107	ALDOC	0.000905838	-1.264
ENSG00000033011	ALG1	0.00244021	-0.691931
ENSG00000253710	ALG11	0.0123776	-0.664968
ENSG00000101901	ALG13	0.0191872	-0.78773
ENSG00000119523	ALG2	0.00958589	-0.862886
ENSG00000214160	ALG3	0.0248771	-0.652794
ENSG00000120697	ALG5	0.0284825	0.248769
ENSG00000189046	ALKBH2	0.00150221	1.80017
ENSG00000160993	ALKBH4	0.0339659	-0.718237
ENSG00000091542	ALKBH5	0.0227369	-0.397764
ENSG00000239382	ALKBH6	0.0368953	-0.375758
ENSG00000125652	ALKBH7	0.0101169	-0.848527
ENSG00000003393	ALS2	0.0464404	-0.423538
ENSG00000052850	ALX4	0.00294344	4.03813
ENSG00000183684	ALYREF	0.000376785	1.26023
ENSG00000123505	AMD1	0.0300202	-0.753989
ENSG00000165566	AMER2	0.000264195	3.01146
ENSG00000181754	AMIGO1	0.00475399	3.15582
ENSG00000126016	AMOT	0.0029806	1.77757
ENSG00000116337	AMPD2	0.0168679	-0.894719
ENSG00000078053	AMPH	0.00474578	4.46999
ENSG00000141552	ANAPC11	0.0137007	0.533158
ENSG00000110200	ANAPC15	0.00966272	0.42016
ENSG00000166295	ANAPC16	0.0433705	-0.645796
ENSG00000089053	ANAPC5	0.0420143	-0.840446
ENSG00000013523	ANGEL1	0.042673	-0.73252
ENSG00000154188	ANGPT1	0.0116143	-1.11934
ENSG00000160117	ANKLE1	0.0105781	-0.542199
ENSG00000106524	ANKMY2	0.00485747	-0.401827
ENSG00000164331	ANKRA2	0.0069482	-1.27243
ENSG00000167522	ANKRD11	0.0233278	0.705827
ENSG00000076513	ANKRD13A	0.0032295	-0.678033
ENSG00000180071	ANKRD18A	0.043408	1.64102
ENSG00000230453	ANKRD18B	0.000959187	2.39842
ENSG00000089847	ANKRD24	0.000524991	4.83576
ENSG00000154065	ANKRD29	0.000169134	2.68091
ENSG00000229689	ANKRD33BP1	0.0419293	-0.73457
ENSG00000137494	ANKRD42	0.000507557	0.875029
ENSG00000225349	ANKRD49P2	0.031672	-1.35533
ENSG00000100124	ANKRD54	0.00374228	0.390365
ENSG00000168096	ANKS3	0.00982454	0.591316
ENSG00000165138	ANKS6	0.000294774	1.98664
ENSG00000011426	ANLN	0.0210136	-0.745624
ENSG00000160746	ANO10	0.027379	-0.517624
ENSG00000171714	ANO5	0.00145227	5.82238
ENSG00000177119	ANO6	0.00513584	-0.984078
ENSG00000140350	ANP32A	0.00117537	1.20497
ENSG00000136938	ANP32B	0.00107418	0.850611
ENSG00000103254	ANTKMT	0.0001876	1.40706
ENSG00000169604	ANTXR1	0.000974783	2.87449
ENSG00000163297	ANTXR2	0.0153336	-0.688876
ENSG00000135046	ANXA1	0.0074901	-0.641101
ENSG00000122359	ANXA11	0.0225759	-0.50163
ENSG00000177721	ANXA2R	0.0249876	-0.602809
ENSG00000138279	ANXA7	8.4191e-05	-0.708878
ENSG00000100280	AP1B1	0.00372835	-0.532673
ENSG00000166747	AP1G1	0.0478225	-0.882993
ENSG00000213983	AP1G2	0.0496837	-0.597659
ENSG00000072958	AP1M1	0.000416346	-0.851538
ENSG00000152056	AP1S3	0.0159843	-0.79299
ENSG00000196961	AP2A1	0.00223687	-0.728082
ENSG00000006125	AP2B1	0.00765024	-0.728794
ENSG00000042753	AP2S1	0.0121578	0.409064
ENSG00000185009	AP3M1	0.00126935	-1.05143
ENSG00000157823	AP3S2	0.0306685	-0.910865
ENSG00000100478	AP4S1	0.0143675	-0.62455
ENSG00000254470	AP5B1	0.00238428	-0.692808
ENSG00000053770	AP5M1	0.00844744	-1.1757
ENSG00000242802	AP5Z1	0.0248907	-0.782155
ENSG00000107282	APBA1	0.000705792	2.98935
ENSG00000011132	APBA3	0.00202467	-0.905221
ENSG00000164062	APEH	0.0206661	0.476371
ENSG00000169188	APEX2	0.0179442	-0.593061
ENSG00000117362	APH1A	0.0243273	-0.777571
ENSG00000138613	APH1B	0.0128985	-1.29392
ENSG00000166181	API5	0.0455549	-0.698302
ENSG00000149089	APIP	0.0153662	0.654514
ENSG00000169621	APLF	0.00811286	-0.716767
ENSG00000105290	APLP1	0.00204909	1.68159
ENSG00000084234	APLP2	0.0121006	0.641054
ENSG00000101474	APMAP	0.000627596	1.21089
ENSG00000244509	APOBEC3C	0.0247814	-0.864794
ENSG00000243811	APOBEC3D	0.0449296	-0.49591
ENSG00000128394	APOBEC3F	0.00224593	-0.904767
ENSG00000239713	APOBEC3G	0.000964759	-1.00491
ENSG00000100298	APOBEC3H	0.00377998	-2.18387
ENSG00000155008	APOOL	0.0342245	-0.550149
ENSG00000142192	APP	0.0338702	0.703575
ENSG00000137074	APTX	0.00447869	1.0852
ENSG00000021776	AQR	0.0125818	-0.881288
ENSG00000078061	ARAF	0.00922341	-0.830601
ENSG00000109321	AREG	0.000485719	-1.05006
ENSG00000119682	AREL1	0.043674	-0.790443
ENSG00000143761	ARF1	0.000337682	-0.528468
ENSG00000134287	ARF3	0.00784285	-0.530685
ENSG00000168374	ARF4	0.00186271	-0.925327
ENSG00000004059	ARF5	0.0110953	-0.577164
ENSG00000101199	ARFGAP1	0.012439	-0.565442
ENSG00000242247	ARFGAP3	0.000950766	-0.897185
ENSG00000066777	ARFGEF1	0.00240715	-0.997265
ENSG00000112379	ARFGEF3	0.00439064	1.08125
ENSG00000164144	ARFIP1	0.00107762	-0.797932
ENSG00000132254	ARFIP2	0.0441652	-0.219364
ENSG00000101246	ARFRP1	0.000568754	1.09847
ENSG00000175220	ARHGAP1	0.00324908	-0.893277
ENSG00000071205	ARHGAP10	0.0122393	0.750033
ENSG00000198826	ARHGAP11A	7.49331e-05	2.2187
ENSG00000165322	ARHGAP12	0.0449847	-0.499117
ENSG00000075884	ARHGAP15	0.0293989	-0.902998
ENSG00000140750	ARHGAP17	0.0281956	-0.918398
ENSG00000107863	ARHGAP21	0.00148004	-1.17588
ENSG00000128805	ARHGAP22	0.0334175	-0.58098
ENSG00000260781	ARHGAP23P1	0.00689541	-3.94309
ENSG00000163219	ARHGAP25	0.0167233	-1.08358
ENSG00000186517	ARHGAP30	0.00752355	-0.835243
ENSG00000134909	ARHGAP32	0.00631859	0.688918
ENSG00000147799	ARHGAP39	0.00688809	0.926035
ENSG00000089820	ARHGAP4	0.0147219	-0.736281
ENSG00000006740	ARHGAP44	5.72786e-05	4.70995
ENSG00000180448	ARHGAP45	0.016173	-0.683606
ENSG00000241484	ARHGAP8	0.0119992	1.32832
ENSG00000123329	ARHGAP9	0.0322025	-0.724165
ENSG00000141522	ARHGDIA	0.035642	-0.420377
ENSG00000111348	ARHGDIB	0.0262024	-0.708263
ENSG00000242173	ARHGDIG	0.00180611	1.92099
ENSG00000076928	ARHGEF1	0.00909427	-1.07254
ENSG00000104728	ARHGEF10	0.00720782	1.21344
ENSG00000074964	ARHGEF10L	0.00424061	1.82555
ENSG00000116584	ARHGEF2	0.0331892	-0.782702
ENSG00000240771	ARHGEF25	6.27197e-06	3.06325
ENSG00000183111	ARHGEF37	0.0110455	2.73542
ENSG00000129675	ARHGEF6	0.00444578	-1.03112
ENSG00000102606	ARHGEF7	0.00172786	-0.995701
ENSG00000131089	ARHGEF9	0.0337185	-0.643853
ENSG00000117713	ARID1A	0.0225487	-0.967196
ENSG00000116017	ARID3A	0.0178607	0.446337
ENSG00000205143	ARID3C	0.0365174	3.47105
ENSG00000196843	ARID5A	0.0367079	-0.739112
ENSG00000150347	ARID5B	0.00708509	-1.05463
ENSG00000177479	ARIH2	0.014321	-0.603064
ENSG00000141622	ARK2C	0.00420241	1.04116
ENSG00000169379	ARL13B	0.0154866	-0.853613
ENSG00000102931	ARL2BP	0.00933766	-0.501534
ENSG00000122644	ARL4A	0.00757293	-0.359922
ENSG00000188042	ARL4C	0.00661244	0.731418
ENSG00000175906	ARL4D	0.00730706	0.799681
ENSG00000165997	ARL5B	0.0453359	-0.914732
ENSG00000170540	ARL6IP1	0.0308222	-0.685696
ENSG00000182196	ARL6IP4	0.00191312	0.789692
ENSG00000177917	ARL6IP6	0.00557903	-0.902141
ENSG00000143862	ARL8A	0.00252583	-0.779469
ENSG00000134108	ARL8B	0.0115549	-1.06815
ENSG00000170632	ARMC10	0.00838103	-0.357074
ENSG00000165309	ARMC3	0.0172045	-2.76546
ENSG00000140691	ARMC5	0.00270992	-0.751766
ENSG00000125449	ARMC7	0.00737494	-0.552571
ENSG00000126947	ARMCX1	0.03851	-0.8088
ENSG00000102401	ARMCX3	0.0105542	0.886357
ENSG00000198520	ARMH1	0.00558451	-0.913429
ENSG00000260286	ARMH2	0.0332409	-1.56394
ENSG00000241685	ARPC1A	0.00160967	1.14055
ENSG00000130429	ARPC1B	0.000253986	-0.728963
ENSG00000111229	ARPC3	0.0105081	-0.743403
ENSG00000241553	ARPC4	0.000772367	-0.526302
ENSG00000162704	ARPC5	0.0436298	-0.387226
ENSG00000136950	ARPC5L	3.22892e-05	2.3343
ENSG00000242498	ARPIN	0.00797579	2.38982
ENSG00000128989	ARPP19	0.00846108	-0.798728
ENSG00000137486	ARRB1	0.00630611	-0.780036
ENSG00000141480	ARRB2	0.0430852	-0.770957
ENSG00000197070	ARRDC1	0.00911049	-0.985925
ENSG00000140450	ARRDC4	0.000410491	2.39226
ENSG00000205784	ARRDC5	0.0108994	-2.91231
ENSG00000100299	ARSA	0.007587	-0.823431
ENSG00000113273	ARSB	0.008082	-0.869559
ENSG00000167311	ART5	0.0104432	3.81107
ENSG00000099889	ARVCF	0.00227514	1.67642
ENSG00000104763	ASAH1	0.0208192	-0.804551
ENSG00000065802	ASB1	1.30619e-05	3.34785
ENSG00000177981	ASB8	0.00623675	-0.774614
ENSG00000100325	ASCC2	0.0488865	-0.499125
ENSG00000112249	ASCC3	0.00731451	-0.903444
ENSG00000111875	ASF1A	0.0306906	-0.512369
ENSG00000105011	ASF1B	0.0116423	-0.822306
ENSG00000161944	ASGR2	0.000780394	-1.26945
ENSG00000070669	ASNS	0.00142884	1.62482
ENSG00000174939	ASPHD1	0.00190298	3.14498
ENSG00000066279	ASPM	0.00616509	-0.924807
ENSG00000162174	ASRGL1	0.000149402	1.46592
ENSG00000034533	ASTE1	0.00171769	-1.13108
ENSG00000171456	ASXL1	0.0392565	-0.823528
ENSG00000143970	ASXL2	0.000233836	-0.74368
ENSG00000197785	ATAD3A	0.000229386	1.67848
ENSG00000160072	ATAD3B	0.00270027	1.70532
ENSG00000176208	ATAD5	0.0377523	-0.914058
ENSG00000123268	ATF1	0.0150752	-0.919934
ENSG00000115966	ATF2	0.00870874	-0.801675
ENSG00000162772	ATF3	0.0052298	1.17462
ENSG00000128272	ATF4	0.00753108	0.648467
ENSG00000118217	ATF6	0.0206231	-0.70308
ENSG00000166669	ATF7IP2	0.0102904	-0.752014
ENSG00000123395	ATG101	0.000788861	1.25169
ENSG00000145782	ATG12	0.0240862	-0.715075
ENSG00000175224	ATG13	0.00669514	-0.876895
ENSG00000066739	ATG2B	0.0180249	-1.23366
ENSG00000198925	ATG9A	0.0252305	-0.807215
ENSG00000184743	ATL3	0.0152228	-0.891942
ENSG00000149311	ATM	0.0178998	-0.695857
ENSG00000111676	ATN1	0.011383	-0.225775
ENSG00000058063	ATP11B	0.0190157	-0.569294
ENSG00000105726	ATP13A1	0.00642831	-0.90173
ENSG00000069849	ATP1B3	0.0444133	-0.497759
ENSG00000262145	ATP23	0.039266	-0.822948
ENSG00000074370	ATP2A3	0.00063962	-1.0042
ENSG00000058668	ATP2B4	0.0182801	-0.718346
ENSG00000152234	ATP5F1A	0.0143806	0.706621
ENSG00000110955	ATP5F1B	0.047188	0.314578
ENSG00000165629	ATP5F1C	0.00519476	-0.650282
ENSG00000099624	ATP5F1D	0.0313733	-0.502461
ENSG00000124172	ATP5F1E	0.0108734	-0.287609
ENSG00000130770	ATP5IF1	0.000106338	1.23726
ENSG00000159199	ATP5MC1	0.0282624	-0.430037
ENSG00000135390	ATP5MC2	0.0327306	-0.702762
ENSG00000169020	ATP5ME	0.0141415	0.493424
ENSG00000241468	ATP5MF	0.036059	-0.425914
ENSG00000173915	ATP5MK	0.0072432	-0.536417
ENSG00000116459	ATP5PB	0.0163082	-0.408387
ENSG00000182220	ATP6AP2	0.00571338	-0.685793
ENSG00000033627	ATP6V0A1	0.0128144	-0.469476
ENSG00000117410	ATP6V0B	0.00122428	-0.616304
ENSG00000185883	ATP6V0C	3.38556e-05	-0.667901
ENSG00000159720	ATP6V0D1	0.00186551	-0.840421
ENSG00000113732	ATP6V0E1	0.015661	-0.658445
ENSG00000114573	ATP6V1A	0.0226016	-0.891974
ENSG00000147416	ATP6V1B2	7.77514e-05	-0.490174
ENSG00000131100	ATP6V1E1	0.031638	-0.335941
ENSG00000128524	ATP6V1F	0.0334068	-0.593848
ENSG00000136888	ATP6V1G1	0.0152041	-0.716724
ENSG00000054793	ATP9A	0.00120497	1.91762
ENSG00000175054	ATR	0.00861234	-0.791382
ENSG00000138085	ATRAID	0.00405455	-0.572639
ENSG00000107518	ATRNL1	3.55001e-05	3.63803
ENSG00000224470	ATXN1L	0.00516522	1.28971
ENSG00000168488	ATXN2L	0.027357	-0.874417
ENSG00000087152	ATXN7L3	0.0330869	-0.377662
ENSG00000127423	AUNIP	0.0368965	-0.700094
ENSG00000115307	AUP1	0.00118089	-0.718651
ENSG00000087586	AURKA	0.0187318	-0.484641
ENSG00000175756	AURKAIP1	5.11057e-05	1.2151
ENSG00000178999	AURKB	0.0377939	-0.556127
ENSG00000169857	AVEN	0.000398483	1.63043
ENSG00000105778	AVL9	0.0411438	-0.721942
ENSG00000168646	AXIN2	0.00416369	5.56944
ENSG00000155096	AZIN1	0.00780311	-0.891456
ENSG00000183778	B3GALT5	0.0393262	-0.835316
ENSG00000176022	B3GALT6	0.00620447	0.444513
ENSG00000149541	B3GAT3	0.0498111	-0.466566
ENSG00000170340	B3GNT2	0.000469761	-0.847414
ENSG00000139044	B4GALNT3	5.43264e-05	5.29892
ENSG00000086062	B4GALT1	0.00114774	-0.785086
ENSG00000117411	B4GALT2	0.0361806	0.346107
ENSG00000158850	B4GALT3	0.0286961	-0.418306
ENSG00000158470	B4GALT5	0.00132613	-0.831151
ENSG00000174684	B4GAT1	0.0121352	1.13555
ENSG00000105393	BABAM1	0.0140595	-0.620388
ENSG00000158019	BABAM2	0.0272151	-0.547528
ENSG00000258315	BACC1	0.00431174	-0.418188
ENSG00000107262	BAG1	0.000149953	1.43665
ENSG00000156735	BAG4	0.0417017	-0.679439
ENSG00000227761	BAG6	0.0231281	-0.871592
ENSG00000140320	BAHD1	0.0401638	-0.364827
ENSG00000006453	BAIAP2L1	0.00329305	1.74131
ENSG00000030110	BAK1	0.00173913	-0.78252
ENSG00000131668	BARX1	1.3785e-05	7.46567
ENSG00000176788	BASP1	0.0354896	0.356063
ENSG00000156127	BATF	0.0346347	-0.584656
ENSG00000123685	BATF3	0.000106138	2.71159
ENSG00000087088	BAX	0.0110063	-1.09986
ENSG00000198604	BAZ1A	0.0263158	0.659771
ENSG00000009954	BAZ1B	0.00270387	0.951653
ENSG00000076108	BAZ2A	0.0174109	-1.1255
ENSG00000123636	BAZ2B	0.015617	-1.23518
ENSG00000171159	BBLN	0.0433969	-0.576022
ENSG00000174483	BBS1	0.0351676	-0.81944
ENSG00000140463	BBS4	0.00744167	-1.17188
ENSG00000075790	BCAP29	0.020838	-0.658837
ENSG00000185825	BCAP31	2.75178e-05	1.13388
ENSG00000060982	BCAT1	0.00581243	-0.955292
ENSG00000107949	BCCIP	0.000923165	0.492628
ENSG00000248098	BCKDHA	0.0358069	-0.69044
ENSG00000103507	BCKDK	0.00392211	-0.679042
ENSG00000142867	BCL10	0.0141843	-0.836374
ENSG00000127152	BCL11B	0.00371047	2.90988
ENSG00000126453	BCL2L12	0.0169097	-0.493295
ENSG00000129473	BCL2L2	0.000387304	1.72692
ENSG00000258643	BCL2L2-PABPN1	0.0424107	1.1157
ENSG00000069399	BCL3	0.018421	-0.916923
ENSG00000106635	BCL7B	0.00385932	-0.672525
ENSG00000099385	BCL7C	0.000102906	1.57002
ENSG00000116128	BCL9	0.0249464	-1.31052
ENSG00000186174	BCL9L	0.00368231	-0.810667
ENSG00000029363	BCLAF1	0.0314622	-0.888495
ENSG00000085185	BCORL1	0.0204781	-0.75663
ENSG00000164039	BDH2	0.029224	-0.590918
ENSG00000126581	BECN1	0.0112199	0.432561
ENSG00000105829	BET1	0.0229099	-0.484956
ENSG00000133169	BEX1	0.0204778	1.15319
ENSG00000133134	BEX2	0.000354088	2.49456
ENSG00000166681	BEX3	0.00122715	0.997835
ENSG00000102409	BEX4	0.000682928	1.57724
ENSG00000184515	BEX5	0.00555964	3.31244
ENSG00000125864	BFSP1	0.000331665	3.03332
ENSG00000185963	BICD2	0.00128094	0.919086
ENSG00000135127	BICDL1	0.0251921	1.99763
ENSG00000162069	BICDL2	0.0181434	2.05868
ENSG00000112624	BICRAL	0.0228559	-1.01629
ENSG00000136717	BIN1	0.0090482	1.39507
ENSG00000110934	BIN2	0.000522909	-1.05913
ENSG00000147439	BIN3	0.0229752	-0.614869
ENSG00000110330	BIRC2	0.00821281	-0.712484
ENSG00000270181	BIVM-ERCC5	0.00802743	-0.749236
ENSG00000197299	BLM	0.026279	-0.95052
ENSG00000095585	BLNK	0.011085	-1.95944
ENSG00000196072	BLOC1S2	0.00497891	0.580677
ENSG00000065060	BLTP3A	0.0053553	-0.989703
ENSG00000111647	BLTP3B	0.00640276	-1.05748
ENSG00000106605	BLVRA	0.0143139	1.05462
ENSG00000133794	BMAL1	0.0266159	-1.23037
ENSG00000125845	BMP2	0.00119346	3.49267
ENSG00000138756	BMP2K	0.0136159	-0.840319
ENSG00000116985	BMP8B	0.02924	1.205
ENSG00000164619	BMPER	0.0497373	4.46218
ENSG00000204217	BMPR2	0.00218416	-1.05317
ENSG00000165733	BMS1	0.0057735	0.604528
ENSG00000237238	BMS1P10	0.00116717	2.24122
ENSG00000102010	BMX	0.0459525	-1.58306
ENSG00000113734	BNIP1	0.0494234	-0.567596
ENSG00000140299	BNIP2	0.0164397	-0.750785
ENSG00000104765	BNIP3L	0.0106565	-0.710752
ENSG00000144857	BOC	0.00219921	6.27235
ENSG00000178096	BOLA1	0.0040868	0.851007
ENSG00000196544	BORCS6	0.000721255	1.78342
ENSG00000166275	BORCS7	0.0226118	-0.671842
ENSG00000186190	BPIFB3	0.00613909	-3.57239
ENSG00000263647	BPTFP1	0.00998845	-1.5448
ENSG00000183354	BRD10	0.0348174	-0.684117
ENSG00000141867	BRD4	0.00568904	-0.609272
ENSG00000166164	BRD7	0.0169753	0.356048
ENSG00000028310	BRD9	0.000963948	1.07295
ENSG00000249908	BRD9P2	4.50715e-06	5.30528
ENSG00000185024	BRF1	0.00438902	1.13305
ENSG00000104221	BRF2	0.000293311	1.2476
ENSG00000164713	BRI3	0.014694	-0.451294
ENSG00000184992	BRI3BP	0.0183499	-0.794544
ENSG00000113460	BRIX1	0.0471997	-0.464507
ENSG00000254999	BRK1	0.0264763	-0.555774
ENSG00000174744	BRMS1	5.37699e-06	2.2022
ENSG00000100916	BRMS1L	0.00457848	1.30943
ENSG00000162819	BROX	0.00382074	-0.915553
ENSG00000156983	BRPF1	0.0268677	-0.769169
ENSG00000174672	BRSK2	0.000124983	2.77757
ENSG00000160058	BSDC1	0.00123924	-0.93756
ENSG00000172270	BSG	0.0430971	-0.754564
ENSG00000109743	BST1	0.00590696	-0.69103
ENSG00000095564	BTAF1	0.00895142	-0.911704
ENSG00000064726	BTBD1	0.01699	-0.836786
ENSG00000148925	BTBD10	0.0163251	0.988086
ENSG00000222009	BTBD19	0.00394225	-1.48406
ENSG00000133243	BTBD2	0.00789064	-0.582097
ENSG00000145741	BTF3	0.0444786	-0.571127
ENSG00000133639	BTG1	0.00169483	-0.991638
ENSG00000159388	BTG2	0.00281384	-1.09994
ENSG00000124508	BTN2A2	0.0071458	-0.747079
ENSG00000026950	BTN3A1	0.00287341	-1.04895
ENSG00000186470	BTN3A2	0.0446222	-0.833195
ENSG00000166167	BTRC	0.013441	1.0346
ENSG00000169679	BUB1	0.0228557	-0.8946
ENSG00000071462	BUD23	0.00586055	0.572615
ENSG00000082153	BZW1	0.0121627	-0.804938
ENSG00000119965	C10orf88	0.00457217	-0.933605
ENSG00000182919	C11orf54	0.0439357	-0.563406
ENSG00000110696	C11orf58	0.0192949	0.595049
ENSG00000175573	C11orf68	0.0016119	-0.495187
ENSG00000111678	C12orf57	0.00325042	-0.574911
ENSG00000235162	C12orf75	0.0195396	-0.644311
ENSG00000179933	C14orf119	0.0176235	-1.00728
ENSG00000167173	C15orf39	0.00340968	-1.08017
ENSG00000215131	C16orf90	9.56718e-05	-4.11966
ENSG00000214226	C17orf67	0.0194558	-0.862041
ENSG00000141428	C18orf21	0.0379273	-0.7736
ENSG00000177576	C18orf32	0.00014355	-0.946507
ENSG00000131943	C19orf12	0.0186476	0.4905
ENSG00000162817	C1orf115	6.04125e-06	6.5801
ENSG00000143110	C1orf162	0.0387924	-0.667442
ENSG00000198912	C1orf174	0.0166268	-0.559536
ENSG00000143793	C1orf35	2.81318e-06	3.59435
ENSG00000131094	C1QL1	0.000560293	3.63378
ENSG00000186897	C1QL4	0.00010858	5.78628
ENSG00000139178	C1RL	0.0102273	-0.967701
ENSG00000154642	C21orf91	0.0416482	-1.05649
ENSG00000115998	C2orf42	0.0175057	-0.815159
ENSG00000187944	C2orf66	0.0281048	-4.98414
ENSG00000168887	C2orf68	0.0292796	-0.504455
ENSG00000204128	C2orf72	0.000332206	6.82717
ENSG00000237651	C2orf74	0.0177596	1.5406
ENSG00000186132	C2orf76	0.0217909	-0.763175
ENSG00000088543	C3orf18	0.044168	0.919211
ENSG00000114529	C3orf52	0.0122387	2.03014
ENSG00000188315	C3orf62	0.0242984	-0.50396
ENSG00000206340	C4A	0.00751846	-1.65506
ENSG00000151470	C4orf33	0.00921247	-0.562757
ENSG00000113583	C5orf15	0.0127828	-0.992981
ENSG00000082213	C5orf22	0.0141818	-1.21447
ENSG00000185127	C6orf120	0.00945516	-0.678223
ENSG00000206487	C6orf136	0.00459214	-1.24801
ENSG00000228177	C6orf47	0.000152739	3.94184
ENSG00000112308	C6orf62	0.0391492	-0.690027
ENSG00000136197	C7orf25	0.0293219	1.15317
ENSG00000241852	C8orf58	0.0384481	-0.436872
ENSG00000213563	C8orf82	0.0314492	-0.728637
ENSG00000253250	C8orf88	0.0282275	-0.5112
ENSG00000135045	C9orf40	0.0166498	-0.6866
ENSG00000136819	C9orf78	0.01127	0.575429
ENSG00000063180	CA11	0.0295901	1.19549
ENSG00000241527	CA15P1	0.0287932	-1.34313
ENSG00000135932	CAB39	0.00174882	-0.952258
ENSG00000149679	CABLES2	0.0251985	-0.562008
ENSG00000157782	CABP1	0.00763873	2.96287
ENSG00000196557	CACNA1H	0.00442371	1.9973
ENSG00000157445	CACNA2D3	0.014964	3.27541
ENSG00000167535	CACNB3	0.0064102	-0.34214
ENSG00000142408	CACNG8	1.62845e-05	3.19317
ENSG00000151893	CACUL1	0.0309818	-1.21247
ENSG00000116161	CACYBP	0.000143505	1.83805
ENSG00000182985	CADM1	2.04941e-05	6.45515
ENSG00000105767	CADM4	0.000314964	4.61375
ENSG00000081803	CADPS2	0.000258759	7.29505
ENSG00000175868	CALCB	0.00366625	2.90621
ENSG00000122786	CALD1	0.000251551	5.42643
ENSG00000143933	CALM2	0.0190764	-0.435874
ENSG00000160014	CALM3	0.000195343	1.18918
ENSG00000169885	CALML6	0.0193995	-1.39007
ENSG00000179218	CALR	0.0196723	-0.752945
ENSG00000128595	CALU	0.00172813	1.26875
ENSG00000162545	CAMK2N1	0.0185154	4.24552
ENSG00000152495	CAMK4	0.0147705	3.43451
ENSG00000004660	CAMKK1	0.00454155	1.15745
ENSG00000164076	CAMKV	0.00529304	1.89164
ENSG00000130559	CAMSAP1	0.00410622	1.0301
ENSG00000118200	CAMSAP2	0.0248977	1.00737
ENSG00000076826	CAMSAP3	0.0460745	1.62066
ENSG00000108509	CAMTA2	0.0373949	-0.642332
ENSG00000111530	CAND1	0.0471328	-0.784288
ENSG00000171302	CANT1	0.0130624	-0.371142
ENSG00000127022	CANX	0.000144523	1.66036
ENSG00000131236	CAP1	0.0290508	-0.742832
ENSG00000042493	CAPG	0.00918319	-0.768085
ENSG00000014216	CAPN1	0.00344681	-0.702697
ENSG00000142330	CAPN10	0.00413363	0.682414
ENSG00000126247	CAPNS1	0.0251202	-0.54802
ENSG00000256812	CAPNS2	0.0259904	-2.63508
ENSG00000116489	CAPZA1	0.0049728	-0.982754
ENSG00000198898	CAPZA2	0.00907026	-0.873769
ENSG00000077549	CAPZB	0.0143544	-0.583526
ENSG00000100065	CARD10	4.04225e-05	2.6895
ENSG00000165233	CARD19	0.018395	-0.99028
ENSG00000132357	CARD6	0.00166792	-0.925859
ENSG00000105483	CARD8	0.00210778	-0.947285
ENSG00000187796	CARD9	0.0220623	-0.635457
ENSG00000142453	CARM1	0.010466	-0.540618
ENSG00000079691	CARMIL1	0.0453387	-1.24553
ENSG00000156017	CARNMT1	0.034705	-0.640353
ENSG00000110619	CARS1	0.00824836	0.528295
ENSG00000147044	CASK	0.00263367	1.11297
ENSG00000177303	CASKIN2	0.0121376	-0.550096
ENSG00000164305	CASP3	0.0173506	-0.941265
ENSG00000121691	CAT	0.0436491	-0.817789
ENSG00000170681	CAVIN4	0.0265993	1.12666
ENSG00000110395	CBL	0.0378246	-0.712101
ENSG00000105879	CBLL1	0.00272551	-0.868782
ENSG00000102924	CBLN1	0.00184721	8.29826
ENSG00000159228	CBR1	0.000465967	0.825988
ENSG00000159231	CBR3	0.00948537	2.70023
ENSG00000160200	CBS	0.000200935	2.70418
ENSG00000141582	CBX4	0.0367942	-0.51146
ENSG00000183741	CBX6	0.00259797	0.913378
ENSG00000100211	CBY1	1.54739e-05	1.85864
ENSG00000135736	CCDC102A	1.05238e-05	3.25216
ENSG00000159884	CCDC107	0.0446448	-0.14591
ENSG00000159873	CCDC117	0.00610575	0.985316
ENSG00000007080	CCDC124	0.0003071	1.4261
ENSG00000128596	CCDC136	0.00424651	0.944448
ENSG00000185298	CCDC137	1.5809e-05	2.11038
ENSG00000175455	CCDC14	0.0318358	-0.864631
ENSG00000198865	CCDC152	0.048594	-0.684465
ENSG00000183401	CCDC159	0.0420786	-0.650183
ENSG00000154781	CCDC174	0.000151665	0.98768
ENSG00000117477	CCDC181	0.000898662	2.94435
ENSG00000024862	CCDC28A	0.000375661	1.27442
ENSG00000160050	CCDC28B	0.0155869	-0.58482
ENSG00000128891	CCDC32	0.00155276	-0.796667
ENSG00000109881	CCDC34	0.00650023	1.27936
ENSG00000180329	CCDC43	0.000433647	1.01851
ENSG00000108588	CCDC47	0.000470469	0.674865
ENSG00000164051	CCDC51	0.000386632	1.41916
ENSG00000108091	CCDC6	0.00346081	-0.718487
ENSG00000177352	CCDC71	0.013949	-0.662753
ENSG00000162004	CCDC78	0.00727143	-1.04715
ENSG00000169515	CCDC8	7.09669e-06	5.58234
ENSG00000175602	CCDC85B	2.79813e-05	2.53358
ENSG00000205476	CCDC85C	0.00184436	2.36075
ENSG00000110104	CCDC86	0.0459811	-0.304013
ENSG00000105321	CCDC9	8.50542e-06	1.86837
ENSG00000188549	CCDC9B	0.0017014	2.98714
ENSG00000262484	CCER2	0.0158239	-0.783496
ENSG00000204536	CCHCR1	5.30076e-05	3.06265
ENSG00000206457	CCHCR1	0.000658305	3.95446
ENSG00000108691	CCL2	0.023235	-1.74371
ENSG00000106178	CCL24	0.00879507	-2.53337
ENSG00000136280	CCM2	0.000695346	1.1353
ENSG00000101331	CCM2L	0.00675186	2.79059
ENSG00000133101	CCNA1	0.0395015	-1.63435
ENSG00000145386	CCNA2	0.0133744	-0.721477
ENSG00000134057	CCNB1	0.0034934	-0.646744
ENSG00000157456	CCNB2	0.0344375	-0.630546
ENSG00000110092	CCND1	0.0379203	1.60957
ENSG00000118971	CCND2	0.0127902	-0.607388
ENSG00000112576	CCND3	0.00692904	-0.975789
ENSG00000166946	CCNDBP1	0.0213292	-0.278774
ENSG00000105173	CCNE1	0.0291383	0.53116
ENSG00000113328	CCNG1	0.00305025	-0.932812
ENSG00000134480	CCNH	0.0399251	-0.692221
ENSG00000118816	CCNI	0.031846	-0.747784
ENSG00000090061	CCNK	0.0108873	-1.08562
ENSG00000163660	CCNL1	0.0312721	-1.1278
ENSG00000152669	CCNO	0.0218585	3.2124
ENSG00000129315	CCNT1	0.0449449	-0.623041
ENSG00000163249	CCNYL1	0.0305941	-0.882361
ENSG00000103540	CCP110	0.0197142	-0.637776
ENSG00000173992	CCS	0.000364146	0.897772
ENSG00000107771	CCSER2	0.000580482	-1.3739
ENSG00000163468	CCT3	0.0412633	0.274213
ENSG00000115484	CCT4	0.0163731	0.554468
ENSG00000146731	CCT6A	0.00178469	1.24308
ENSG00000135624	CCT7	0.00501323	0.980834
ENSG00000217733	CCT7P1	0.0401861	2.18038
ENSG00000122674	CCZ1	0.0319044	0.327446
ENSG00000177697	CD151	0.0187618	-0.469114
ENSG00000198087	CD2AP	0.0499837	-0.437036
ENSG00000169217	CD2BP2	0.000123459	1.619
ENSG00000167851	CD300A	0.00603586	-0.966534
ENSG00000105383	CD33	0.0145778	-0.711875
ENSG00000104894	CD37	0.0236576	-0.81429
ENSG00000004468	CD38	0.00406527	-1.30562
ENSG00000026508	CD44	0.0276305	-1.05532
ENSG00000117335	CD46	0.00385973	-1.13484
ENSG00000196776	CD47	0.0034083	-0.457122
ENSG00000169442	CD52	0.00809928	-0.609636
ENSG00000143119	CD53	0.0433324	-0.946517
ENSG00000085063	CD59	0.0171926	-0.613123
ENSG00000135404	CD63	0.000695706	1.58822
ENSG00000129226	CD68	0.0450886	-1.34925
ENSG00000137101	CD72	0.025689	-0.933266
ENSG00000110651	CD81	0.0147114	-0.852164
ENSG00000085117	CD82	0.0125505	-0.824327
ENSG00000066294	CD84	0.00660488	-1.26397
ENSG00000114013	CD86	0.0274903	-0.943082
ENSG00000102181	CD99L2	0.00836529	0.633696
ENSG00000140326	CDAN1	0.0177088	-1.0323
ENSG00000130177	CDC16	0.0447054	-0.565319
ENSG00000094880	CDC23	0.00648584	-0.813808
ENSG00000176386	CDC26	0.000255351	1.82947
ENSG00000004897	CDC27	0.000774322	-0.925864
ENSG00000105401	CDC37	2.20519e-05	1.58116
ENSG00000168438	CDC40	0.013557	-0.669498
ENSG00000070831	CDC42	0.00272685	-0.749499
ENSG00000198752	CDC42BPB	1.85321e-05	3.88884
ENSG00000163171	CDC42EP3	0.0206885	-0.741364
ENSG00000179604	CDC42EP4	0.0363453	-0.84104
ENSG00000197622	CDC42SE1	0.0010779	-0.855458
ENSG00000096401	CDC5L	0.014828	-0.326173
ENSG00000094804	CDC6	0.024529	-0.599122
ENSG00000097046	CDC7	0.0353571	-0.790594
ENSG00000111665	CDCA3	0.0110796	-0.660837
ENSG00000146670	CDCA5	0.00180017	1.05751
ENSG00000164649	CDCA7L	0.048234	0.820023
ENSG00000170558	CDH2	0.0200158	1.91337
ENSG00000124215	CDH26	0.00904236	-1.00705
ENSG00000113100	CDH9	0.00965562	-1.94361
ENSG00000128536	CDHR3	0.00438173	1.68015
ENSG00000103502	CDIPT	0.00274596	-0.439568
ENSG00000170312	CDK1	0.0286254	-0.833864
ENSG00000008128	CDK11A	0.00115851	0.551865
ENSG00000248333	CDK11B	3.90837e-06	2.02954
ENSG00000065883	CDK13	0.0424592	-0.865214
ENSG00000059758	CDK17	0.0431296	-1.24262
ENSG00000123374	CDK2	0.00383047	-0.847736
ENSG00000111328	CDK2AP1	0.0110757	-0.650183
ENSG00000145996	CDKAL1	0.00486354	-0.846562
ENSG00000111276	CDKN1B	0.0132545	-0.91526
ENSG00000147889	CDKN2A	0.000200659	4.04608
ENSG00000237190	CDKN2AIPNL	0.0148717	-0.449545
ENSG00000147883	CDKN2B	0.00172376	6.8488
ENSG00000129355	CDKN2D	0.0066662	1.13395
ENSG00000100526	CDKN3	0.00118489	-0.568641
ENSG00000064309	CDON	0.0054538	1.77128
ENSG00000140743	CDR2	0.000322684	2.15748
ENSG00000109089	CDR2L	0.0018084	1.80179
ENSG00000091527	CDV3	0.0012253	1.56126
ENSG00000153046	CDYL	3.56971e-05	1.55407
ENSG00000170956	CEACAM3	0.0336177	-5.33327
ENSG00000245848	CEBPA	0.00973568	-0.868345
ENSG00000172216	CEBPB	0.00034347	-0.566361
ENSG00000153879	CEBPG	0.013403	0.953702
ENSG00000218739	CEBPZOS	0.0133282	-0.887357
ENSG00000099954	CECR2	0.000210971	5.08846
ENSG00000170835	CEL	0.0393093	-0.716854
ENSG00000048740	CELF2	0.000718316	-1.10614
ENSG00000161082	CELF5	0.0073883	1.38307
ENSG00000075275	CELSR1	0.033988	-0.811851
ENSG00000143126	CELSR2	0.00196203	2.10464
ENSG00000135048	CEMIP2	0.0262059	-0.91607
ENSG00000102384	CENPI	0.0318732	-0.996252
ENSG00000188312	CENPP	0.0475931	-0.595492
ENSG00000031691	CENPQ	0.00251428	-0.570667
ENSG00000175279	CENPS	0.00298798	1.48955
ENSG00000102901	CENPT	0.0370799	-0.539361
ENSG00000223591	CENPVL1	0.0142434	-1.24888
ENSG00000224109	CENPVL3	0.0458826	-1.42096
ENSG00000169689	CENPX	0.000839693	0.737237
ENSG00000141577	CEP131	5.01032e-06	3.00744
ENSG00000135315	CEP162	0.0065945	-0.921322
ENSG00000110274	CEP164	0.000194475	0.943214
ENSG00000099814	CEP170B	0.0006749	2.37379
ENSG00000126001	CEP250	0.000104791	2.594
ENSG00000164118	CEP44	0.04134	-0.855983
ENSG00000183137	CEP57L1	0.02397	-0.590927
ENSG00000148019	CEP78	0.0410698	-0.584465
ENSG00000130695	CEP85	0.0108641	-0.849294
ENSG00000111860	CEP85L	0.0355363	-1.01598
ENSG00000182504	CEP97	0.0424014	-0.929536
ENSG00000134255	CEPT1	0.000284525	-0.965448
ENSG00000223802	CERS1	2.25886e-08	5.25282
ENSG00000143418	CERS2	0.0141245	-0.829393
ENSG00000172292	CERS6	0.0244185	-0.910668
ENSG00000172831	CES2	0.00430729	0.752831
ENSG00000172824	CES4A	0.0486365	-0.713168
ENSG00000147400	CETN2	0.00632833	0.970769
ENSG00000153140	CETN3	0.00446644	0.987228
ENSG00000173013	CFAP184	1.97452e-05	3.71671
ENSG00000103021	CFAP263	0.00440034	1.16961
ENSG00000159079	CFAP298	0.000829672	1.04209
ENSG00000265590	CFAP298-TCP10L	0.00485659	2.19524
ENSG00000156172	CFAP418	0.0340221	-0.554731
ENSG00000171811	CFAP46	0.0299593	3.75867
ENSG00000172361	CFAP53	0.00187129	1.26141
ENSG00000120051	CFAP58	0.00720683	1.39973
ENSG00000164323	CFAP97	0.0206002	-0.683559
ENSG00000153774	CFDP1	0.000596307	1.00593
ENSG00000000971	CFH	0.0217993	-0.746789
ENSG00000172757	CFL1	0.00239734	-0.67205
ENSG00000126759	CFP	0.0147026	-0.79438
ENSG00000163320	CGGBP1	0.0105621	-0.849608
ENSG00000143375	CGN	1.88048e-05	4.11125
ENSG00000128849	CGNL1	3.72387e-06	3.31528
ENSG00000143942	CHAC2	0.0128574	-0.488837
ENSG00000167670	CHAF1A	0.00025714	1.95089
ENSG00000250479	CHCHD10	0.000182923	-0.677556
ENSG00000106153	CHCHD2	0.0126177	-0.459163
ENSG00000106554	CHCHD3	0.0130347	0.455632
ENSG00000125611	CHCHD5	0.0470404	-0.264728
ENSG00000159685	CHCHD6	0.00010982	1.93724
ENSG00000153922	CHD1	0.0260173	-0.832237
ENSG00000131778	CHD1L	0.0463086	-1.24594
ENSG00000170004	CHD3	0.0196295	0.714246
ENSG00000171316	CHD7	0.0299161	0.87448
ENSG00000100888	CHD8	0.0137457	-0.709576
ENSG00000183765	CHEK2	0.0217858	-0.680892
ENSG00000085872	CHERP	0.0169973	-0.766866
ENSG00000072609	CHFR	0.00766954	-0.508017
ENSG00000110721	CHKA	0.0331332	-0.86336
ENSG00000146540	CHLSN	0.000262132	1.43274
ENSG00000131165	CHMP1A	0.0205463	-0.463429
ENSG00000130724	CHMP2A	3.81688e-05	1.41949
ENSG00000083937	CHMP2B	0.0241622	-0.725439
ENSG00000115561	CHMP3	2.70705e-05	1.38593
ENSG00000101421	CHMP4B	8.65287e-06	1.88152
ENSG00000176108	CHMP6	2.21001e-06	1.85264
ENSG00000128656	CHN1	0.0101586	2.77015
ENSG00000187446	CHP1	6.98945e-05	-0.742223
ENSG00000033100	CHPF2	0.000919989	-0.633465
ENSG00000111666	CHPT1	0.00165139	-0.627199
ENSG00000104472	CHRAC1	0.0462551	-0.626299
ENSG00000180720	CHRM4	0.0123511	-1.82501
ENSG00000129749	CHRNA10	0.00125772	-1.90987
ENSG00000170175	CHRNB1	0.0346762	-0.493104
ENSG00000115526	CHST10	0.0385191	-0.614415
ENSG00000171310	CHST11	0.0405395	-0.902037
ENSG00000180767	CHST13	0.0430402	-0.915895
ENSG00000169105	CHST14	0.0388023	-0.888128
ENSG00000122863	CHST3	3.63171e-05	4.81965
ENSG00000168802	CHTF8	0.00291466	-0.637993
ENSG00000166595	CIAO2B	0.0291914	-0.541177
ENSG00000005194	CIAPIN1	0.000844073	-0.669876
ENSG00000185043	CIB1	0.0241874	-0.616088
ENSG00000136425	CIB2	0.0462351	0.874354
ENSG00000079432	CIC	0.00180553	-0.861764
ENSG00000112144	CILK1	0.00520368	-0.886662
ENSG00000100865	CINP	0.000323415	-0.679051
ENSG00000163507	CIP2A	0.0374258	-0.805901
ENSG00000198894	CIPC	0.00481195	-0.581225
ENSG00000099622	CIRBP	0.000370132	1.88749
ENSG00000145354	CISD2	0.00134462	-0.665435
ENSG00000114737	CISH	0.0107358	-0.850706
ENSG00000136108	CKAP2	0.0262938	-0.748627
ENSG00000223572	CKMT1B	0.00295627	6.00959
ENSG00000237289	CKMT1B	0.000143634	5.21587
ENSG00000173207	CKS1B	0.0467276	-0.49259
ENSG00000123975	CKS2	0.000396647	-0.485449
ENSG00000074054	CLASP1	0.0185866	-0.875612
ENSG00000121940	CLCC1	0.0176545	0.404742
ENSG00000232000	CLCN3P1	0.0265242	-1.85089
ENSG00000103249	CLCN7	0.00258099	-0.833557
ENSG00000157224	CLDN12	0.0368122	-0.650062
ENSG00000080822	CLDND1	0.00359773	-0.886948
ENSG00000172322	CLEC12A	0.00980149	-1.02677
ENSG00000038532	CLEC16A	0.0311871	-0.836019
ENSG00000111729	CLEC4A	0.0158101	-2.49575
ENSG00000166527	CLEC4D	0.00794966	-1.6689
ENSG00000169504	CLIC4	0.0433253	-0.690204
ENSG00000159212	CLIC6	0.040784	-1.47503
ENSG00000013441	CLK1	0.0391612	-1.04567
ENSG00000102805	CLN5	0.0365163	-0.853407
ENSG00000182372	CLN8	0.00451795	0.760115
ENSG00000162129	CLPB	0.013271	-0.439789
ENSG00000125656	CLPP	0.000529843	-0.470216
ENSG00000104853	CLPTM1	0.000128399	-0.988673
ENSG00000049656	CLPTM1L	0.00704125	1.0104
ENSG00000092853	CLSPN	0.0187996	0.588216
ENSG00000139182	CLSTN3	0.000581366	-1.54453
ENSG00000122705	CLTA	1.71688e-05	1.09047
ENSG00000175416	CLTB	1.72084e-08	2.54782
ENSG00000141367	CLTC	0.00355266	-0.811883
ENSG00000103351	CLUAP1	0.00246507	1.3647
ENSG00000111726	CMAS	0.00129354	1.44981
ENSG00000164237	CMBL	0.0112014	-0.473462
ENSG00000162368	CMPK1	0.00289598	-0.933607
ENSG00000134326	CMPK2	0.00748925	-1.33302
ENSG00000184220	CMSS1	0.00251235	0.859583
ENSG00000183723	CMTM4	0.00302634	1.81392
ENSG00000091317	CMTM6	0.00204961	-0.990299
ENSG00000180917	CMTR2	0.00920283	-0.987726
ENSG00000164309	CMYA5	0.0492605	-0.781072
ENSG00000149970	CNKSR2	0.017231	-1.40775
ENSG00000153721	CNKSR3	0.0344072	0.89964
ENSG00000064666	CNN2	0.0137355	-0.686837
ENSG00000158158	CNNM4	0.00448232	-0.889836
ENSG00000125107	CNOT1	0.0316354	-0.831394
ENSG00000158435	CNOT11	0.0213596	-0.545148
ENSG00000111596	CNOT2	0.0415292	-1.08189
ENSG00000113300	CNOT6	0.0365737	0.467859
ENSG00000138767	CNOT6L	0.00584031	-1.07253
ENSG00000155508	CNOT8	0.035662	-0.801577
ENSG00000144580	CNOT9	0.0134371	-0.921651
ENSG00000115649	CNPPD1	0.0321644	-0.512478
ENSG00000146910	CNPY1	0.0331112	7.63143
ENSG00000257727	CNPY2	0.000754539	1.10476
ENSG00000162852	CNST	0.00138954	-1.1099
ENSG00000106603	COA1	0.0472728	-0.634381
ENSG00000183978	COA3	0.00909757	-0.544149
ENSG00000181924	COA4	0.049679	-0.606017
ENSG00000168275	COA6	0.00186346	1.28673
ENSG00000106078	COBL	0.00031282	6.49053
ENSG00000103051	COG4	0.00703942	-0.656781
ENSG00000213380	COG8	0.000299381	-0.531276
ENSG00000182871	COL18A1	0.014435	1.01496
ENSG00000160963	COL26A1	0.0321844	2.28405
ENSG00000196739	COL27A1	0.0359491	1.37133
ENSG00000139219	COL2A1	2.36921e-05	3.38431
ENSG00000187498	COL4A1	0.00190355	5.39592
ENSG00000134871	COL4A2	1.38213e-06	5.99775
ENSG00000081052	COL4A4	0.0257156	2.40547
ENSG00000204262	COL5A2	0.00118506	4.75306
ENSG00000142156	COL6A1	2.94311e-05	3.24976
ENSG00000092758	COL9A3	0.00173693	2.41677
ENSG00000118004	COLEC11	0.000754699	2.94953
ENSG00000158270	COLEC12	0.0209441	1.24558
ENSG00000206561	COLQ	0.00496162	-1.28729
ENSG00000145781	COMMD10	0.025207	-1.00499
ENSG00000114744	COMMD2	0.0293023	-0.910519
ENSG00000148444	COMMD3	0.00495953	-0.793735
ENSG00000140365	COMMD4	0.0177964	0.609749
ENSG00000169019	COMMD8	0.0139902	-0.680377
ENSG00000093010	COMT	0.00563104	-0.672129
ENSG00000143207	COP1	0.0410278	-0.529613
ENSG00000122218	COPA	0.00762735	-0.677375
ENSG00000129083	COPB1	0.00426326	-0.834651
ENSG00000184432	COPB2	0.0407196	0.227918
ENSG00000105669	COPE	0.0221366	-0.530465
ENSG00000181789	COPG1	0.00127601	-0.902532
ENSG00000158623	COPG2	0.0369339	-2.2129
ENSG00000172301	COPRS	1.32226e-06	2.02783
ENSG00000166200	COPS2	0.00175009	-0.735792
ENSG00000141030	COPS3	0.0322431	-0.77196
ENSG00000168090	COPS6	0.0380058	0.343659
ENSG00000172428	COPS9	0.010386	0.958432
ENSG00000005243	COPZ2	0.0108422	1.80772
ENSG00000115520	COQ10B	0.00645607	-0.689072
ENSG00000167186	COQ7	0.00819587	1.04353
ENSG00000088682	COQ9	0.0133531	-0.535132
ENSG00000241563	CORT	0.00731988	-1.43024
ENSG00000103187	COTL1	0.0178173	-0.678639
ENSG00000006695	COX10	0.0219652	-0.763991
ENSG00000014919	COX15	0.0421943	-0.529172
ENSG00000131143	COX4I1	4.21849e-05	1.56893
ENSG00000178741	COX5A	0.0235844	-0.527776
ENSG00000135940	COX5B	0.0050771	-0.392186
ENSG00000111775	COX6A1	0.00448667	-0.343782
ENSG00000112695	COX7A2	0.00110425	-0.499066
ENSG00000176340	COX8A	0.00274694	-0.680883
ENSG00000163751	CPA3	0.0397516	-1.25502
ENSG00000151849	CPAP	0.0337122	-0.818607
ENSG00000108582	CPD	0.0256913	-0.853096
ENSG00000109472	CPE	1.05673e-05	5.0922
ENSG00000107864	CPEB3	0.000706791	-1.18177
ENSG00000168993	CPLX1	0.00835907	3.82937
ENSG00000214078	CPNE1	0.0489906	-0.798063
ENSG00000144550	CPNE9	0.0479307	1.19501
ENSG00000103381	CPPED1	0.0125494	-0.701228
ENSG00000104324	CPQ	0.00638056	-0.853157
ENSG00000021826	CPS1	0.0297795	0.877245
ENSG00000214076	CPSF1P1	8.08414e-06	6.19764
ENSG00000165934	CPSF2	0.00465461	-0.847757
ENSG00000149532	CPSF7	0.000949198	-0.912281
ENSG00000157184	CPT2	0.0142284	-0.585693
ENSG00000224051	CPTP	0.034849	-0.623851
ENSG00000109265	CRACD	0.0379897	0.384004
ENSG00000095321	CRAT	0.017414	-0.638573
ENSG00000113851	CRBN	0.00979026	-0.765019
ENSG00000118260	CREB1	0.0442419	-0.695486
ENSG00000107175	CREB3	8.04511e-05	0.993237
ENSG00000182158	CREB3L2	0.0121881	-0.861932
ENSG00000143578	CREB3L4	0.0201336	-0.843559
ENSG00000146592	CREB5	0.0336479	1.85226
ENSG00000005339	CREBBP	0.0282161	-1.03217
ENSG00000111269	CREBL2	0.0199536	0.715807
ENSG00000143162	CREG1	0.00198149	-0.753181
ENSG00000163703	CRELD1	0.00235996	0.834003
ENSG00000184164	CRELD2	3.07232e-06	2.59728
ENSG00000095794	CREM	0.012089	1.19315
ENSG00000119878	CRIPT	0.0362443	-0.770373
ENSG00000167193	CRK	0.00208866	0.660476
ENSG00000099942	CRKL	0.00626088	-0.641999
ENSG00000005469	CROT	0.00412527	-1.18681
ENSG00000214960	CRPPA	0.0368033	-0.723044
ENSG00000170275	CRTAP	0.0425617	0.420542
ENSG00000105662	CRTC1	0.0312706	-0.797498
ENSG00000140577	CRTC3	0.00637102	-0.792317
ENSG00000008405	CRY1	0.0373373	-0.763225
ENSG00000121671	CRY2	0.0145106	-1.01325
ENSG00000080200	CRYBG3	0.0372938	0.961203
ENSG00000062485	CS	0.0466025	-0.53374
ENSG00000009307	CSDE1	0.00589574	0.948347
ENSG00000124207	CSE1L	0.0428569	-0.607394
ENSG00000182578	CSF1R	0.0106005	-0.923742
ENSG00000198223	CSF2RA	0.0104996	-0.977568
ENSG00000103653	CSK	0.0282785	-0.827118
ENSG00000113712	CSNK1A1	0.00911199	-0.697505
ENSG00000213923	CSNK1E	0.0103206	0.707982
ENSG00000169118	CSNK1G1	0.0226367	-0.884881
ENSG00000070770	CSNK2A2	0.0266574	-0.558818
ENSG00000114646	CSPG5	0.00171847	2.78756
ENSG00000144655	CSRNP1	0.000368013	-0.775414
ENSG00000159176	CSRP1	0.0287532	-0.656349
ENSG00000175183	CSRP2	8.04999e-05	3.5189
ENSG00000077984	CST7	0.0464208	-0.578739
ENSG00000101138	CSTF1	0.00933963	-0.714361
ENSG00000177613	CSTF2T	0.00791154	-0.723042
ENSG00000149179	CSTPP1	0.0347517	-0.970871
ENSG00000230162	CT45A11P	0.0468519	3.64204
ENSG00000232872	CTAGE3P	0.0138627	2.13731
ENSG00000117151	CTBS	0.00600742	-1.01624
ENSG00000178971	CTC1	0.0399363	-0.935533
ENSG00000102974	CTCF	0.0127853	0.537005
ENSG00000175826	CTDNEP1	0.0018142	-0.717841
ENSG00000144579	CTDSP1	0.000134147	-0.628514
ENSG00000175215	CTDSP2	0.00172789	-1.00236
ENSG00000044115	CTNNA1	0.0248269	-0.497533
ENSG00000168036	CTNNB1	0.042781	-0.538251
ENSG00000132792	CTNNBL1	0.0158	0.500021
ENSG00000198561	CTNND1	0.0143687	-0.539288
ENSG00000040531	CTNS	0.0383136	-0.532012
ENSG00000198730	CTR9	0.0143191	-0.809934
ENSG00000064601	CTSA	0.00210124	-0.735433
ENSG00000164733	CTSB	0.000571384	-0.785011
ENSG00000117984	CTSD	0.0137862	-0.733477
ENSG00000143387	CTSK	0.0229758	-1.80158
ENSG00000135047	CTSL	0.000612052	2.79289
ENSG00000136943	CTSV	0.00677768	3.63036
ENSG00000085733	CTTN	0.000350555	3.12769
ENSG00000178531	CTXN1	0.0100203	1.17318
ENSG00000180891	CUEDC1	0.010836	2.50909
ENSG00000108094	CUL2	0.0270284	-0.607254
ENSG00000158290	CUL4B	0.0160792	-0.718415
ENSG00000112514	CUTA	0.003589	-0.857164
ENSG00000119929	CUTC	0.00111826	1.41332
ENSG00000257923	CUX1	0.0440638	-0.77929
ENSG00000111249	CUX2	0.00758374	4.74874
ENSG00000163510	CWC22	0.00715723	-0.761724
ENSG00000153015	CWC27	0.00108947	1.74841
ENSG00000095485	CWF19L1	0.00368848	-0.876872
ENSG00000154639	CXADR	0.0365699	1.6143
ENSG00000163739	CXCL1	0.0238312	-1.33275
ENSG00000121966	CXCR4	0.00179667	-1.20436
ENSG00000185753	CXorf38	0.0464186	-0.591133
ENSG00000171604	CXXC5	0.0212308	-0.849874
ENSG00000008283	CYB561	0.00901439	-0.411076
ENSG00000162144	CYB561A3	0.0141916	-1.01214
ENSG00000174151	CYB561D1	0.0444718	-0.608286
ENSG00000114395	CYB561D2	0.0205167	-0.636391
ENSG00000182224	CYB5D1	0.000199064	0.98714
ENSG00000159348	CYB5R1	0.0372697	-0.730398
ENSG00000100243	CYB5R3	0.0024986	-0.592631
ENSG00000065615	CYB5R4	0.0452947	-0.731866
ENSG00000165168	CYBB	0.0292227	-1.21687
ENSG00000178927	CYBC1	0.0109967	-0.661876
ENSG00000179091	CYC1	0.000724476	0.959135
ENSG00000172115	CYCS	0.000663688	-0.598912
ENSG00000055163	CYFIP2	0.00831836	-1.39462
ENSG00000119004	CYP20A1	0.013747	-0.575065
ENSG00000186684	CYP27C1	0.000921693	2.34664
ENSG00000165841	CYP2C19	0.0146645	2.76356
ENSG00000146233	CYP39A1	0.00459916	5.66965
ENSG00000001630	CYP51A1	1.12038e-05	-1.56357
ENSG00000122783	CYREN	1.90513e-05	0.730452
ENSG00000153310	CYRIB	0.0100035	-0.405275
ENSG00000205795	CYS1	0.000818035	6.26692
ENSG00000152207	CYSLTR2	0.020204	-1.39036
ENSG00000120306	CYSTM1	0.0236584	-0.782632
ENSG00000105443	CYTH2	0.000202789	1.20287
ENSG00000008256	CYTH3	0.0451401	0.482781
ENSG00000115165	CYTIP	0.0112095	-1.15079
ENSG00000162384	CZIB	0.0231104	0.676238
ENSG00000100592	DAAM1	0.0105788	-0.827062
ENSG00000146122	DAAM2	0.0347844	2.37812
ENSG00000173406	DAB1	0.000321092	5.3881
ENSG00000153071	DAB2	0.0101936	-1.66291
ENSG00000136848	DAB2IP	0.0171713	1.35201
ENSG00000165617	DACT1	0.00204577	2.12966
ENSG00000134780	DAGLA	0.026201	1.24066
ENSG00000132676	DAP3	0.0331274	-0.418145
ENSG00000196730	DAPK1	0.00540658	-1.02302
ENSG00000167657	DAPK3	3.58075e-05	2.35157
ENSG00000206279	DAXX	0.043867	-1.27456
ENSG00000071626	DAZAP1	0.0159921	0.533883
ENSG00000183283	DAZAP2	0.00713639	-0.969651
ENSG00000006634	DBF4	0.0103718	-0.85538
ENSG00000161692	DBF4B	0.0205584	-0.660339
ENSG00000155368	DBI	0.0450418	-0.311382
ENSG00000113758	DBN1	0.000337914	1.63165
ENSG00000003249	DBNDD1	0.00456656	1.80526
ENSG00000136279	DBNL	0.00640466	0.460627
ENSG00000138231	DBR1	0.0279894	-0.752781
ENSG00000137992	DBT	0.0330763	-0.921825
ENSG00000100897	DCAF11	0.0176764	-0.609444
ENSG00000198876	DCAF12	0.0145904	-0.606399
ENSG00000132017	DCAF15	0.0164887	-0.74073
ENSG00000136485	DCAF7	0.0487953	-0.619942
ENSG00000172992	DCAKD	0.00858412	-0.677388
ENSG00000057019	DCBLD2	0.00147349	-1.32989
ENSG00000146038	DCDC2	0.0184939	1.33326
ENSG00000156136	DCK	0.0446672	-0.66131
ENSG00000170390	DCLK2	0.00749434	-1.0936
ENSG00000163673	DCLK3	0.00573231	3.18421
ENSG00000198924	DCLRE1A	0.000493905	-0.890873
ENSG00000118655	DCLRE1B	0.00528281	-0.791627
ENSG00000152457	DCLRE1C	0.0091477	-0.897826
ENSG00000272886	DCP1A	0.00398006	-0.481789
ENSG00000151065	DCP1B	0.000866762	-0.841916
ENSG00000204843	DCTN1	4.6475e-06	2.04829
ENSG00000137100	DCTN3	0.0218807	-0.390852
ENSG00000166847	DCTN5	0.026665	-0.675733
ENSG00000104671	DCTN6	0.0172324	-0.6206
ENSG00000179958	DCTPP1	0.00908877	-0.593102
ENSG00000043093	DCUN1D1	0.00777992	-1.03773
ENSG00000137692	DCUN1D5	0.018346	0.579515
ENSG00000167986	DDB1	0.0407346	-0.696701
ENSG00000134574	DDB2	0.00245467	-1.0793
ENSG00000165490	DDIAS	0.0308758	-0.525967
ENSG00000168209	DDIT4	1.71443e-05	2.35445
ENSG00000244038	DDOST	0.0167212	-0.693422
ENSG00000162733	DDR2	0.00141045	5.45932
ENSG00000198171	DDRGK1	7.55732e-06	2.26737
ENSG00000100201	DDX17	0.0192099	-0.924549
ENSG00000088205	DDX18	0.00678804	-0.70591
ENSG00000064703	DDX20	0.0231688	-0.653806
ENSG00000165732	DDX21	0.0125066	-0.615192
ENSG00000174243	DDX23	0.0128582	0.673476
ENSG00000089737	DDX24	0.0221749	-0.617973
ENSG00000124228	DDX27	0.000192228	1.18321
ENSG00000182810	DDX28	0.0174724	-0.758262
ENSG00000123136	DDX39A	0.0490257	-0.399928
ENSG00000198563	DDX39B	0.032759	-0.472859
ENSG00000235439	DDX39B	0.0271792	5.85842
ENSG00000145833	DDX46	0.00133074	1.16134
ENSG00000105671	DDX49	0.0335449	-0.692947
ENSG00000108654	DDX5	0.0459651	-0.50014
ENSG00000107625	DDX50	0.0239403	0.758239
ENSG00000123064	DDX54	0.00514149	0.72967
ENSG00000110367	DDX6	0.0087877	-0.693366
ENSG00000104325	DECR1	0.000497753	-0.837307
ENSG00000158796	DEDD	0.024038	0.314838
ENSG00000143753	DEGS1	0.000821137	-0.799554
ENSG00000081791	DELE1	0.0102744	-0.893634
ENSG00000162777	DENND2D	0.0415605	-1.13139
ENSG00000198837	DENND4B	0.0290567	-0.869946
ENSG00000137145	DENND4C	0.0185726	-1.04563
ENSG00000024526	DEPDC1	0.00105228	-1.02951
ENSG00000121690	DEPDC7	0.0331295	-0.722906
ENSG00000136986	DERL1	0.046474	-0.433451
ENSG00000072849	DERL2	0.030778	-0.612968
ENSG00000099958	DERL3	0.0341047	-1.06389
ENSG00000182108	DEXI	0.0376124	0.566694
ENSG00000065357	DGKA	0.0269715	-0.969368
ENSG00000149091	DGKZ	0.0303115	-0.496878
ENSG00000114956	DGUOK	0.00326566	-0.603213
ENSG00000116133	DHCR24	9.83677e-05	-1.16515
ENSG00000172893	DHCR7	0.000477733	-1.46263
ENSG00000117682	DHDDS	0.0159927	-0.716131
ENSG00000095059	DHPS	0.0477125	-0.827608
ENSG00000167536	DHRS13	0.00815182	1.16354
ENSG00000100867	DHRS2	0.0106257	1.14137
ENSG00000109016	DHRS7B	0.0108242	-0.671982
ENSG00000169084	DHRSX	0.0281092	-0.700723
ENSG00000227222	DHX16	7.31417e-05	1.77198
ENSG00000233049	DHX16	0.0460778	-1.81426
ENSG00000233418	DHX16	4.78914e-05	1.86249
ENSG00000067248	DHX29	0.00343781	-0.840499
ENSG00000089876	DHX32	0.0172468	-0.60591
ENSG00000005100	DHX33	0.0250234	-0.616798
ENSG00000140829	DHX38	9.37736e-05	0.963327
ENSG00000184047	DIABLO	0.0442896	0.395327
ENSG00000131504	DIAPH1	0.000394548	1.02767
ENSG00000086189	DIMT1	0.000860598	-0.801444
ENSG00000160305	DIP2A	0.0366265	-0.524875
ENSG00000066084	DIP2B	0.00898746	-0.84129
ENSG00000151240	DIP2C	0.00123096	5.6913
ENSG00000181744	DIPK2A	0.0452104	-0.85527
ENSG00000176490	DIRAS1	0.000346607	2.81659
ENSG00000083520	DIS3	0.00221118	1.00118
ENSG00000130826	DKC1	0.0128602	0.688071
ENSG00000155011	DKK2	0.0335838	-1.28101
ENSG00000150768	DLAT	0.0447375	-0.721054
ENSG00000082458	DLG3	0.000119706	3.96597
ENSG00000132535	DLG4	0.00451834	-0.781561
ENSG00000151208	DLG5	0.000525927	2.58387
ENSG00000080845	DLGAP4	0.000247257	-1.14698
ENSG00000126787	DLGAP5	0.0125598	-0.493442
ENSG00000119689	DLST	0.0189584	-0.68695
ENSG00000105341	DMAC2	0.0139031	-0.795785
ENSG00000125375	DMAC2L	0.0443423	-0.481061
ENSG00000178028	DMAP1	0.0125107	0.52241
ENSG00000197587	DMBX1	0.000217047	3.01825
ENSG00000132837	DMGDH	0.0459055	-1.62133
ENSG00000161249	DMKN	0.000328726	2.64373
ENSG00000172869	DMXL1	0.0106563	-1.01559
ENSG00000138346	DNA2	0.0295431	-0.955666
ENSG00000167131	DNAAF19	0.00871716	1.75397
ENSG00000165506	DNAAF2	0.0289834	-0.503846
ENSG00000114841	DNAH1	0.0390864	-1.64829
ENSG00000086061	DNAJA1	0.0116354	0.516181
ENSG00000069345	DNAJA2	0.000908445	1.48034
ENSG00000140403	DNAJA4	0.00428114	-0.70482
ENSG00000132002	DNAJB1	0.000226681	0.567545
ENSG00000090520	DNAJB11	0.000136104	2.03337
ENSG00000164031	DNAJB14	0.00371521	-1.01308
ENSG00000135924	DNAJB2	5.40631e-05	3.18362
ENSG00000135392	DNAJC14	1.54656e-05	0.851572
ENSG00000120675	DNAJC15	0.0433617	-0.66615
ENSG00000116138	DNAJC16	0.0321087	-0.975252
ENSG00000104129	DNAJC17	0.00444062	0.92289
ENSG00000170464	DNAJC18	0.0139012	1.02694
ENSG00000168724	DNAJC21	0.000902795	0.869917
ENSG00000170946	DNAJC24	0.0432155	-0.824328
ENSG00000102580	DNAJC3	0.015209	-0.460383
ENSG00000176410	DNAJC30	0.0269997	-0.466263
ENSG00000110011	DNAJC4	0.0288367	-0.697196
ENSG00000101152	DNAJC5	0.000145468	1.33309
ENSG00000116675	DNAJC6	0.0380645	-0.982003
ENSG00000213918	DNASE1	0.0259278	-0.724994
ENSG00000013563	DNASE1L1	0.0119525	-0.639706
ENSG00000079805	DNM2	0.022302	-0.759907
ENSG00000112667	DNPH1	9.89613e-05	1.96268
ENSG00000147251	DOCK11	8.27219e-05	-1.00188
ENSG00000134516	DOCK2	0.0446384	-1.02377
ENSG00000116641	DOCK7	0.0286957	-0.60115
ENSG00000107099	DOCK8	0.00804095	-1.08847
ENSG00000088387	DOCK9	0.00780822	1.98819
ENSG00000129932	DOHH	0.000135915	1.33835
ENSG00000146094	DOK3	0.0293049	-0.80114
ENSG00000167130	DOLPP1	0.0141334	-0.912101
ENSG00000159147	DONSON	0.0158048	-0.620746
ENSG00000172269	DPAGT1	0.0347989	-0.92697
ENSG00000166171	DPCD	0.000145018	2.11177
ENSG00000133884	DPF2	0.0167132	-0.648251
ENSG00000108963	DPH1	0.0268056	-0.75147
ENSG00000132768	DPH2	0.0127195	-0.696811
ENSG00000136908	DPM2	0.0145501	-0.729043
ENSG00000254986	DPP3	0.00642653	-0.943423
ENSG00000142002	DPP9	0.00436104	-0.946431
ENSG00000177990	DPY19L2	0.0409322	-0.966774
ENSG00000117505	DR1	0.0106386	-0.685165
ENSG00000175550	DRAP1	0.00600348	0.94599
ENSG00000248712	DRC12	0.0319434	1.47991
ENSG00000185721	DRG1	0.0476627	0.492602
ENSG00000108591	DRG2	0.00494399	-0.882457
ENSG00000102385	DRP2	0.0261438	0.619823
ENSG00000096696	DSP	4.65619e-05	6.17422
ENSG00000143476	DTL	0.0163017	-0.649768
ENSG00000047579	DTNBP1	8.33529e-05	2.6454
ENSG00000091073	DTX2	0.0295978	-0.87696
ENSG00000178498	DTX3	0.0239618	-0.973445
ENSG00000163840	DTX3L	0.0203353	-0.997066
ENSG00000169718	DUS1L	5.73452e-06	2.47018
ENSG00000167264	DUS2	0.0147284	-0.766051
ENSG00000143507	DUSP10	0.00998766	-1.02751
ENSG00000144048	DUSP11	0.010641	-0.748453
ENSG00000081721	DUSP12	0.0048921	0.92327
ENSG00000111266	DUSP16	0.00952273	1.16865
ENSG00000188542	DUSP28	0.0181396	-0.827375
ENSG00000120875	DUSP4	0.0265375	-1.01558
ENSG00000164086	DUSP7	0.0166179	-0.628337
ENSG00000130829	DUSP9	0.000130093	4.1419
ENSG00000107404	DVL1	0.0357886	0.403937
ENSG00000161202	DVL3	0.0195637	-0.477338
ENSG00000206346	DXO	0.0468158	-0.7439
ENSG00000135720	DYNC1LI2	0.00262158	1.19368
ENSG00000126870	DYNC2I1	4.34212e-05	2.75301
ENSG00000088986	DYNLL1	0.0021027	-0.390096
ENSG00000264364	DYNLL2	0.0161753	0.460214
ENSG00000125971	DYNLRB1	0.00622189	-0.78713
ENSG00000165169	DYNLT3	0.0380511	-0.545671
ENSG00000143479	DYRK3	0.0108391	-0.712624
ENSG00000134874	DZIP1	0.0155104	1.39745
ENSG00000101412	E2F1	0.00130012	1.20392
ENSG00000112242	E2F3	0.00876887	-0.621277
ENSG00000205250	E2F4	0.0404299	-0.651505
ENSG00000169016	E2F6	0.000180493	1.72647
ENSG00000165891	E2F7	0.0247509	-1.38068
ENSG00000147654	EBAG9	0.00149525	-0.560541
ENSG00000117395	EBNA1BP2	2.70337e-05	2.41015
ENSG00000147155	EBP	0.00127705	-0.731987
ENSG00000167969	ECI1	0.00721098	0.690361
ENSG00000131080	EDA2R	0.00958027	-1.98998
ENSG00000038358	EDC4	0.00519008	-0.651968
ENSG00000134109	EDEM1	0.00480531	-1.11858
ENSG00000088298	EDEM2	0.00229957	-0.822141
ENSG00000078401	EDN1	0.0313505	-2.05572
ENSG00000249855	EEF1A1P19	0.0205662	-0.292961
ENSG00000101210	EEF1A2	2.99383e-06	5.35842
ENSG00000104529	EEF1D	0.000274401	1.22397
ENSG00000124802	EEF1E1	0.0480718	-0.558999
ENSG00000103319	EEF2K	0.0052532	-0.894819
ENSG00000132394	EEFSEC	0.00425978	-0.764712
ENSG00000162636	EEIG2	0.0198178	-0.602127
ENSG00000178852	EFCAB13	0.0167435	-0.728523
ENSG00000159658	EFCAB14	0.00184901	-1.07011
ENSG00000172421	EFCAB3	0.0427016	-1.55284
ENSG00000115380	EFEMP1	0.0240147	5.09869
ENSG00000183690	EFHC2	0.00979918	-1.23012
ENSG00000143590	EFNA3	0.00984836	-0.942417
ENSG00000184349	EFNA5	0.0384119	5.76909
ENSG00000090776	EFNB1	0.00886304	1.44738
ENSG00000125266	EFNB2	0.0438201	1.78858
ENSG00000108947	EFNB3	0.000187505	4.16489
ENSG00000084710	EFR3B	8.11516e-05	1.45316
ENSG00000172889	EGFL7	0.00941886	-0.587881
ENSG00000115504	EHBP1	0.010194	1.11842
ENSG00000173442	EHBP1L1	0.0147692	0.480416
ENSG00000110047	EHD1	0.0206668	-0.618449
ENSG00000013016	EHD3	0.0195708	-0.740376
ENSG00000103966	EHD4	0.0162483	-0.697903
ENSG00000236759	EHMT2	0.0430315	1.45136
ENSG00000149547	EI24	0.00111201	1.49487
ENSG00000255302	EID1	0.00172174	0.564654
ENSG00000176396	EID2	4.86909e-05	2.52936
ENSG00000114784	EIF1B	0.0120814	-0.528342
ENSG00000144895	EIF2A	0.0361123	-0.880469
ENSG00000111361	EIF2B1	0.00354363	-0.543656
ENSG00000119718	EIF2B2	0.00502899	0.645095
ENSG00000070785	EIF2B3	0.000178268	0.748434
ENSG00000115211	EIF2B4	0.000100111	0.781164
ENSG00000134001	EIF2S1	0.000273296	0.748979
ENSG00000125977	EIF2S2	0.00126646	1.26558
ENSG00000107581	EIF3A	5.39522e-05	1.90276
ENSG00000106263	EIF3B	3.09312e-05	1.97882
ENSG00000175390	EIF3F	0.0462867	-0.440343
ENSG00000130811	EIF3G	0.0365812	-0.379385
ENSG00000147677	EIF3H	0.0311505	-0.796287
ENSG00000084623	EIF3I	0.0137821	-0.469876
ENSG00000229132	EIF4A1P10	0.0390492	2.18156
ENSG00000063046	EIF4B	0.000850173	1.39586
ENSG00000151247	EIF4E	0.00904858	-0.706571
ENSG00000135930	EIF4E2	0.0468093	-0.383185
ENSG00000148730	EIF4EBP2	0.0101796	-0.651438
ENSG00000184708	EIF4ENIF1	0.000724217	1.47449
ENSG00000114867	EIF4G1	0.0044089	0.571907
ENSG00000110321	EIF4G2	0.00912675	-0.715075
ENSG00000106682	EIF4H	0.00232985	0.856959
ENSG00000100664	EIF5	0.0493345	-0.595182
ENSG00000158417	EIF5B	0.000785843	1.51953
ENSG00000242372	EIF6	0.013986	-0.523953
ENSG00000032389	EIPR1	0.0296099	-0.395081
ENSG00000066044	ELAVL1	0.000954093	-0.466805
ENSG00000120690	ELF1	0.00156819	-1.17857
ENSG00000102034	ELF4	0.000394163	-0.707482
ENSG00000166897	ELFN2	2.01541e-05	4.5112
ENSG00000126767	ELK1	0.000414772	-0.538161
ENSG00000158711	ELK4	0.000594835	-0.917007
ENSG00000128886	ELL3	0.00344896	-0.597119
ENSG00000155849	ELMO1	0.00532566	-1.11667
ENSG00000062598	ELMO2	0.0208894	-1.0813
ENSG00000102890	ELMO3	0.000719394	-1.09655
ENSG00000011007	ELOA	0.000532512	1.1739
ENSG00000154582	ELOC	0.0150472	0.536865
ENSG00000130165	ELOF1	0.0015148	-0.35816
ENSG00000066322	ELOVL1	0.00950331	-0.853084
ENSG00000197977	ELOVL2	0.018517	2.7671
ENSG00000118402	ELOVL4	0.023132	4.27469
ENSG00000012660	ELOVL5	0.0405209	-0.971235
ENSG00000170522	ELOVL6	0.0277354	-0.813845
ENSG00000109911	ELP4	0.0170381	-0.58226
ENSG00000163832	ELP6	0.0316778	0.450046
ENSG00000127463	EMC1	0.0229652	-0.683479
ENSG00000161671	EMC10	0.0182741	0.252459
ENSG00000127774	EMC6	0.00178084	1.19774
ENSG00000100908	EMC9	0.00443369	1.29117
ENSG00000164035	EMCN	0.0184685	-1.05157
ENSG00000102119	EMD	0.000378619	-0.88675
ENSG00000186998	EMID1	0.0123503	-0.839134
ENSG00000138080	EMILIN1	0.000231846	-0.814895
ENSG00000132205	EMILIN2	0.000834842	-0.661382
ENSG00000183798	EMILIN3	9.0502e-07	6.65797
ENSG00000125746	EML2	0.0242563	-0.458156
ENSG00000149499	EML3	0.0188299	-0.471986
ENSG00000165521	EML5	0.00130773	1.93739
ENSG00000170370	EMX2	0.000912905	6.41658
ENSG00000164778	EN2	7.33821e-07	7.18682
ENSG00000154380	ENAH	5.51387e-05	3.0745
ENSG00000149218	ENDOD1	0.0337402	-1.34361
ENSG00000106991	ENG	0.0221234	-0.550589
ENSG00000124074	ENKD1	0.0119734	0.686292
ENSG00000132199	ENOSF1	0.0435107	-0.683199
ENSG00000120658	ENOX1	0.00178528	1.53546
ENSG00000197594	ENPP1	0.000168819	2.81923
ENSG00000001561	ENPP4	0.00342861	-1.13212
ENSG00000164303	ENPP6	0.00927689	-1.42859
ENSG00000187097	ENTPD5	0.0433497	-0.670052
ENSG00000198018	ENTPD7	0.000596257	-0.922696
ENSG00000165689	ENTR1	0.00222481	1.01547
ENSG00000104059	ENTREP2	0.0243482	3.66585
ENSG00000262666	ENTREP3	0.00254695	-0.545303
ENSG00000163378	EOGT	0.0106303	-1.14662
ENSG00000100393	EP300	0.0119988	-0.766091
ENSG00000088367	EPB41L1	0.0278566	2.31533
ENSG00000079819	EPB41L2	0.0184168	0.89308
ENSG00000082397	EPB41L3	0.00987881	1.14611
ENSG00000095203	EPB41L4B	4.46151e-05	7.46555
ENSG00000086289	EPDR1	0.0259249	-0.803416
ENSG00000146904	EPHA1	0.0257304	-0.983428
ENSG00000044524	EPHA3	0.00770727	5.26361
ENSG00000135333	EPHA7	0.0176703	6.3136
ENSG00000070886	EPHA8	0.0171337	3.91931
ENSG00000178567	EPM2AIP1	0.0303353	-0.989833
ENSG00000085832	EPS15	7.6676e-05	-0.999652
ENSG00000127527	EPS15L1	0.0307109	-0.787079
ENSG00000151491	EPS8	0.0459962	-0.92414
ENSG00000131037	EPS8L1	0.0279641	1.16679
ENSG00000132591	ERAL1	0.0154484	-0.545109
ENSG00000164307	ERAP1	0.00149131	-1.10719
ENSG00000112851	ERBIN	0.00412658	-0.902349
ENSG00000187672	ERC2	0.00153228	4.98428
ENSG00000012061	ERCC1	0.0165557	-0.578079
ENSG00000186871	ERCC6L	0.016183	-0.57652
ENSG00000124882	EREG	0.00947975	-1.10977
ENSG00000105722	ERF	0.000450447	-0.713755
ENSG00000133935	ERG28	0.000240919	-1.1908
ENSG00000100632	ERH	0.0194585	-0.646734
ENSG00000177459	ERICH5	0.0322662	3.66049
ENSG00000068912	ERLEC1	0.00842274	-0.785736
ENSG00000130023	ERMARD	0.0476726	-0.976561
ENSG00000178607	ERN1	0.0475178	-0.946782
ENSG00000089248	ERP29	0.00207928	0.779909
ENSG00000023318	ERP44	0.00128278	-0.740816
ENSG00000213462	ERV3-1	0.0285636	-1.05722
ENSG00000089048	ESF1	0.00151844	0.967945
ENSG00000135476	ESPL1	0.0111745	-0.822276
ENSG00000173153	ESRRA	0.0076732	0.643193
ENSG00000100056	ESS2	0.00931464	0.957112
ENSG00000139641	ESYT1	0.0257185	-0.639856
ENSG00000120705	ETF1	0.0181708	0.459471
ENSG00000140374	ETFA	0.00188437	0.630563
ENSG00000105379	ETFB	7.48628e-07	2.42708
ENSG00000164089	ETNPPL	0.0467231	3.56671
ENSG00000105672	ETV2	0.00484177	0.627323
ENSG00000185862	EVI2B	0.0391141	-1.09624
ENSG00000067208	EVI5	0.00203654	1.17593
ENSG00000142459	EVI5L	3.26426e-05	1.7557
ENSG00000090989	EXOC1	0.00889766	-1.20183
ENSG00000138190	EXOC6	0.032467	-1.02295
ENSG00000182473	EXOC7	0.0298314	-0.6644
ENSG00000171311	EXOSC1	0.0342053	-0.459642
ENSG00000107371	EXOSC3	0.0103987	1.14837
ENSG00000077348	EXOSC5	0.0255964	-0.654696
ENSG00000075914	EXOSC7	0.00533966	1.21826
ENSG00000120699	EXOSC8	0.0466905	-0.255813
ENSG00000064655	EYA2	0.00133781	4.18808
ENSG00000158161	EYA3	0.0247676	-0.66368
ENSG00000112319	EYA4	0.000248878	6.95963
ENSG00000106462	EZH2	0.00779342	1.00416
ENSG00000092820	EZR	1.92502e-05	2.12588
ENSG00000181104	F2R	0.0198512	-1.16871
ENSG00000185010	F8	0.0104089	-1.12226
ENSG00000164687	FABP5	0.0161804	-0.636536
ENSG00000149485	FADS1	0.00248262	-1.17245
ENSG00000134824	FADS2	0.00371463	-1.27192
ENSG00000103876	FAH	0.0229042	-0.587746
ENSG00000158234	FAIM	0.000954558	1.5164
ENSG00000166801	FAM111A	0.0185018	-0.883202
ENSG00000189057	FAM111B	0.0326134	-0.940382
ENSG00000121104	FAM117A	0.0011647	-0.72606
ENSG00000197798	FAM118B	0.0198817	-0.408576
ENSG00000048828	FAM120A	0.0434045	-0.758146
ENSG00000124019	FAM124B	0.0273733	-0.86749
ENSG00000234545	FAM133B	0.0287522	-0.949337
ENSG00000035141	FAM136A	0.0144717	0.722187
ENSG00000138640	FAM13A	0.039919	-0.742978
ENSG00000109794	FAM149A	1.58773e-05	5.5735
ENSG00000152380	FAM151B	0.0141356	-1.77605
ENSG00000114023	FAM162A	0.000377994	0.657932
ENSG00000054965	FAM168A	0.0378824	-0.853441
ENSG00000152102	FAM168B	0.000135752	3.00371
ENSG00000161682	FAM171A2	0.00980889	1.23609
ENSG00000174132	FAM174A	0.00789398	-0.994737
ENSG00000228300	FAM174C	0.0417683	-0.538843
ENSG00000182103	FAM181B	0.000156279	3.34132
ENSG00000125386	FAM193A	0.0245496	-0.896235
ENSG00000221909	FAM200A	0.0223645	-1.14246
ENSG00000177150	FAM210A	0.00437767	-0.733605
ENSG00000267496	FAM215A	0.0140817	-0.689534
ENSG00000196227	FAM217B	0.00590417	-0.963361
ENSG00000164970	FAM219A	0.00487417	1.32328
ENSG00000178397	FAM220A	0.00385423	-0.556723
ENSG00000173065	FAM222B	0.0272781	-0.982326
ENSG00000167930	FAM234A	0.0104514	-0.961733
ENSG00000171224	FAM241B	0.0138063	2.2628
ENSG00000196937	FAM3C	0.00252019	0.803281
ENSG00000272414	FAM47E-STBD1	0.0107059	1.7757
ENSG00000071859	FAM50A	7.23011e-07	3.24672
ENSG00000145945	FAM50B	0.00047994	1.70055
ENSG00000120709	FAM53C	5.1564e-05	-0.640076
ENSG00000157470	FAM81A	0.0463766	2.85162
ENSG00000101447	FAM83D	0.00425539	-0.713415
ENSG00000188522	FAM83G	0.0498743	-0.633582
ENSG00000186523	FAM86B1	0.0186213	-0.602021
ENSG00000182118	FAM89A	7.27044e-05	1.97188
ENSG00000176973	FAM89B	0.0340628	-0.477674
ENSG00000137414	FAM8A1	0.00333142	-0.674178
ENSG00000176853	FAM91A1	0.00123575	-1.13146
ENSG00000119812	FAM98A	0.0196181	0.937283
ENSG00000112039	FANCE	0.0113426	0.664381
ENSG00000140525	FANCI	0.0139384	-0.725816
ENSG00000115392	FANCL	0.0416218	-0.789043
ENSG00000187790	FANCM	0.0288292	-0.842107
ENSG00000197601	FAR1	0.00472487	-0.863994
ENSG00000179115	FARSA	0.0472973	0.257139
ENSG00000026103	FAS	0.00181643	-1.33381
ENSG00000169710	FASN	0.0174417	-0.645821
ENSG00000164896	FASTK	0.0267879	-0.299331
ENSG00000118246	FASTKD2	0.0387735	-0.667633
ENSG00000215251	FASTKD5	0.00113965	-0.81086
ENSG00000083857	FAT1	0.000245106	3.25265
ENSG00000165323	FAT3	0.000121066	2.82663
ENSG00000196159	FAT4	0.0440666	-0.838837
ENSG00000105202	FBL	0.000758661	1.72906
ENSG00000188573	FBLL1	0.00232675	1.84092
ENSG00000166147	FBN1	0.0387773	0.645267
ENSG00000138829	FBN2	0.00025552	2.60167
ENSG00000156860	FBRS	0.00340221	-0.972175
ENSG00000112787	FBRSL1	0.0207431	-1.03242
ENSG00000127452	FBXL12	0.01999	-0.625088
ENSG00000145743	FBXL17	0.0019701	-0.954796
ENSG00000108306	FBXL20	0.0282366	-0.832632
ENSG00000112234	FBXL4	0.0312547	-0.996322
ENSG00000118564	FBXL5	0.00237653	-0.65757
ENSG00000138081	FBXO11	0.00119042	-0.99706
ENSG00000116661	FBXO2	0.00212363	5.65021
ENSG00000167196	FBXO22	0.00126981	1.36518
ENSG00000143756	FBXO28	0.0114404	-0.969059
ENSG00000178974	FBXO34	0.00276266	-0.593777
ENSG00000163013	FBXO41	0.0379687	-0.885934
ENSG00000174013	FBXO45	0.000849991	2.1943
ENSG00000112029	FBXO5	0.0092743	-0.797973
ENSG00000100225	FBXO7	0.0179678	-0.583961
ENSG00000230870	FBXW11P1	0.030862	-4.35417
ENSG00000107829	FBXW4	0.00278945	2.0118
ENSG00000159069	FBXW5	0.0037875	-0.63631
ENSG00000158869	FCER1G	0.0216475	-1.13185
ENSG00000119616	FCF1	0.0283046	-0.950201
ENSG00000150337	FCGR1A	0.0393068	-1.30221
ENSG00000203747	FCGR3A	0.025882	-1.23929
ENSG00000104870	FCGRT	0.00477453	-0.925196
ENSG00000157107	FCHO2	0.0378644	-1.08706
ENSG00000162894	FCMR	0.0364948	-1.13809
ENSG00000085265	FCN1	0.00761325	-1.63208
ENSG00000132185	FCRLA	0.0257286	-2.04619
ENSG00000079459	FDFT1	0.00620364	-1.12226
ENSG00000267673	FDX2	0.00145541	2.20684
ENSG00000141965	FEM1A	0.008441	-0.431103
ENSG00000149781	FERMT3	0.00215167	-0.875107
ENSG00000182511	FES	0.042572	-0.892773
ENSG00000149557	FEZ1	0.0021993	2.03886
ENSG00000171055	FEZ2	0.0106275	0.85686
ENSG00000127084	FGD3	0.0322793	-0.873733
ENSG00000138685	FGF2	0.0227828	2.62445
ENSG00000066468	FGFR2	0.029296	0.659862
ENSG00000068078	FGFR3	0.00083104	2.94321
ENSG00000000938	FGR	0.0293797	-0.821765
ENSG00000164142	FHIP1A	0.00262916	3.03013
ENSG00000158863	FHIP2B	0.00764568	-0.980622
ENSG00000183386	FHL3	0.00477674	-0.840095
ENSG00000135723	FHOD1	0.0214701	-0.716827
ENSG00000134775	FHOD3	0.0115932	1.93897
ENSG00000172500	FIBP	0.0276809	-0.560338
ENSG00000182263	FIGN	0.0147507	2.38458
ENSG00000118407	FILIP1	0.0010164	4.68194
ENSG00000145216	FIP1L1	0.000388658	0.945098
ENSG00000000460	FIRRM	0.0331087	-0.888436
ENSG00000214253	FIS1	0.00763623	0.776427
ENSG00000106080	FKBP14	0.0130187	-0.729681
ENSG00000119321	FKBP15	0.0346999	-0.788522
ENSG00000088832	FKBP1A	0.000441304	-0.815369
ENSG00000173486	FKBP2	0.000108817	1.17511
ENSG00000004478	FKBP4	0.00705437	0.611251
ENSG00000122642	FKBP9	0.00106834	2.84616
ENSG00000181027	FKRP	0.0345862	-0.581206
ENSG00000151702	FLI1	0.00734311	-0.939864
ENSG00000177731	FLII	0.0311703	-0.642997
ENSG00000196924	FLNA	0.021437	-0.568886
ENSG00000128591	FLNC	0.00568554	2.38057
ENSG00000132589	FLOT2	2.78905e-05	1.82176
ENSG00000037280	FLT4	0.001482	2.66895
ENSG00000059122	FLYWCH1	0.000384713	1.53932
ENSG00000269955	FMC1-LUC7L2	0.0168526	0.725555
ENSG00000155816	FMN2	4.36116e-06	9.53656
ENSG00000184922	FMNL1	0.00100959	-0.789993
ENSG00000157827	FMNL2	0.000583196	1.75484
ENSG00000161791	FMNL3	0.0387482	-0.342464
ENSG00000131781	FMO5	0.0126123	-0.732994
ENSG00000102081	FMR1	0.000582434	1.52741
ENSG00000141560	FN3KRP	0.00154462	0.898756
ENSG00000102531	FNDC3A	0.0198275	-1.18241
ENSG00000115226	FNDC4	0.000258195	6.08653
ENSG00000217128	FNIP1	0.017163	-1.08122
ENSG00000188352	FOCAD	0.0176932	-0.972224
ENSG00000175592	FOSL1	0.0351259	-0.705734
ENSG00000075426	FOSL2	0.031343	-0.902232
ENSG00000170608	FOXA3	0.0454975	-0.873021
ENSG00000054598	FOXC1	0.00405843	2.50704
ENSG00000176692	FOXC2	0.0255265	-1.67143
ENSG00000103241	FOXF1	0.001762	4.07319
ENSG00000137273	FOXF2	0.000485855	7.44021
ENSG00000176165	FOXG1	0.0288728	4.58962
ENSG00000065970	FOXJ2	0.0442797	-0.636195
ENSG00000198815	FOXJ3	0.0315232	-0.938887
ENSG00000111206	FOXM1	0.00250289	-0.737848
ENSG00000170802	FOXN2	0.00272045	-0.966615
ENSG00000053254	FOXN3	0.0475461	-0.833658
ENSG00000150907	FOXO1	0.0279111	-0.789821
ENSG00000118689	FOXO3	0.0217261	-0.189524
ENSG00000184481	FOXO4	0.00298315	1.56351
ENSG00000137166	FOXP4	0.00582121	0.686179
ENSG00000100350	FOXRED2	0.0325286	-0.739347
ENSG00000148690	FRA10AC1	0.00119356	2.20459
ENSG00000138759	FRAS1	6.87202e-06	3.21899
ENSG00000181274	FRAT2	0.000286129	0.537785
ENSG00000126391	FRMD8	0.0120301	-0.690416
ENSG00000156869	FRRS1	0.0010267	-1.60738
ENSG00000137218	FRS3	0.0342059	-0.938878
ENSG00000143633	FSAF1	0.00789098	-0.438495
ENSG00000160282	FTCD	0.0178427	-1.12169
ENSG00000087086	FTL	0.000608208	-0.822786
ENSG00000108592	FTSJ3	0.00137608	0.794183
ENSG00000179163	FUCA1	0.0147192	-1.30268
ENSG00000069509	FUNDC1	0.00753209	0.946713
ENSG00000148803	FUOM	0.00287973	0.966273
ENSG00000140564	FURIN	0.0154566	-0.800305
ENSG00000172728	FUT10	0.00202976	-0.618974
ENSG00000196968	FUT11	0.000203294	-0.827913
ENSG00000171124	FUT3	0.00285886	5.37811
ENSG00000196371	FUT4	0.0339921	-0.757965
ENSG00000010361	FUZ	0.0198655	-0.606542
ENSG00000114416	FXR1	0.0276641	0.622412
ENSG00000129245	FXR2	0.000178022	1.17834
ENSG00000089327	FXYD5	0.000728731	-0.650744
ENSG00000082074	FYB1	0.012059	-0.900382
ENSG00000163820	FYCO1	0.000429797	1.61208
ENSG00000010810	FYN	0.0129426	0.420045
ENSG00000122068	FYTTD1	0.0200433	-0.543992
ENSG00000188763	FZD9	0.00790877	1.74907
ENSG00000105325	FZR1	0.0393233	0.40865
ENSG00000123689	G0S2	5.60667e-06	5.25575
ENSG00000141349	G6PC3	0.000772852	-0.768718
ENSG00000160211	G6PD	0.0248278	-1.08732
ENSG00000160219	GAB3	0.0296644	-0.660293
ENSG00000170296	GABARAP	0.0411599	-0.729262
ENSG00000034713	GABARAPL2	0.00677333	-0.574451
ENSG00000204681	GABBR1	0.0367446	-0.488991
ENSG00000206511	GABBR1	0.0477864	-0.841323
ENSG00000136928	GABBR2	0.0267291	2.46858
ENSG00000187730	GABRD	0.0239802	2.47047
ENSG00000116717	GADD45A	0.000427772	1.81875
ENSG00000099860	GADD45B	0.0360978	-1.07335
ENSG00000130222	GADD45G	0.00155073	2.54289
ENSG00000179271	GADD45GIP1	1.1923e-05	1.20832
ENSG00000117308	GALE	0.0174459	-0.741324
ENSG00000164574	GALNT10	0.0425704	-0.485338
ENSG00000178234	GALNT11	0.000220364	1.9487
ENSG00000119514	GALNT12	0.00426855	1.34277
ENSG00000144278	GALNT13	2.85616e-05	5.74807
ENSG00000143641	GALNT2	0.00174267	0.798912
ENSG00000139629	GALNT6	0.0338801	-0.665063
ENSG00000089597	GANAB	0.0128434	-0.785342
ENSG00000111640	GAPDH	0.00633156	-0.627911
ENSG00000234005	GAPDHP22	0.0288868	-2.21264
ENSG00000205085	GARIN1A	0.0173938	-1.05527
ENSG00000166398	GARRE1	0.0343711	-0.448612
ENSG00000159131	GART	0.0148632	-0.644992
ENSG00000141013	GAS8	7.42152e-05	2.20204
ENSG00000144649	GASK1A	0.0254466	-0.857387
ENSG00000164125	GASK1B	0.0330118	-1.00718
ENSG00000136574	GATA4	0.0129045	4.75731
ENSG00000141448	GATA6	0.0049911	3.44507
ENSG00000157259	GATAD1	0.0175534	-0.612239
ENSG00000167491	GATAD2A	0.0117846	0.352001
ENSG00000143614	GATAD2B	0.010895	-0.687386
ENSG00000257218	GATC	0.0319664	-0.666655
ENSG00000177628	GBA1	0.000100138	-0.781796
ENSG00000262446	GBA1	0.00502896	-0.839758
ENSG00000114480	GBE1	0.0482592	-0.880843
ENSG00000107862	GBF1	0.00018627	-0.986283
ENSG00000148288	GBGT1	0.00548702	-0.610826
ENSG00000154451	GBP5	0.0129227	-1.05942
ENSG00000164900	GBX1	0.000293003	4.53404
ENSG00000115271	GCA	0.0476018	-0.892778
ENSG00000270878	GCATP1	0.00367462	-1.26984
ENSG00000179562	GCC1	0.000175259	1.67
ENSG00000023909	GCLM	0.0120387	-0.976596
ENSG00000187210	GCNT1	0.0204125	-0.817814
ENSG00000140905	GCSH	0.00283017	1.17801
ENSG00000196505	GDAP2	0.0276548	-0.668355
ENSG00000006007	GDE1	0.0129653	-0.712638
ENSG00000156466	GDF6	0.013201	3.90559
ENSG00000143869	GDF7	0.000339043	5.11604
ENSG00000203879	GDI1	0.00573092	0.575097
ENSG00000057608	GDI2	0.0122825	-0.705218
ENSG00000183208	GDPGP1	0.0372489	-1.01279
ENSG00000152147	GEMIN6	0.00901013	0.724399
ENSG00000142252	GEMIN7	0.00987892	-0.728852
ENSG00000182093	GET1	0.00754207	1.30282
ENSG00000198356	GET3	0.0277769	-0.671649
ENSG00000131095	GFAP	0.0357609	2.84683
ENSG00000127554	GFER	0.000226405	1.19386
ENSG00000168827	GFM1	0.0238208	-0.473769
ENSG00000164347	GFM2	0.0469059	-0.743687
ENSG00000141098	GFOD2	0.0162235	0.559262
ENSG00000131459	GFPT2	0.0446934	2.82687
ENSG00000151892	GFRA1	0.00381867	3.16903
ENSG00000104522	GFUS	0.00874568	-0.639486
ENSG00000006625	GGCT	0.0105179	0.954004
ENSG00000179168	GGN	0.0134845	-2.01092
ENSG00000131067	GGT7	0.00410902	-1.49474
ENSG00000167925	GHDC	0.00487848	-0.809725
ENSG00000213203	GIMAP1	0.00849994	-0.661924
ENSG00000196329	GIMAP5	0.0125146	-2.43706
ENSG00000055211	GINM1	0.0452983	-0.746439
ENSG00000181938	GINS3	0.0265307	-0.742096
ENSG00000179855	GIPC3	0.00135005	-0.970233
ENSG00000108262	GIT1	0.0187232	-0.550436
ENSG00000182963	GJC1	0.00316004	1.17392
ENSG00000198814	GK	0.000418237	-1.08522
ENSG00000170266	GLB1	0.0252135	-0.718203
ENSG00000106415	GLCCI1	0.0497445	-1.01623
ENSG00000138604	GLCE	0.0122389	-0.637084
ENSG00000178445	GLDC	0.000717072	3.30596
ENSG00000090863	GLG1	0.0276423	0.227442
ENSG00000174332	GLIS1	0.000704587	5.90795
ENSG00000124767	GLO1	0.00218527	-0.737695
ENSG00000167699	GLOD4	0.0112225	0.767316
ENSG00000023572	GLRX2	0.0227256	0.58773
ENSG00000182512	GLRX5	1.05442e-05	1.7603
ENSG00000115419	GLS	0.0157412	-0.897842
ENSG00000016864	GLT8D1	0.0173275	-0.811055
ENSG00000120820	GLT8D2	0.00156232	2.6525
ENSG00000139433	GLTP	0.0172671	-0.325615
ENSG00000148672	GLUD1	0.0382284	-0.69142
ENSG00000135821	GLUL	0.0258735	-0.327284
ENSG00000140632	GLYR1	0.0209578	-0.691465
ENSG00000196743	GM2A	0.000700825	-0.71975
ENSG00000162419	GMEB1	0.000921182	-0.69109
ENSG00000130755	GMFG	0.040238	-0.599684
ENSG00000089639	GMIP	0.00650271	-0.542578
ENSG00000173540	GMPPB	0.000134444	2.29665
ENSG00000088256	GNA11	3.5616e-05	2.15596
ENSG00000146535	GNA12	0.00755452	-0.678779
ENSG00000120063	GNA13	0.00684814	-0.923976
ENSG00000060558	GNA15	0.00304046	-0.971237
ENSG00000127955	GNAI1	0.0183308	-0.747872
ENSG00000114353	GNAI2	0.00202075	-0.510441
ENSG00000087460	GNAS	0.0285905	-0.53562
ENSG00000128266	GNAZ	6.10127e-05	3.27313
ENSG00000172354	GNB2	0.00239415	-0.699696
ENSG00000069966	GNB5	0.00903295	-0.848819
ENSG00000159921	GNE	0.0038513	-0.895817
ENSG00000127920	GNG11	0.00454179	-0.464368
ENSG00000186469	GNG2	0.0314465	-0.894299
ENSG00000174021	GNG5	0.00459394	-0.788804
ENSG00000232143	GNL1	0.00527955	2.50213
ENSG00000134697	GNL2	0.000217217	1.38082
ENSG00000130119	GNL3L	0.0114952	-0.710018
ENSG00000163281	GNPDA2	0.0410428	-0.447071
ENSG00000090581	GNPTG	0.00727964	-0.536024
ENSG00000167110	GOLGA2	0.043194	0.499501
ENSG00000090615	GOLGA3	0.000142146	1.41572
ENSG00000066455	GOLGA5	0.0151229	-0.46999
ENSG00000230373	GOLGA6L3P	0.00157327	1.60226
ENSG00000184206	GOLGA6L4	0.0119821	0.979787
ENSG00000147533	GOLGA7	0.000371968	-0.558568
ENSG00000178115	GOLGA8Q	0.0173043	-0.988603
ENSG00000173905	GOLIM4	0.0401342	-0.416681
ENSG00000135052	GOLM1	1.43601e-05	2.699
ENSG00000113384	GOLPH3	0.0104747	-0.756306
ENSG00000143457	GOLPH3L	0.0196232	-0.807242
ENSG00000111711	GOLT1B	0.00955381	-0.935547
ENSG00000120370	GORAB	0.000674525	-0.695827
ENSG00000108587	GOSR1	0.0205527	-0.954824
ENSG00000108433	GOSR2	0.0016762	-0.336706
ENSG00000120053	GOT1	0.00148524	-0.49377
ENSG00000125166	GOT2	0.00261416	-0.500857
ENSG00000133114	GPALPP1	0.0228032	-0.853628
ENSG00000223932	GPANK1	0.00920322	1.01904
ENSG00000233210	GPANK1	0.0310679	-1.10649
ENSG00000158669	GPAT4	0.000811955	1.94693
ENSG00000152133	GPATCH11	0.0106639	-0.602592
ENSG00000198746	GPATCH3	0.00147802	0.860105
ENSG00000160818	GPATCH4	0.000195818	1.47702
ENSG00000159592	GPBP1L1	0.03664	-0.709052
ENSG00000063660	GPC1	0.000401216	-0.962269
ENSG00000076716	GPC4	0.00999411	2.28108
ENSG00000183098	GPC6	0.000488888	2.60058
ENSG00000115159	GPD2	0.0166256	-0.730299
ENSG00000105220	GPI	0.00276287	-0.781649
ENSG00000068394	GPKOW	0.000984071	1.06765
ENSG00000142751	GPN2	0.00258307	-1.12659
ENSG00000136235	GPNMB	0.0401123	-0.964333
ENSG00000173264	GPR137	0.00691844	-0.686534
ENSG00000187037	GPR141	0.0413406	-0.946272
ENSG00000173890	GPR160	0.0143031	-0.64491
ENSG00000143147	GPR161	0.0190438	2.3985
ENSG00000166073	GPR176	0.00806426	2.33155
ENSG00000181773	GPR3	0.0286485	-1.06227
ENSG00000119714	GPR68	0.0279095	-1.03965
ENSG00000119737	GPR75	0.0196616	-1.49436
ENSG00000139572	GPR84	0.0159036	-1.16692
ENSG00000117262	GPR89B	0.0330111	-0.847961
ENSG00000158301	GPRASP2	1.77573e-05	3.93317
ENSG00000169258	GPRIN1	0.00011908	2.9957
ENSG00000169727	GPS1	0.0240637	-0.546169
ENSG00000132522	GPS2	0.00877576	-0.584058
ENSG00000166123	GPT2	4.33249e-05	1.76147
ENSG00000233276	GPX1	0.00628586	-0.853852
ENSG00000154016	GRAP	0.034221	-1.09962
ENSG00000141449	GREB1L	0.0240448	2.18506
ENSG00000137106	GRHPR	0.0113559	-0.493205
ENSG00000182771	GRID1	0.0144838	3.39783
ENSG00000155974	GRIP1	0.0266678	1.78956
ENSG00000068400	GRIPAP1	2.73233e-05	1.56832
ENSG00000198873	GRK5	0.00327312	2.04901
ENSG00000198055	GRK6	0.0115747	0.660885
ENSG00000030582	GRN	0.0161981	-0.904314
ENSG00000109519	GRPEL1	5.4423e-05	1.81077
ENSG00000164284	GRPEL2	0.00188871	1.20431
ENSG00000139835	GRTP1	0.00349888	2.43916
ENSG00000105928	GSDME	0.0220523	1.20513
ENSG00000131149	GSE1	0.00122966	-0.762701
ENSG00000103342	GSPT1	0.00097887	0.895293
ENSG00000189369	GSPT2	0.0161132	-0.692594
ENSG00000104687	GSR	0.00445109	-0.885829
ENSG00000100983	GSS	0.0101487	-0.520221
ENSG00000138780	GSTCD	0.0141341	-0.774732
ENSG00000121964	GTDC1	0.009239	-0.807538
ENSG00000165417	GTF2A1	0.00285309	-0.773877
ENSG00000140307	GTF2A2	0.0127113	-0.592953
ENSG00000197265	GTF2E2	0.0399963	0.665928
ENSG00000125651	GTF2F1	0.00301133	0.798341
ENSG00000110768	GTF2H1	0.0335423	-0.630892
ENSG00000174428	GTF2IRD2B	0.0438841	-0.818673
ENSG00000077235	GTF3C1	0.0369748	-0.645744
ENSG00000115207	GTF3C2	0.000931486	-0.772547
ENSG00000119041	GTF3C3	0.0283157	-0.744585
ENSG00000125484	GTF3C4	0.0427437	-0.560756
ENSG00000148308	GTF3C5	0.00752305	-0.472763
ENSG00000155115	GTF3C6	0.000282253	1.67583
ENSG00000107937	GTPBP4	0.0028036	0.724759
ENSG00000075218	GTSE1	0.0170875	-0.786251
ENSG00000170627	GTSF1	0.0416285	-0.73011
ENSG00000138867	GUCD1	0.0312824	-0.83255
ENSG00000143774	GUK1	0.000173018	1.21833
ENSG00000151233	GXYLT1	0.0123067	0.844625
ENSG00000163754	GYG1	0.0118078	-0.454821
ENSG00000056998	GYG2	0.000317049	2.70583
ENSG00000104812	GYS1	0.00879513	-0.903813
ENSG00000125812	GZF1	0.00478961	1.38854
ENSG00000187837	H1-2	0.000916831	1.35225
ENSG00000168298	H1-4	0.00218656	1.37914
ENSG00000187475	H1-6	0.000642627	3.99085
ENSG00000196787	H2AC11	3.13318e-05	2.46452
ENSG00000196747	H2AC13	0.0042287	1.50112
ENSG00000184260	H2AC20	0.00377983	2.12722
ENSG00000184270	H2AC21	0.000141726	2.09448
ENSG00000181218	H2AC25	0.00343711	1.80057
ENSG00000180573	H2AC6	0.000720153	2.49831
ENSG00000196866	H2AC7	0.00133598	1.91313
ENSG00000188486	H2AX	0.00723425	-0.367326
ENSG00000105968	H2AZ2	0.0384135	0.314318
ENSG00000124635	H2BC11	0.00374672	2.54341
ENSG00000197903	H2BC12	0.000102526	2.04595
ENSG00000234289	H2BC12L	0.0455761	1.36106
ENSG00000185130	H2BC13	0.00767179	0.918473
ENSG00000233822	H2BC15	0.00546862	1.02753
ENSG00000203814	H2BC18	0.000285263	2.40795
ENSG00000184678	H2BC21	0.015724	0.584382
ENSG00000196890	H2BC26	0.000511218	2.92686
ENSG00000180596	H2BC4	0.000247108	2.01771
ENSG00000158373	H2BC5	0.0147538	0.981934
ENSG00000197153	H3C12	0.0017704	2.28792
ENSG00000183598	H3C13	2.34612e-05	4.87925
ENSG00000203811	H3C14	5.49142e-05	4.00612
ENSG00000197238	H4C11	0.000503881	3.80615
ENSG00000270882	H4C14	0.000618429	3.71569
ENSG00000197837	H4C16	0.000140504	4.04104
ENSG00000197061	H4C3	0.0023075	2.87556
ENSG00000158406	H4C8	0.00329044	1.92403
ENSG00000049239	H6PD	0.00989868	-0.749472
ENSG00000130956	HABP4	1.47896e-07	5.12788
ENSG00000188921	HACD4	0.0159377	-0.962011
ENSG00000131373	HACL1	0.0113321	-0.864174
ENSG00000063854	HAGH	0.000311122	1.37823
ENSG00000182831	HAPSTR1	0.000138264	2.08018
ENSG00000170445	HARS1	5.63933e-05	2.1731
ENSG00000170961	HAS2	0.000759239	2.61178
ENSG00000177602	HASPIN	0.00485863	-0.583994
ENSG00000152240	HAUS1	0.0186773	-0.470526
ENSG00000137814	HAUS2	0.0427965	-1.06012
ENSG00000147874	HAUS6	0.000396469	-0.867231
ENSG00000213397	HAUS7	0.000843158	1.47913
ENSG00000131351	HAUS8	0.00198876	1.27082
ENSG00000135077	HAVCR2	0.0342893	-0.964443
ENSG00000244734	HBB	7.14804e-05	2.97969
ENSG00000112339	HBS1L	0.0020023	1.13169
ENSG00000004961	HCCS	1.61178e-05	2.05595
ENSG00000172534	HCFC1	0.0269654	-0.673826
ENSG00000101336	HCK	0.0355479	-1.03153
ENSG00000180353	HCLS1	0.00376748	-0.849019
ENSG00000126264	HCST	0.0184161	-0.833903
ENSG00000163517	HDAC11	0.00564233	2.47055
ENSG00000196591	HDAC2	0.00588542	1.01027
ENSG00000094631	HDAC6	0.00596568	-0.784783
ENSG00000147099	HDAC8	0.001914	0.931375
ENSG00000184508	HDDC3	0.0206253	-0.39041
ENSG00000167674	HDGFL2	5.87837e-06	3.43068
ENSG00000119431	HDHD3	0.0206199	-0.833392
ENSG00000115677	HDLBP	0.00178669	-0.384052
ENSG00000008869	HEATR5B	0.0155513	-1.09816
ENSG00000051620	HEBP2	4.19187e-05	2.0218
ENSG00000126107	HECTD3	0.0318019	-0.470019
ENSG00000198265	HELZ	0.0236265	-0.898661
ENSG00000114735	HEMK1	0.00233526	-0.637684
ENSG00000103657	HERC1	0.047934	-0.739641
ENSG00000138646	HERC5	0.0329982	-1.41515
ENSG00000051108	HERPUD1	0.01997	-0.854085
ENSG00000122557	HERPUD2	0.02691	-0.913862
ENSG00000188290	HES4	0.000346801	3.95147
ENSG00000144485	HES6	0.000806624	1.99178
ENSG00000049860	HEXB	0.0308891	-0.534592
ENSG00000168517	HEXIM2	0.001233	2.19429
ENSG00000135547	HEY2	0.0216239	4.83233
ENSG00000019991	HGF	0.0195326	-0.856525
ENSG00000235173	HGH1	0.0059009	0.58759
ENSG00000185359	HGS	0.00346909	-0.494678
ENSG00000182218	HHIPL1	0.00237622	-1.08322
ENSG00000169635	HIC2	0.000698986	0.914984
ENSG00000100644	HIF1A	0.0145229	-1.02441
ENSG00000166135	HIF1AN	0.0143601	0.333248
ENSG00000181061	HIGD1A	0.0253207	-0.543383
ENSG00000146066	HIGD2A	0.0152347	-0.818766
ENSG00000137133	HINT2	0.000380949	1.09738
ENSG00000127946	HIP1	0.0328389	-0.449893
ENSG00000130787	HIP1R	0.00052	1.6199
ENSG00000163349	HIPK1	0.039903	-0.623778
ENSG00000100084	HIRA	0.0124449	0.694443
ENSG00000149929	HIRIP3	3.02671e-05	1.85402
ENSG00000095951	HIVEP1	0.038324	-1.07165
ENSG00000123485	HJURP	0.0427799	-0.505079
ENSG00000159399	HK2	0.00977585	-0.469388
ENSG00000168384	HLA-DPA1	0.0432326	-0.774592
ENSG00000206306	HLA-DRB1	0.0186263	-0.677651
ENSG00000229252	HLA-E	0.0317394	-0.917241
ENSG00000206341	HLA-H	0.0157019	-0.825131
ENSG00000071794	HLTF	0.00272768	-0.806726
ENSG00000101294	HM13	0.0120259	-0.837411
ENSG00000147421	HMBOX1	0.0202926	-0.939646
ENSG00000256269	HMBS	0.0407907	-0.438447
ENSG00000183624	HMCES	0.000729858	1.34399
ENSG00000143341	HMCN1	0.0105707	2.45946
ENSG00000064961	HMG20B	0.0348805	0.400864
ENSG00000137309	HMGA1	0.0167716	-0.58768
ENSG00000149948	HMGA2	0.0282532	-0.817446
ENSG00000164104	HMGB2	0.0307876	-0.55844
ENSG00000029993	HMGB3	0.000560217	1.27128
ENSG00000113161	HMGCR	0.000448712	-1.14191
ENSG00000112972	HMGCS1	0.000215016	-1.96489
ENSG00000198830	HMGN2	0.0364831	-0.466562
ENSG00000118418	HMGN3	0.0044899	-0.554654
ENSG00000182952	HMGN4	0.00179618	-0.76399
ENSG00000198157	HMGN5	0.000364866	1.22582
ENSG00000113716	HMGXB3	0.00463098	-0.777274
ENSG00000072571	HMMR	0.026244	-0.783095
ENSG00000215612	HMX1	0.0017342	4.26241
ENSG00000177733	HNRNPA0	0.0321676	0.59291
ENSG00000135486	HNRNPA1	0.00747236	1.06873
ENSG00000224578	HNRNPA1L3	0.0331011	1.53074
ENSG00000122566	HNRNPA2B1	0.00177118	0.965635
ENSG00000170144	HNRNPA3	0.000576976	1.60265
ENSG00000197451	HNRNPAB	0.000320977	1.56479
ENSG00000138668	HNRNPD	0.000697572	1.59683
ENSG00000169813	HNRNPF	0.0178162	-0.410456
ENSG00000126945	HNRNPH2	0.00565952	0.708178
[truncated: 3,670 more rows]
