# Supplementary material for: Uncovering a role for METTL13 in malignant transformation of human hematopoietic stem cells and in the progression of pediatric leukemia
Source: Cell Death Dis. 2026 Apr 25;17(1):549. doi: 10.1038/s41419-026-08761-7 (PMC13243463; doi:10.1038/s41419-026-08761-7)
Supplement: Supplementary file 10 — Supplemental Table 2 [file 41419_2026_8761_MOESM10_ESM.xlsx]

## Sheet: shMETTL3
Ensembl_ID	Gene_Symbol	p_value	L2FC(shMETTL3/shCTRL)
ENSG00000202198	7SK	0.00177909	1.3412
ENSG00000121410	A1BG	0.000496512	0.929852
ENSG00000128274	A4GALT	8.59824e-05	4.49599
ENSG00000094914	AAAS	2.76499e-06	-0.954822
ENSG00000081760	AACS	0.00275048	-1.15239
ENSG00000109576	AADAT	0.00486967	-1.33775
ENSG00000103591	AAGAB	1.40872e-05	0.346911
ENSG00000087884	AAMDC	4.3266e-05	2.66279
ENSG00000127837	AAMP	4.00299e-05	1.14842
ENSG00000131043	AAR2	1.2884e-06	-1.26002
ENSG00000205002	AARD	0.0410385	3.61611
ENSG00000090861	AARS1	2.77689e-06	0.828615
ENSG00000124608	AARS2	1.11308e-05	-0.711969
ENSG00000266967	AARSD1	0.0026481	0.57008
ENSG00000157426	AASDH	0.0150905	-0.50635
ENSG00000149313	AASDHPPT	0.000187933	-0.521321
ENSG00000275700	AATF	2.23571e-05	2.54534
ENSG00000181409	AATK	0.00694099	0.611004
ENSG00000281376	ABALON	0.0232611	-0.521783
ENSG00000183044	ABAT	0.0135732	-1.01428
ENSG00000165029	ABCA1	7.10233e-05	3.77867
ENSG00000251595	ABCA11P	0.000199951	-1.29896
ENSG00000107331	ABCA2	7.51345e-05	-1.68913
ENSG00000064687	ABCA7	0.00298821	-0.386531
ENSG00000135776	ABCB10	3.94392e-05	-0.932107
ENSG00000005471	ABCB4	0.00611199	0.825754
ENSG00000131269	ABCB7	5.87217e-05	0.412201
ENSG00000197150	ABCB8	5.49318e-05	-0.897304
ENSG00000103222	ABCC1	0.0129339	-0.381857
ENSG00000124574	ABCC10	0.0293251	-0.544459
ENSG00000023839	ABCC2	0.0244596	0.984893
ENSG00000108846	ABCC3	0.0486916	1.32885
ENSG00000125257	ABCC4	0.007391	-0.67469
ENSG00000114770	ABCC5	5.99177e-05	-1.05536
ENSG00000117528	ABCD3	5.20444e-05	-0.649588
ENSG00000119688	ABCD4	0.00209267	-0.54431
ENSG00000164163	ABCE1	2.55997e-07	-0.813055
ENSG00000033050	ABCF2	6.27785e-05	1.00742
ENSG00000285292	ABCF2-H2BE1	7.53882e-05	-1.64504
ENSG00000160179	ABCG1	1.91963e-05	2.38484
ENSG00000172350	ABCG4	0.0121542	4.89178
ENSG00000144827	ABHD10	0.000502978	-0.713716
ENSG00000106077	ABHD11	0.0014705	-0.738099
ENSG00000225969	ABHD11-AS1	0.0188204	2.60486
ENSG00000100997	ABHD12	0.000242614	0.324132
ENSG00000139826	ABHD13	0.000186126	-0.699446
ENSG00000248487	ABHD14A	6.81208e-06	-1.2899
ENSG00000114786	ABHD14A-ACY1	0.0194459	-0.860496
ENSG00000114779	ABHD14B	0.000149356	-0.854176
ENSG00000168792	ABHD15	5.62161e-05	-0.878296
ENSG00000204427	ABHD16A	3.13902e-06	-1.01198
ENSG00000183260	ABHD16B	0.0237135	2.86079
ENSG00000198658	ABHD17AP1	0.0248514	-0.52656
ENSG00000229107	ABHD17AP4	0.000604909	-1.90514
ENSG00000107362	ABHD17B	1.21302e-05	-0.907217
ENSG00000136379	ABHD17C	0.00043081	-0.847727
ENSG00000164074	ABHD18	2.27485e-05	-0.910266
ENSG00000140526	ABHD2	0.00586594	-0.60098
ENSG00000158201	ABHD3	0.00167296	-0.7545
ENSG00000100439	ABHD4	0.0441707	-0.226074
ENSG00000011198	ABHD5	0.000679202	-0.643015
ENSG00000127220	ABHD8	0.00233668	0.66424
ENSG00000136754	ABI1	0.000216335	-0.627752
ENSG00000119328	ABITRAM	0.000292264	-0.845259
ENSG00000097007	ABL1	0.000249229	-0.65453
ENSG00000143322	ABL2	0.000578084	0.421277
ENSG00000099204	ABLIM1	0.00904882	-0.820004
ENSG00000163995	ABLIM2	0.000353869	4.97298
ENSG00000159842	ABR	0.00496593	-0.443383
ENSG00000174429	ABRA	0.0379142	-1.4991
ENSG00000146386	ABRACL	0.00524133	-0.301914
ENSG00000163322	ABRAXAS1	0.0362322	-0.400641
ENSG00000165660	ABRAXAS2	0.000852242	-0.512933
ENSG00000146109	ABT1	2.91781e-06	-0.822708
ENSG00000114626	ABTB1	0.00736131	0.536201
ENSG00000166016	ABTB2	0.000684683	-1.53387
ENSG00000060971	ACAA1	0.00498846	0.192474
ENSG00000111271	ACAD10	0.000137527	-0.915159
ENSG00000240303	ACAD11	0.0311454	-0.274775
ENSG00000151498	ACAD8	0.000153099	-0.636259
ENSG00000177646	ACAD9	1.12247e-06	-1.23183
ENSG00000122971	ACADS	5.60658e-05	-1.00498
ENSG00000196177	ACADSB	0.000471955	-1.02344
ENSG00000072778	ACADVL	0.0255149	-0.210702
ENSG00000072818	ACAP1	0.00248346	-1.06797
ENSG00000114331	ACAP2	0.00183696	-0.747827
ENSG00000131584	ACAP3	0.000402982	-0.78861
ENSG00000075239	ACAT1	0.00668029	0.490589
ENSG00000120437	ACAT2	0.0017557	-1.23942
ENSG00000182827	ACBD3	5.44145e-05	0.61554
ENSG00000234478	ACBD3-AS1	0.0273266	-1.39717
ENSG00000230124	ACBD6	6.62548e-05	1.05937
ENSG00000102977	ACD	0.00619367	-0.26772
ENSG00000078124	ACER3	0.0021934	-0.654889
ENSG00000087085	ACHE	0.00173338	2.81492
ENSG00000100813	ACIN1	0.000383525	-0.295946
ENSG00000144476	ACKR3	0.00431758	-1.21253
ENSG00000131473	ACLY	7.41334e-06	-1.65875
ENSG00000153086	ACMSD	0.0495132	-2.37851
ENSG00000122729	ACO1	7.14448e-06	-0.90219
ENSG00000100412	ACO2	7.15581e-07	-0.934692
ENSG00000184227	ACOT1	0.0130965	-1.17957
ENSG00000162390	ACOT11	3.858e-07	-1.68642
ENSG00000119673	ACOT2	2.84959e-05	-1.32507
ENSG00000097021	ACOT7	2.27711e-06	-0.507486
ENSG00000123130	ACOT9	0.0070063	0.35027
ENSG00000161533	ACOX1	0.00574125	-0.60568
ENSG00000168306	ACOX2	0.00211226	-0.947279
ENSG00000087008	ACOX3	3.71988e-05	-1.11694
ENSG00000153093	ACOXL	3.03129e-07	5.71736
ENSG00000134575	ACP2	0.0120948	-0.580378
ENSG00000014257	ACP3	0.0188808	-1.4524
ENSG00000162836	ACP6	0.00141736	-0.901062
ENSG00000176715	ACSF3	0.0298824	-0.21468
ENSG00000151726	ACSL1	0.0379226	0.760196
ENSG00000123983	ACSL3	1.86649e-05	-1.07668
ENSG00000197142	ACSL5	1.29003e-06	-1.49306
ENSG00000164398	ACSL6	0.000303605	4.48292
ENSG00000154930	ACSS1	3.16442e-05	-0.970294
ENSG00000131069	ACSS2	0.003438	-1.47197
ENSG00000111058	ACSS3	0.000290336	4.86812
ENSG00000107796	ACTA2	0.0022217	0.969544
ENSG00000075624	ACTB	0.000417203	-0.872536
ENSG00000188460	ACTBP11	0.0125222	-1.40539
ENSG00000213763	ACTBP2	0.0410695	-0.966417
ENSG00000231340	ACTG1P10	0.0277753	-1.20535
ENSG00000136518	ACTL6A	6.68872e-05	-0.691419
ENSG00000117148	ACTL8	0.0144235	-2.91073
ENSG00000072110	ACTN1	0.000248592	-1.30804
ENSG00000077522	ACTN2	1.06565e-05	5.94996
ENSG00000130402	ACTN4	0.00235968	-1.26224
ENSG00000131966	ACTR10	0.00427258	-0.386774
ENSG00000138107	ACTR1A	0.000338432	-0.614065
ENSG00000115073	ACTR1B	0.000428761	-0.495635
ENSG00000138071	ACTR2	0.00414479	-0.867822
ENSG00000115091	ACTR3	0.000393114	-0.67512
ENSG00000133627	ACTR3B	0.000129273	1.40124
ENSG00000106526	ACTR3C	0.0011328	-1.04868
ENSG00000101442	ACTR5	3.41896e-06	-1.17992
ENSG00000075089	ACTR6	0.00430557	-0.394258
ENSG00000113812	ACTR8	0.0338066	-0.218226
ENSG00000184378	ACTRT3	0.01202	-0.720274
ENSG00000123612	ACVR1C	0.0143688	2.83978
ENSG00000121989	ACVR2A	0.0184039	0.439386
ENSG00000114739	ACVR2B	1.41871e-05	4.70082
ENSG00000139567	ACVRL1	0.0352343	0.979403
ENSG00000243989	ACY1	0.00224756	-0.514077
ENSG00000170634	ACYP2	0.000207385	-1.18338
ENSG00000196839	ADA	0.000288552	-0.699451
ENSG00000093072	ADA2	0.0328274	-0.596951
ENSG00000137845	ADAM10	0.000664825	-0.700699
ENSG00000143537	ADAM15	0.00238233	-0.606352
ENSG00000151694	ADAM17	0.0316509	-0.247427
ENSG00000135074	ADAM19	0.00891394	1.17971
ENSG00000114948	ADAM23	0.000114473	3.22193
ENSG00000197140	ADAM32	0.0323634	-2.66253
ENSG00000151651	ADAM8	8.8733e-07	1.29406
ENSG00000168615	ADAM9	2.33853e-05	0.828831
ENSG00000142303	ADAMTS10	0.0286695	-0.857913
ENSG00000160323	ADAMTS13	0.000999388	2.16481
ENSG00000138316	ADAMTS14	0.00608204	2.69882
ENSG00000166106	ADAMTS15	0.00434659	3.64386
ENSG00000140470	ADAMTS17	0.00141056	3.36481
ENSG00000145808	ADAMTS19	0.00146549	6.15482
ENSG00000249421	ADAMTS19-AS1	0.0471546	3.45121
ENSG00000173157	ADAMTS20	0.000276458	6.10329
ENSG00000156140	ADAMTS3	0.0130215	-2.33235
ENSG00000158859	ADAMTS4	0.00799943	1.90689
ENSG00000136378	ADAMTS7	0.012275	0.709854
ENSG00000261143	ADAMTS7P3	0.0479448	3.32193
ENSG00000134917	ADAMTS8	0.0114725	2.81131
ENSG00000163638	ADAMTS9	0.00423118	1.98857
ENSG00000197859	ADAMTSL2	0.000272145	2.51631
ENSG00000156218	ADAMTSL3	0.026348	5.71425
ENSG00000105963	ADAP1	0.000911927	0.451415
ENSG00000184060	ADAP2	0.000296711	2.07159
ENSG00000197381	ADARB1	4.19085e-06	0.765765
ENSG00000065457	ADAT1	0.00596582	-0.484232
ENSG00000189007	ADAT2	0.00015196	-0.738026
ENSG00000213638	ADAT3	0.0012119	-0.764931
ENSG00000063761	ADCK1	2.31349e-05	-1.32885
ENSG00000173137	ADCK5	0.000110353	-0.634987
ENSG00000164742	ADCY1	2.89487e-05	6.17893
ENSG00000161912	ADCY10P1	0.0165404	-1.77761
ENSG00000138031	ADCY3	0.00809745	-0.495715
ENSG00000121281	ADCY7	0.00143382	-0.641219
ENSG00000162104	ADCY9	0.00315081	0.900158
ENSG00000087274	ADD1	0.000728173	-0.273879
ENSG00000075340	ADD2	0.00954146	1.2404
ENSG00000148700	ADD3	0.000262298	-0.59018
ENSG00000152990	ADGRA3	3.357e-07	-1.63226
ENSG00000121753	ADGRB2	0.000233501	2.9194
ENSG00000135298	ADGRB3	0.00150867	3.6598
ENSG00000174837	ADGRE1	0.0193028	0.931413
ENSG00000153292	ADGRF1	0.00316927	-6.70598
ENSG00000173567	ADGRF3	0.00255342	-2.04372
ENSG00000159618	ADGRG5	0.0113825	1.18072
ENSG00000164199	ADGRV1	2.93223e-05	3.5842
ENSG00000197894	ADH5	2.57371e-05	0.423887
ENSG00000147576	ADHFE1	0.00150246	-0.630766
ENSG00000182551	ADI1	8.12839e-08	-1.55922
ENSG00000226482	ADIPOQ-AS1	0.0339011	2.90689
ENSG00000159346	ADIPOR1	0.00122466	-0.355849
ENSG00000006831	ADIPOR2	0.021464	-0.306447
ENSG00000156110	ADK	0.000975013	-0.835862
ENSG00000148926	ADM	1.61669e-07	3.35439
ENSG00000128165	ADM2	9.75394e-06	1.87652
ENSG00000224420	ADM5	0.0483102	-0.901337
ENSG00000101126	ADNP	4.93393e-06	-1.08209
ENSG00000259456	ADNP-AS1	0.00120314	-1.62403
ENSG00000101544	ADNP2	1.35122e-05	-0.76201
ENSG00000181915	ADO	1.17191e-05	-1.37334
ENSG00000163485	ADORA1	0.000100614	5.7864
ENSG00000128271	ADORA2A	1.25978e-05	2.55945
ENSG00000170425	ADORA2B	0.000251222	-1.35584
ENSG00000282608	ADORA3	0.0402375	1.33758
ENSG00000159322	ADPGK	0.000559122	-0.810371
ENSG00000260898	ADPGK-AS1	0.00621422	-1.83458
ENSG00000153531	ADPRHL1	0.000684988	2.56894
ENSG00000170222	ADPRM	0.00551772	-0.456413
ENSG00000116863	ADPRS	0.0214491	0.128734
ENSG00000150594	ADRA2A	0.00608057	-3.07764
ENSG00000274286	ADRA2B	0.000385675	4.95613
ENSG00000184160	ADRA2C	2.3139e-06	8.36732
ENSG00000130706	ADRM1	1.78461e-05	0.677845
ENSG00000239900	ADSL	0.00182295	-0.175202
ENSG00000185100	ADSS1	0.000274631	1.6923
ENSG00000035687	ADSS2	8.6575e-06	-0.739542
ENSG00000106624	AEBP1	0.0314428	-0.939235
ENSG00000139154	AEBP2	0.00795986	-0.319047
ENSG00000181026	AEN	0.00020715	0.575167
ENSG00000196526	AFAP1	0.00202405	2.48787
ENSG00000157510	AFAP1L1	0.00593539	1.10796
ENSG00000130396	AFDN	1.17378e-05	5.56754
ENSG00000172493	AFF1	0.0326308	-0.486563
ENSG00000155966	AFF2	0.00175496	-1.53549
ENSG00000144218	AFF3	0.000580267	-1.44251
ENSG00000135537	AFG1L	0.041002	-0.828418
ENSG00000223959	AFG3L1P	0.000837994	1.76639
ENSG00000141385	AFG3L2	8.51355e-07	-0.561137
ENSG00000183077	AFMID	0.0010577	1.02671
ENSG00000119844	AFTPH	4.31854e-05	-1.01136
ENSG00000157985	AGAP1	8.12505e-05	2.93372
ENSG00000261011	AGAP11	6.31131e-05	7.21848
ENSG00000135439	AGAP2	9.10006e-05	-1.26496
ENSG00000133612	AGAP3	0.0331097	0.218705
ENSG00000188234	AGAP4	0.00774269	-0.961998
ENSG00000204149	AGAP6	6.41184e-05	-1.00799
ENSG00000146856	AGBL3	0.000137971	-1.38048
ENSG00000186094	AGBL4	0.0373506	-4.16993
ENSG00000084693	AGBL5	0.0293602	-0.293486
ENSG00000173744	AGFG1	0.000872409	-0.745911
ENSG00000164252	AGGF1	0.00733996	-0.610901
ENSG00000006530	AGK	1.17301e-05	-0.863721
ENSG00000162688	AGL	0.00191884	-1.20319
ENSG00000116771	AGMAT	5.00872e-05	-2.00659
ENSG00000092847	AGO1	0.0220937	-0.264538
ENSG00000126070	AGO3	0.000278981	-0.617429
ENSG00000134698	AGO4	5.1874e-05	-0.813942
ENSG00000204310	AGPAT1	0.00114773	-0.597744
ENSG00000169692	AGPAT2	6.22775e-06	-0.823149
ENSG00000160216	AGPAT3	0.000414379	0.424999
ENSG00000155189	AGPAT5	0.00040473	-0.637591
ENSG00000018510	AGPS	0.000667837	-0.461883
ENSG00000106541	AGR2	0.0453517	-4.39126
ENSG00000177674	AGTRAP	0.014466	-0.875275
ENSG00000101444	AHCY	9.29295e-05	-0.404519
ENSG00000158467	AHCYL2	0.000297335	-0.713336
ENSG00000185567	AHNAK2	0.000809917	3.02573
ENSG00000100591	AHSA1	0.00375925	0.220642
ENSG00000173209	AHSA2P	0.00029423	-1.14372
ENSG00000186063	AIDA	0.000732075	0.232599
ENSG00000204472	AIF1	0.00460747	-0.614336
ENSG00000126878	AIF1L	0.000594792	2.27546
ENSG00000156709	AIFM1	3.78719e-05	1.46686
ENSG00000042286	AIFM2	0.00991543	0.747644
ENSG00000164022	AIMP1	9.65075e-05	0.706898
ENSG00000106305	AIMP2	6.7408e-07	-1.2567
ENSG00000110711	AIP	7.72799e-05	-0.615256
ENSG00000232434	AJM1	0.000681659	1.66676
ENSG00000129474	AJUBA	1.84864e-05	2.79546
ENSG00000106992	AK1	5.79635e-05	3.34997
ENSG00000004455	AK2	0.011605	-0.102586
ENSG00000147853	AK3	0.000218479	-0.704836
ENSG00000162433	AK4	7.74992e-06	1.23334
ENSG00000154027	AK5	0.00425147	1.71014
ENSG00000085231	AK6	0.000818635	0.753978
ENSG00000155085	AK9	0.00104086	-0.714651
ENSG00000121057	AKAP1	4.16828e-06	-0.640515
ENSG00000108599	AKAP10	0.001548	-0.57586
ENSG00000131016	AKAP12	8.46266e-06	6.09707
ENSG00000170776	AKAP13	0.0209324	-0.391267
ENSG00000197976	AKAP17A	0.0231255	-0.214534
ENSG00000179841	AKAP5	0.00957218	-0.888217
ENSG00000118507	AKAP7	0.00219698	-0.622051
ENSG00000105127	AKAP8	9.39923e-05	0.336014
ENSG00000011243	AKAP8L	0.000266025	0.708855
ENSG00000127914	AKAP9	0.00121317	-0.818311
ENSG00000166452	AKIP1	1.38153e-05	1.48656
ENSG00000174574	AKIRIN1	0.0414257	-0.178064
ENSG00000135334	AKIRIN2	0.0121768	-0.193223
ENSG00000106948	AKNA	0.00197169	-0.826326
ENSG00000117448	AKR1A1	0.000122661	-0.658708
ENSG00000085662	AKR1B1	4.10719e-05	-0.792666
ENSG00000165568	AKR1E2	0.0463995	-0.62806
ENSG00000053371	AKR7A2	2.27333e-05	-1.08383
ENSG00000162482	AKR7A3	0.00233689	-1.35503
ENSG00000142208	AKT1	1.84365e-05	-0.447352
ENSG00000105221	AKT2	2.1059e-05	-1.42897
ENSG00000117020	AKT3	0.000341601	0.990969
ENSG00000166971	AKTIP	6.29257e-05	1.08587
ENSG00000023330	ALAS1	0.0308419	0.809767
ENSG00000170017	ALCAM	0.000196734	-1.27204
ENSG00000161618	ALDH16A1	0.000331252	-1.01584
ENSG00000059573	ALDH18A1	1.51858e-07	-0.941898
ENSG00000165092	ALDH1A1	0.00253292	-1.65719
ENSG00000128918	ALDH1A2	0.000255355	3.76569
ENSG00000184254	ALDH1A3	5.41182e-06	4.2891
ENSG00000137124	ALDH1B1	1.03752e-06	-1.3046
ENSG00000144908	ALDH1L1	0.0390477	2.24598
ENSG00000136010	ALDH1L2	0.000240837	2.2955
ENSG00000006534	ALDH3B1	0.0269671	0.788982
ENSG00000159423	ALDH4A1	0.000562167	-1.7036
ENSG00000112294	ALDH5A1	5.02707e-05	-1.0753
ENSG00000119711	ALDH6A1	1.92168e-05	-1.39815
ENSG00000164904	ALDH7A1	4.52589e-05	1.50516
ENSG00000251400	ALDH7A1P1	0.0015252	1.62149
ENSG00000118514	ALDH8A1	0.00223744	4.59877
ENSG00000143149	ALDH9A1	5.2268e-05	-0.59784
ENSG00000033011	ALG1	6.16363e-05	-1.05985
ENSG00000139133	ALG10	0.00160264	-0.992273
ENSG00000175548	ALG10B	0.000156913	-1.6563
ENSG00000253710	ALG11	0.00757393	-0.48497
ENSG00000182858	ALG12	0.000788964	-0.712325
ENSG00000101901	ALG13	0.000166701	-1.08117
ENSG00000189366	ALG1L	2.59667e-05	3.51655
ENSG00000251287	ALG1L2	0.00258173	-1.44945
ENSG00000119523	ALG2	0.00111083	-0.558557
ENSG00000214160	ALG3	1.00855e-05	-1.13692
ENSG00000120697	ALG5	1.50388e-05	1.25311
ENSG00000088035	ALG6	4.3584e-05	-0.801727
ENSG00000159063	ALG8	7.89333e-06	-1.1218
ENSG00000086848	ALG9	0.000243768	-0.692397
ENSG00000196711	ALKAL1	0.0024259	1.96438
ENSG00000100601	ALKBH1	0.00118932	-0.579074
ENSG00000189046	ALKBH2	1.82791e-05	2.32442
ENSG00000166199	ALKBH3	5.57944e-06	-0.470779
ENSG00000160993	ALKBH4	0.00154322	-0.460824
ENSG00000091542	ALKBH5	1.70758e-05	-0.626692
ENSG00000125652	ALKBH7	0.00021449	-0.85602
ENSG00000137760	ALKBH8	0.0038294	-0.364338
ENSG00000116127	ALMS1	0.0410841	-0.807913
ENSG00000215067	ALOX12-AS1	0.0067053	-0.912804
ENSG00000162551	ALPL	0.000153471	3.44294
ENSG00000003393	ALS2	8.85396e-06	-0.841609
ENSG00000178038	ALS2CL	4.66341e-06	1.49144
ENSG00000052850	ALX4	7.40823e-08	8.19229
ENSG00000183684	ALYREF	2.12858e-05	2.20561
ENSG00000110497	AMBRA1	0.000950414	-0.619669
ENSG00000123505	AMD1	6.60691e-05	-0.871234
ENSG00000249286	AMD1P3	0.0328467	-0.993934
ENSG00000184675	AMER1	0.000860154	1.85919
ENSG00000135409	AMHR2	0.00303472	-1.86738
ENSG00000139211	AMIGO2	0.00874495	0.736535
ENSG00000176020	AMIGO3	1.7287e-05	-4.61324
ENSG00000101935	AMMECR1	0.000448154	-1.17357
ENSG00000166126	AMN	0.0489722	0.86649
ENSG00000151743	AMN1	0.00103756	0.493778
ENSG00000126016	AMOT	0.0072448	0.848759
ENSG00000166025	AMOTL1	0.00338352	-0.390796
ENSG00000114019	AMOTL2	0.0322761	2.21917
ENSG00000116337	AMPD2	3.44227e-05	-1.39648
ENSG00000078053	AMPH	0.000607536	2.08028
ENSG00000174945	AMZ1	0.0040936	-1.87238
ENSG00000196704	AMZ2	0.000662055	0.346696
ENSG00000214174	AMZ2P1	0.0153828	0.748964
ENSG00000153107	ANAPC1	2.48847e-05	-1.11112
ENSG00000164162	ANAPC10	0.000234359	-0.470667
ENSG00000213735	ANAPC10P1	0.0496737	2.98014
ENSG00000141552	ANAPC11	5.95125e-06	1.13565
ENSG00000110200	ANAPC15	0.00769467	0.230764
ENSG00000166295	ANAPC16	0.000144951	-0.524835
ENSG00000233673	ANAPC1P1	0.0129769	-0.867245
ENSG00000176248	ANAPC2	3.10614e-06	-1.25784
ENSG00000053900	ANAPC4	6.77527e-08	-0.436713
ENSG00000089053	ANAPC5	4.39283e-06	-1.11277
ENSG00000196510	ANAPC7	2.31551e-07	-1.47242
ENSG00000214274	ANG	0.00324073	1.04568
ENSG00000013523	ANGEL1	0.000109732	-0.750927
ENSG00000154188	ANGPT1	0.00106762	-1.19591
ENSG00000091879	ANGPT2	3.98632e-05	-4.07778
ENSG00000167772	ANGPTL4	0.0037039	5.347
ENSG00000029534	ANK1	0.0434275	-1.60752
ENSG00000151150	ANK3	1.91262e-05	2.5461
ENSG00000151687	ANKAR	0.0239462	-1.33644
ENSG00000189045	ANKDD1B	0.00240566	-2.4544
ENSG00000185722	ANKFY1	0.000389865	-0.792502
ENSG00000154122	ANKH	0.0459966	0.48673
ENSG00000272057	ANKH-DT	2.66478e-05	5.24893
ENSG00000131503	ANKHD1	0.0428087	0.185374
ENSG00000160117	ANKLE1	0.000182161	-1.4997
ENSG00000176915	ANKLE2	0.000438211	-0.542855
ENSG00000144504	ANKMY1	0.00778865	-0.68245
ENSG00000106524	ANKMY2	0.0320812	-0.397014
ENSG00000088448	ANKRD10	8.11945e-06	-1.44884
ENSG00000167522	ANKRD11	0.000214681	0.787904
ENSG00000231686	ANKRD11P2	0.0338883	2.82443
ENSG00000101745	ANKRD12	0.00295196	-0.42183
ENSG00000076513	ANKRD13A	0.00036772	-0.792991
ENSG00000198720	ANKRD13B	0.00111122	-1.40536
ENSG00000118454	ANKRD13C	2.08585e-05	-0.600203
ENSG00000134461	ANKRD16	0.000421935	-1.14149
ENSG00000132466	ANKRD17	0.000383834	0.604461
ENSG00000180071	ANKRD18A	0.00648059	2.31089
ENSG00000230453	ANKRD18B	2.48816e-05	5.29473
ENSG00000217165	ANKRD18EP	6.00395e-05	-1.87629
ENSG00000165887	ANKRD2	0.0101514	1.12638
ENSG00000251056	ANKRD20A17P	0.011239	2.1964
ENSG00000163126	ANKRD23	0.00707944	-0.886127
ENSG00000089847	ANKRD24	1.81049e-07	3.20608
ENSG00000107890	ANKRD26	0.00373504	0.57185
ENSG00000105186	ANKRD27	5.13383e-05	-1.27126
ENSG00000206560	ANKRD28	5.17358e-05	-0.877362
ENSG00000154065	ANKRD29	1.45668e-05	6.28959
ENSG00000145700	ANKRD31	0.00179933	2.47721
ENSG00000167612	ANKRD33	0.0334456	3.39232
ENSG00000198483	ANKRD35	0.000319871	-2.30166
ENSG00000135976	ANKRD36	0.00724724	-0.932571
ENSG00000196912	ANKRD36B	0.0436161	-1.12076
ENSG00000230006	ANKRD36BP2	0.0285822	-1.69212
ENSG00000174501	ANKRD36C	0.00791705	-1.12289
ENSG00000186352	ANKRD37	0.000360288	1.20302
ENSG00000213337	ANKRD39	9.31378e-05	-0.630727
ENSG00000137494	ANKRD42	0.0111618	0.588468
ENSG00000186106	ANKRD46	3.34327e-05	-0.772404
ENSG00000168876	ANKRD49	9.28235e-05	-0.908256
ENSG00000151458	ANKRD50	0.00166787	-0.96762
ENSG00000100124	ANKRD54	0.00832618	0.192143
ENSG00000135299	ANKRD6	0.000122297	0.742116
ENSG00000235098	ANKRD65	0.002901	2.16215
ENSG00000106013	ANKRD7	0.0113309	0.929664
ENSG00000064999	ANKS1A	0.00019493	-0.409133
ENSG00000168096	ANKS3	0.000165377	1.12745
ENSG00000165138	ANKS6	1.68249e-05	2.97292
ENSG00000011426	ANLN	0.000900654	-0.971641
ENSG00000160746	ANO10	0.000225906	-0.563523
ENSG00000171714	ANO5	1.15347e-05	3.54352
ENSG00000177119	ANO6	0.000383929	-0.742332
ENSG00000146205	ANO7	0.0114202	-1.02334
ENSG00000237276	ANO7L1	0.00658282	3.38688
ENSG00000074855	ANO8	0.00216887	1.57917
ENSG00000140350	ANP32A	8.37429e-05	1.26384
ENSG00000136938	ANP32B	0.000210172	0.923938
ENSG00000259790	ANP32BP1	0.0299548	1.19878
ENSG00000143401	ANP32E	0.000317415	0.478341
ENSG00000166825	ANPEP	0.00497498	-0.643769
ENSG00000103254	ANTKMT	5.28847e-06	1.44345
ENSG00000169604	ANTXR1	0.000287835	2.37018
ENSG00000135046	ANXA1	0.00023502	-1.84843
ENSG00000122359	ANXA11	4.93258e-05	-0.856029
ENSG00000177721	ANXA2R	0.00592532	-0.626606
ENSG00000164111	ANXA5	5.21327e-05	-1.04418
ENSG00000138279	ANXA7	5.84628e-05	-0.529794
ENSG00000002726	AOC1	0.0115775	1.35467
ENSG00000131480	AOC2	0.000911037	1.51765
ENSG00000131471	AOC3	0.00425726	2.17673
ENSG00000148120	AOPEP	0.000113283	1.01025
ENSG00000138660	AP1AR	0.0162971	-0.231594
ENSG00000100280	AP1B1	5.89446e-05	-0.848615
ENSG00000166747	AP1G1	3.6712e-05	-1.12507
ENSG00000213983	AP1G2	0.000998676	-0.580251
ENSG00000072958	AP1M1	6.60726e-05	-0.790882
ENSG00000129354	AP1M2	2.0435e-05	3.11164
ENSG00000106367	AP1S1	0.0291773	0.484565
ENSG00000182287	AP1S2	2.01221e-05	-1.09218
ENSG00000152056	AP1S3	0.00250692	-1.03349
ENSG00000196961	AP2A1	0.00841814	-0.369371
ENSG00000183020	AP2A2	0.000857107	-1.11637
ENSG00000006125	AP2B1	5.77125e-05	-0.805723
ENSG00000161203	AP2M1	0.00144931	-0.355105
ENSG00000042753	AP2S1	1.12237e-05	0.638294
ENSG00000132842	AP3B1	2.66915e-05	-0.890643
ENSG00000185009	AP3M1	1.86295e-06	-0.767112
ENSG00000177879	AP3S1	0.000371309	-0.727712
ENSG00000157823	AP3S2	0.010212	-0.797958
ENSG00000226167	AP4B1-AS1	0.0331733	-1.44137
ENSG00000221838	AP4M1	0.00557854	-0.589161
ENSG00000254470	AP5B1	0.039817	-0.720917
ENSG00000053770	AP5M1	1.56651e-05	-0.991839
ENSG00000125843	AP5S1	7.29456e-06	-1.63278
ENSG00000242802	AP5Z1	1.66555e-05	-1.17105
ENSG00000011132	APBA3	0.00114879	-0.394398
ENSG00000166313	APBB1	0.0010641	0.950536
ENSG00000077420	APBB1IP	3.92589e-06	-1.54186
ENSG00000113108	APBB3	0.00401487	-0.713093
ENSG00000134982	APC	6.64497e-05	0.935032
ENSG00000198768	APCDD1L	0.0475249	-3.46815
ENSG00000164062	APEH	3.89241e-06	-0.272369
ENSG00000100823	APEX1	4.19509e-06	-0.599713
ENSG00000169188	APEX2	0.00161089	-0.501482
ENSG00000117362	APH1A	0.0054046	-0.503155
ENSG00000138613	APH1B	0.000413365	-0.828847
ENSG00000166181	API5	2.37937e-05	-0.790793
ENSG00000149089	APIP	0.00131336	0.841378
ENSG00000171388	APLN	2.92724e-06	2.29072
ENSG00000105290	APLP1	7.36074e-05	5.04252
ENSG00000084234	APLP2	0.0406553	0.308497
ENSG00000101474	APMAP	0.00014395	0.622193
ENSG00000118137	APOA1	0.0357198	-1.40757
ENSG00000128383	APOBEC3A	0.0224427	3.15059
ENSG00000244509	APOBEC3C	0.000512518	-0.78259
ENSG00000100298	APOBEC3H	1.6879e-05	4.10477
ENSG00000184730	APOBR	0.0027246	-0.891275
ENSG00000130203	APOE	0.014697	1.45693
ENSG00000100342	APOL1	0.0234222	0.449356
ENSG00000128335	APOL2	0.00759459	0.577923
ENSG00000100336	APOL4	0.012483	3.02876
ENSG00000178878	APOLD1	0.00821497	-1.59064
ENSG00000204444	APOM	0.000148786	-1.44385
ENSG00000184831	APOO	0.00524973	-0.615471
ENSG00000155008	APOOL	0.00680916	-0.291395
ENSG00000142192	APP	0.041868	-0.205591
ENSG00000062725	APPBP2	2.93716e-05	-0.840545
ENSG00000157500	APPL1	0.00231534	0.516346
ENSG00000136044	APPL2	0.000683207	-0.771644
ENSG00000198931	APRT	3.65014e-08	-0.828179
ENSG00000214293	APTR	0.000606985	1.34278
ENSG00000137074	APTX	2.11016e-06	0.981908
ENSG00000240583	AQP1	0.0311758	1.26946
ENSG00000143595	AQP10	0.000818085	-2.22273
ENSG00000178301	AQP11	0.00664678	-1.1897
ENSG00000167580	AQP2	0.0471252	-2.96011
ENSG00000021776	AQR	5.54819e-05	-1.20864
ENSG00000078061	ARAF	2.47154e-05	-0.868824
ENSG00000047365	ARAP2	0.00398153	-0.457104
ENSG00000120318	ARAP3	0.000108365	0.910764
ENSG00000198576	ARC	0.0118485	1.99262
ENSG00000095139	ARCN1	7.94535e-05	-0.71404
ENSG00000119682	AREL1	0.000185141	-1.14896
ENSG00000143761	ARF1	0.000124123	-0.501819
ENSG00000134287	ARF3	0.000332751	-0.500585
ENSG00000168374	ARF4	0.000296942	-0.765571
ENSG00000004059	ARF5	0.00137961	-0.390712
ENSG00000165527	ARF6	3.69014e-05	-0.731577
ENSG00000101199	ARFGAP1	3.6768e-05	-0.556363
ENSG00000149182	ARFGAP2	1.78711e-05	-0.559234
ENSG00000242247	ARFGAP3	0.000644661	-0.639106
ENSG00000066777	ARFGEF1	0.00170184	-0.849539
ENSG00000271966	ARFGEF1-DT	0.00138419	-3.15142
ENSG00000124198	ARFGEF2	0.00550483	-0.709024
ENSG00000112379	ARFGEF3	0.00179562	2.92184
ENSG00000164144	ARFIP1	0.000926201	-0.592192
ENSG00000132254	ARFIP2	5.01649e-05	-0.354662
ENSG00000101246	ARFRP1	9.75784e-05	0.513887
ENSG00000134884	ARGLU1	9.10545e-05	-1.20921
ENSG00000175220	ARHGAP1	5.83967e-06	-1.10291
ENSG00000071205	ARHGAP10	0.000547034	0.916289
ENSG00000198826	ARHGAP11A	0.0042095	0.3344
ENSG00000075884	ARHGAP15	4.09431e-05	-0.983495
ENSG00000140750	ARHGAP17	3.84141e-05	-1.00652
ENSG00000269891	ARHGAP19-SLIT1	0.0144618	6.00943
ENSG00000107863	ARHGAP21	0.000556243	-0.937756
ENSG00000275832	ARHGAP23	0.00138758	-1.22955
ENSG00000138639	ARHGAP24	0.00776618	1.26497
ENSG00000163219	ARHGAP25	0.0207656	-0.453655
ENSG00000159314	ARHGAP27	0.000508974	-0.652105
ENSG00000215769	ARHGAP27P1-BPTFP1-KPNA2P3	8.40674e-05	-1.37164
ENSG00000137962	ARHGAP29	0.0164935	1.57315
ENSG00000186517	ARHGAP30	0.000755796	-0.709203
ENSG00000031081	ARHGAP31	0.0039977	0.695497
ENSG00000004777	ARHGAP33	0.0162617	-0.728754
ENSG00000089820	ARHGAP4	3.34079e-05	-1.09235
ENSG00000006740	ARHGAP44	6.8198e-05	5.72865
ENSG00000180448	ARHGAP45	2.93056e-05	-0.923841
ENSG00000100852	ARHGAP5	0.00435638	-0.286626
ENSG00000047648	ARHGAP6	0.0211917	-1.22046
ENSG00000241484	ARHGAP8	0.000267573	4.43376
ENSG00000123329	ARHGAP9	1.4856e-05	-1.4691
ENSG00000141522	ARHGDIA	0.000285531	-0.493804
ENSG00000111348	ARHGDIB	6.99771e-05	-1.12079
ENSG00000242173	ARHGDIG	7.27456e-06	8.8581
ENSG00000076928	ARHGEF1	9.70825e-05	-0.696256
ENSG00000104728	ARHGEF10	0.000118982	0.92018
ENSG00000132694	ARHGEF11	0.00514068	-0.712145
ENSG00000110237	ARHGEF17	0.00440648	-0.516425
ENSG00000104880	ARHGEF18	0.000321846	-0.674311
ENSG00000116584	ARHGEF2	2.95159e-05	-0.925994
ENSG00000273002	ARHGEF2-AS2	0.0119969	0.764615
ENSG00000240771	ARHGEF25	0.00155236	3.29347
ENSG00000204959	ARHGEF34P	0.00212264	-1.255
ENSG00000183111	ARHGEF37	9.96963e-05	3.7761
ENSG00000137135	ARHGEF39	0.00767307	-0.749121
ENSG00000136002	ARHGEF4	0.0112979	1.79478
ENSG00000165801	ARHGEF40	0.00547182	-0.426656
ENSG00000050327	ARHGEF5	0.00352323	-0.998919
ENSG00000129675	ARHGEF6	0.000321059	-0.777773
ENSG00000102606	ARHGEF7	0.000445888	-0.768622
ENSG00000131089	ARHGEF9	0.000163593	-0.492559
ENSG00000117713	ARID1A	1.98355e-06	-1.37664
ENSG00000049618	ARID1B	0.000164288	-1.34395
ENSG00000189079	ARID2	0.000334041	-0.82025
ENSG00000116017	ARID3A	4.20122e-06	1.01028
ENSG00000205143	ARID3C	0.00841457	5.51175
ENSG00000032219	ARID4A	0.0244283	0.231994
ENSG00000150347	ARID5B	0.0049953	0.849458
ENSG00000166233	ARIH1	5.98258e-05	0.7204
ENSG00000177479	ARIH2	0.00127365	-0.262197
ENSG00000175414	ARL10	0.000439287	2.24083
ENSG00000152213	ARL11	0.0144591	-0.626684
ENSG00000152219	ARL14EP	0.0064879	-0.481854
ENSG00000185305	ARL15	1.51744e-05	-1.44316
ENSG00000214087	ARL16	0.0193049	0.35691
ENSG00000213465	ARL2	7.79951e-05	-0.861916
ENSG00000102931	ARL2BP	4.11559e-08	-1.03629
ENSG00000138175	ARL3	0.00118394	0.383023
ENSG00000231395	ARL4AP4	0.0487621	-2.30812
ENSG00000188042	ARL4C	0.000804042	1.30493
ENSG00000175906	ARL4D	1.10777e-05	1.38645
ENSG00000165997	ARL5B	0.000401727	-0.721126
ENSG00000170540	ARL6IP1	2.2954e-05	-1.23084
ENSG00000182196	ARL6IP4	2.40795e-05	1.47458
ENSG00000144746	ARL6IP5	5.16644e-05	-0.576306
ENSG00000177917	ARL6IP6	0.0149147	-0.327499
ENSG00000143862	ARL8A	0.014856	-0.473744
ENSG00000134108	ARL8B	0.00114929	-0.659997
ENSG00000196503	ARL9	0.0189809	-2.10434
ENSG00000104442	ARMC1	0.000612918	-0.44721
ENSG00000170632	ARMC10	6.19074e-07	-0.819458
ENSG00000157343	ARMC12	0.019104	1.8399
ENSG00000118690	ARMC2	0.0141346	-0.83972
ENSG00000140691	ARMC5	6.46982e-06	-2.35359
ENSG00000105676	ARMC6	3.52206e-08	-1.78785
ENSG00000125449	ARMC7	4.80329e-05	-1.56079
ENSG00000114098	ARMC8	7.48747e-06	-1.33437
ENSG00000135931	ARMC9	0.0109411	-0.432389
ENSG00000126947	ARMCX1	1.36735e-06	-1.61114
ENSG00000184867	ARMCX2	1.58815e-05	1.64158
ENSG00000102401	ARMCX3	0.000226963	0.656357
ENSG00000125962	ARMCX5	2.60919e-05	-0.981454
ENSG00000271147	ARMCX5-GPRASP2	0.000179559	-1.12409
ENSG00000198960	ARMCX6	0.000375446	-0.923266
ENSG00000198520	ARMH1	5.18878e-05	-1.40357
ENSG00000172379	ARNT2	0.0389649	1.078
ENSG00000133794	ARNTL	0.00109848	-0.483002
ENSG00000029153	ARNTL2	0.016677	-0.343088
ENSG00000241685	ARPC1A	3.99427e-06	1.42884
ENSG00000130429	ARPC1B	0.000119613	-0.71763
ENSG00000163466	ARPC2	8.50327e-05	0.138026
ENSG00000111229	ARPC3	0.00048745	-0.800439
ENSG00000226284	ARPC3P1	0.0387797	-0.937195
ENSG00000256745	ARPC3P3	0.0082211	-0.834786
ENSG00000241553	ARPC4	0.0448847	-0.23875
ENSG00000250151	ARPC4-TTLL3	0.014588	-0.822499
ENSG00000162704	ARPC5	0.0477711	-0.254964
ENSG00000136950	ARPC5L	1.64512e-05	2.56814
ENSG00000242498	ARPIN	6.95995e-06	2.81958
ENSG00000250021	ARPIN-AP3S2	0.0176414	0.254301
ENSG00000128989	ARPP19	6.85503e-05	-0.380506
ENSG00000172995	ARPP21	0.0022691	-2.23704
ENSG00000137486	ARRB1	0.00441817	-0.362189
ENSG00000141480	ARRB2	0.00860489	-0.515285
ENSG00000197070	ARRDC1	0.000553705	-0.851769
ENSG00000105643	ARRDC2	0.00477749	0.510749
ENSG00000113369	ARRDC3	0.00234759	1.66819
ENSG00000140450	ARRDC4	0.00198652	1.21665
ENSG00000100299	ARSA	0.0115739	-0.550697
ENSG00000113273	ARSB	0.00020871	-1.43385
ENSG00000006756	ARSD	0.00314391	-1.71877
ENSG00000167311	ART5	0.000507768	3.91778
ENSG00000214435	AS3MT	0.000116343	2.36539
ENSG00000104763	ASAH1	0.00581927	-0.671372
ENSG00000153317	ASAP1	0.00567955	-0.836343
ENSG00000065802	ASB1	8.65428e-06	1.77409
ENSG00000196372	ASB13	0.0017495	-0.764508
ENSG00000267080	ASB16-AS1	0.0318538	-0.430195
ENSG00000100628	ASB2	0.00167476	2.60815
ENSG00000115239	ASB3	0.000819232	-0.416195
ENSG00000148331	ASB6	0.000515302	-0.66942
ENSG00000183475	ASB7	0.0172151	-0.345904
ENSG00000177981	ASB8	0.000126525	-0.654952
ENSG00000102048	ASB9	0.000841693	-1.95044
ENSG00000138303	ASCC1	0.0299889	-0.201407
ENSG00000100325	ASCC2	0.000200252	-0.482665
ENSG00000111875	ASF1A	0.000874759	-0.783906
ENSG00000105011	ASF1B	0.0356014	-0.28557
ENSG00000141505	ASGR1	0.00668272	-0.505315
ENSG00000116539	ASH1L	0.0125516	-0.748678
ENSG00000235919	ASH1L-AS1	0.000251481	0.975986
ENSG00000129691	ASH2L	0.00205919	-0.417735
ENSG00000110881	ASIC1	0.020754	0.983432
ENSG00000213199	ASIC3	0.014616	-2.42531
ENSG00000126522	ASL	0.000132933	-0.43784
ENSG00000169093	ASMTL	0.000117355	0.91399
ENSG00000236017	ASMTL-AS1	0.0434472	-1.12755
ENSG00000070669	ASNS	5.25289e-07	1.92269
ENSG00000138381	ASNSD1	0.00013788	-0.803908
ENSG00000174939	ASPHD1	5.14587e-05	5.32048
ENSG00000128203	ASPHD2	0.00187482	0.803685
ENSG00000066279	ASPM	0.00113734	-1.1969
ENSG00000244617	ASPRV1	0.000225179	-0.966053
ENSG00000169696	ASPSCR1	0.0062072	-0.202466
ENSG00000162174	ASRGL1	5.88772e-06	1.47169
ENSG00000130707	ASS1	7.66511e-05	2.68648
ENSG00000237437	ASS1P12	0.0470262	-1.09311
ENSG00000034533	ASTE1	1.24543e-06	-1.21786
ENSG00000148219	ASTN2	0.000709959	1.34667
ENSG00000171456	ASXL1	0.000312624	-0.837691
ENSG00000143970	ASXL2	2.65923e-05	-0.947404
ENSG00000138138	ATAD1	0.000139459	-0.569892
ENSG00000119778	ATAD2B	0.00153528	-0.865629
ENSG00000197785	ATAD3A	4.48343e-05	0.951653
ENSG00000160072	ATAD3B	9.94785e-05	1.17804
ENSG00000176208	ATAD5	0.000468842	-0.8851
ENSG00000137343	ATAT1	0.00033596	-1.30376
ENSG00000107669	ATE1	5.59186e-05	-0.676777
ENSG00000123268	ATF1	5.61175e-05	-1.12021
ENSG00000115966	ATF2	5.83309e-05	-0.824918
ENSG00000162772	ATF3	2.60836e-05	3.41139
ENSG00000128272	ATF4	4.84386e-06	1.27719
ENSG00000228218	ATF4P3	0.00194692	1.43604
ENSG00000256167	ATF4P4	1.83047e-05	2.31439
ENSG00000118217	ATF6	0.00123254	-0.280265
ENSG00000213676	ATF6B	2.11931e-05	-0.960189
ENSG00000170653	ATF7	0.00290547	-0.543802
ENSG00000267281	ATF7-NPFF	0.0318632	-1.77868
ENSG00000171681	ATF7IP	0.0155415	-0.6025
ENSG00000166669	ATF7IP2	0.00162075	-1.11555
ENSG00000152348	ATG10	0.0234759	-0.476222
ENSG00000123395	ATG101	9.44901e-07	1.62429
ENSG00000145782	ATG12	0.000816132	-0.517598
ENSG00000175224	ATG13	0.00147165	-0.558245
ENSG00000085978	ATG16L1	0.000108101	-0.586047
ENSG00000168010	ATG16L2	0.0212042	-0.267358
ENSG00000110046	ATG2A	8.03896e-05	-0.863199
ENSG00000066739	ATG2B	7.43624e-05	-1.20669
ENSG00000144848	ATG3	0.00394194	-0.261737
ENSG00000168397	ATG4B	2.21403e-06	-0.810729
ENSG00000125703	ATG4C	0.00101723	-0.484734
ENSG00000057663	ATG5	0.00334943	-0.461749
ENSG00000197548	ATG7	0.00141081	-0.808077
ENSG00000198925	ATG9A	6.00289e-05	-0.877043
ENSG00000181652	ATG9B	0.00918882	-1.07087
ENSG00000198513	ATL1	0.0119229	-0.455242
ENSG00000119787	ATL2	2.351e-05	-0.877249
ENSG00000184743	ATL3	3.9101e-05	-1.07503
ENSG00000149311	ATM	0.0332972	0.576217
ENSG00000166454	ATMIN	5.465e-05	-0.928817
ENSG00000111676	ATN1	0.0396568	0.297112
ENSG00000168874	ATOH8	0.00487661	-2.19409
ENSG00000177556	ATOX1	0.00451239	-0.433799
ENSG00000145246	ATP10D	0.0250934	-0.726932
ENSG00000068650	ATP11A	0.0446406	-0.478738
ENSG00000232684	ATP11A-AS1	0.0245785	-1.46657
ENSG00000058063	ATP11B	0.0120856	-0.737617
ENSG00000101974	ATP11C	0.0120953	-0.83749
ENSG00000105726	ATP13A1	1.33151e-05	-1.2237
ENSG00000159363	ATP13A2	3.33877e-05	-1.539
ENSG00000133657	ATP13A3	0.00162389	-1.05558
ENSG00000143153	ATP1B1	0.00181534	1.37647
ENSG00000069849	ATP1B3	1.6571e-05	-0.655086
ENSG00000166896	ATP23	0.000567709	-0.674976
ENSG00000260442	ATP2A1-AS1	0.0386643	0.657795
ENSG00000174437	ATP2A2	0.000597459	-0.739057
ENSG00000074370	ATP2A3	0.000667084	-0.935362
ENSG00000070961	ATP2B1	0.00224923	-0.638848
ENSG00000058668	ATP2B4	0.000100989	-1.07988
ENSG00000017260	ATP2C1	0.000190037	0.43053
ENSG00000064270	ATP2C2	0.0185215	3.82443
ENSG00000152234	ATP5F1A	0.00380292	0.3702
ENSG00000110955	ATP5F1B	0.00121005	0.183555
ENSG00000165629	ATP5F1C	0.000433708	-0.675686
ENSG00000099624	ATP5F1D	1.04116e-05	-0.747229
ENSG00000124172	ATP5F1E	0.00504298	-0.266542
ENSG00000130770	ATP5IF1	1.00374e-05	1.81206
ENSG00000159199	ATP5MC1	8.14036e-08	-0.942947
ENSG00000135390	ATP5MC2	4.1994e-06	-1.24117
ENSG00000154518	ATP5MC3	0.000126997	-0.459952
ENSG00000169020	ATP5ME	7.79332e-05	0.947605
ENSG00000241468	ATP5MF	0.00010193	-0.707827
ENSG00000248919	ATP5MF-PTCD1	0.000317873	-0.767142
ENSG00000167283	ATP5MG	0.000220345	0.637167
ENSG00000173915	ATP5MK	0.00134118	-0.4383
ENSG00000116459	ATP5PB	2.72144e-05	-0.550727
ENSG00000154723	ATP5PF	0.00315936	-0.238818
ENSG00000071553	ATP6AP1	0.00160058	-0.585133
ENSG00000205464	ATP6AP1L	0.00178461	1.48427
ENSG00000182220	ATP6AP2	0.0119045	-0.488824
ENSG00000033627	ATP6V0A1	0.0246699	0.183298
ENSG00000185344	ATP6V0A2	0.0202206	-0.569396
ENSG00000117410	ATP6V0B	0.000442989	-0.655834
ENSG00000185883	ATP6V0C	0.00177768	-0.642882
ENSG00000159720	ATP6V0D1	0.00247321	-0.753553
ENSG00000113732	ATP6V0E1	0.00649039	-0.43634
ENSG00000143882	ATP6V1C2	0.000755325	1.60367
ENSG00000100554	ATP6V1D	7.16281e-06	0.977317
ENSG00000128524	ATP6V1F	0.00223704	-0.521995
ENSG00000272899	ATP6V1FNB	0.0182866	-0.966317
ENSG00000136888	ATP6V1G1	0.000562081	-0.681135
ENSG00000165240	ATP7A	0.00288629	-0.857906
ENSG00000123191	ATP7B	0.00892638	-1.10448
ENSG00000124406	ATP8A1	0.0208797	-0.62102
ENSG00000130270	ATP8B3	9.3169e-05	-1.4785
ENSG00000166377	ATP9B	0.00232783	-0.589842
ENSG00000123472	ATPAF1	0.0043829	0.215866
ENSG00000171953	ATPAF2	2.30399e-05	-1.05628
ENSG00000175054	ATR	0.000220518	-0.777393
ENSG00000138085	ATRAID	2.74562e-05	-0.639948
ENSG00000164053	ATRIP	1.50947e-06	-1.09479
ENSG00000088812	ATRN	0.00114457	-0.550241
ENSG00000107518	ATRNL1	9.35885e-05	5.98211
ENSG00000085224	ATRX	0.0173939	-0.463151
ENSG00000130638	ATXN10	3.07362e-09	-1.27044
ENSG00000224470	ATXN1L	0.000735341	0.863435
ENSG00000204842	ATXN2	0.000547162	-0.666262
ENSG00000168488	ATXN2L	0.000694037	-0.461268
ENSG00000066427	ATXN3	0.000127089	0.538434
ENSG00000163635	ATXN7	0.00184603	-0.844929
ENSG00000146776	ATXN7L1	0.000174316	-1.06149
ENSG00000162650	ATXN7L2	1.23517e-07	-1.53258
ENSG00000087152	ATXN7L3	0.0243819	-0.29883
ENSG00000253719	ATXN7L3B	8.42634e-05	-1.20736
ENSG00000148090	AUH	0.000195234	0.590286
ENSG00000127423	AUNIP	0.000178456	-0.818718
ENSG00000115307	AUP1	5.40992e-06	-0.986122
ENSG00000087586	AURKA	0.000233844	-1.22166
ENSG00000175756	AURKAIP1	6.85322e-05	0.901984
ENSG00000105146	AURKC	0.0194489	1.46279
ENSG00000158321	AUTS2	0.00240476	-1.33379
ENSG00000169857	AVEN	0.00178443	0.914574
ENSG00000105778	AVL9	0.000189523	-0.668472
ENSG00000101200	AVP	0.0298372	-1.62007
ENSG00000103126	AXIN1	0.00118694	-0.684207
ENSG00000168646	AXIN2	0.00926199	1.87334
ENSG00000167601	AXL	0.0108632	1.36194
ENSG00000155096	AZIN1	0.000451274	-0.584323
ENSG00000142920	AZIN2	0.000294972	1.95778
ENSG00000172232	AZU1	0.00222984	-2.89017
ENSG00000169255	B3GALNT1	1.86875e-05	-1.64128
ENSG00000176022	B3GALT6	9.08762e-05	-0.629541
ENSG00000187676	B3GLCT	5.84653e-07	-1.51969
ENSG00000170340	B3GNT2	0.000902638	-0.589839
ENSG00000176597	B3GNT5	6.25756e-05	-1.39796
ENSG00000237172	B3GNT9	0.000200967	1.28924
ENSG00000175711	B3GNTL1	6.69403e-05	-1.31122
ENSG00000135454	B4GALNT1	0.00358538	3.02516
ENSG00000139044	B4GALNT3	7.07908e-05	4.07514
ENSG00000182272	B4GALNT4	0.00217687	2.60767
ENSG00000117411	B4GALT2	0.00300692	0.439285
ENSG00000158850	B4GALT3	0.00221157	-0.34566
ENSG00000121578	B4GALT4	0.000527103	0.683039
ENSG00000158470	B4GALT5	0.00687766	-0.752197
ENSG00000118276	B4GALT6	2.22993e-06	-1.85793
ENSG00000027847	B4GALT7	0.00149727	-0.54907
ENSG00000174684	B4GAT1	0.00826375	0.338555
ENSG00000123810	B9D2	1.92524e-05	-1.06986
ENSG00000164929	BAALC	0.00116859	-2.01169
ENSG00000236939	BAALC-AS2	0.00970498	-2.78834
ENSG00000105393	BABAM1	2.61183e-05	-0.696162
ENSG00000158019	BABAM2	6.84086e-05	-0.612894
ENSG00000156273	BACH1	0.00881491	-0.528431
ENSG00000228817	BACH1-IT2	0.00628828	-1.88216
ENSG00000002330	BAD	0.0304445	0.225675
ENSG00000107262	BAG1	4.95291e-05	1.82033
ENSG00000112208	BAG2	3.21279e-06	-1.4807
ENSG00000151929	BAG3	0.0321946	0.380179
ENSG00000156735	BAG4	0.00134817	-0.674184
ENSG00000166170	BAG5	3.33166e-06	-0.583196
ENSG00000204463	BAG6	0.00889581	-0.814214
ENSG00000266074	BAHCC1	4.88684e-05	-2.34368
ENSG00000226137	BAIAP2-DT	4.92281e-05	-1.16792
ENSG00000006453	BAIAP2L1	1.48289e-05	3.32955
ENSG00000007516	BAIAP3	6.77329e-06	2.25905
ENSG00000030110	BAK1	0.0289333	-0.377644
ENSG00000175334	BANF1	0.0269415	0.216959
ENSG00000153064	BANK1	0.00620339	-1.48799
ENSG00000138376	BARD1	0.0220418	-0.377214
ENSG00000131668	BARX1	3.93977e-05	11.2449
ENSG00000156127	BATF	0.0365724	-0.468588
ENSG00000168062	BATF2	0.00853965	2.83168
ENSG00000123685	BATF3	0.000167656	3.73691
ENSG00000198604	BAZ1A	7.53911e-05	1.16736
ENSG00000009954	BAZ1B	0.000543156	0.635471
ENSG00000123636	BAZ2B	0.000243523	-1.20184
ENSG00000105327	BBC3	8.70361e-08	1.9608
ENSG00000174483	BBS1	3.59901e-06	-1.29452
ENSG00000179941	BBS10	0.00128768	-0.457037
ENSG00000125124	BBS2	0.0324675	-0.843917
ENSG00000140463	BBS4	0.0132605	-0.473377
ENSG00000114439	BBX	8.23742e-06	-0.484306
ENSG00000075790	BCAP29	0.000228448	-0.957817
ENSG00000185825	BCAP31	5.47426e-05	0.904431
ENSG00000137936	BCAR3	0.0402231	0.734354
ENSG00000064787	BCAS1	0.047726	1.81378
ENSG00000116752	BCAS2	0.000529749	-0.503673
ENSG00000141376	BCAS3	0.00334641	-0.712123
ENSG00000124243	BCAS4	9.76636e-07	1.42179
ENSG00000060982	BCAT1	0.0115662	-0.54411
ENSG00000105552	BCAT2	5.59491e-05	-0.425098
ENSG00000107949	BCCIP	0.0305303	0.22681
ENSG00000186666	BCDIN3D	0.000114818	-0.643418
ENSG00000248098	BCKDHA	4.99085e-05	-1.52637
ENSG00000083123	BCKDHB	1.48281e-06	-1.00222
ENSG00000103507	BCKDK	0.000349853	-0.536242
ENSG00000142867	BCL10	0.00843284	-0.431177
ENSG00000119866	BCL11A	0.00302143	-1.03411
ENSG00000127152	BCL11B	0.000205356	3.56986
ENSG00000171791	BCL2	0.00831566	-0.918261
ENSG00000140379	BCL2A1	0.0180474	1.12789
ENSG00000126453	BCL2L12	0.0285893	-0.429357
ENSG00000099968	BCL2L13	0.0116243	-0.198747
ENSG00000121380	BCL2L14	0.0293543	2.69632
ENSG00000129473	BCL2L2	1.96771e-05	3.2927
ENSG00000258643	BCL2L2-PABPN1	0.00092698	1.89433
ENSG00000113916	BCL6	0.0174948	-0.907819
ENSG00000161940	BCL6B	0.001501	1.0376
ENSG00000110987	BCL7A	0.00308044	-0.68883
ENSG00000106635	BCL7B	1.11983e-05	-0.694998
ENSG00000099385	BCL7C	2.48452e-05	2.27384
ENSG00000029363	BCLAF1	1.16622e-05	-1.26823
ENSG00000248966	BCLAF1P1	0.0249542	-1.82103
ENSG00000279800	BCLAF1P2	0.00518127	-1.1877
ENSG00000183337	BCOR	6.75094e-06	-0.747867
ENSG00000085185	BCORL1	0.0347906	-0.399258
ENSG00000186716	BCR	2.08559e-05	-0.984221
ENSG00000215481	BCRP3	0.00574577	-1.25693
ENSG00000161267	BDH1	5.29885e-06	-1.22173
ENSG00000164039	BDH2	0.00190749	-0.515589
ENSG00000168398	BDKRB2	0.00587864	4.78136
ENSG00000145734	BDP1	0.00142274	0.469877
ENSG00000166546	BEAN1	0.00623715	8.03446
ENSG00000126581	BECN1	9.13377e-06	1.0364
ENSG00000183092	BEGAIN	0.0139788	1.12777
ENSG00000178409	BEND3	2.50372e-08	-2.68261
ENSG00000231345	BEND3P1	0.0224278	-0.722993
ENSG00000151917	BEND6	7.18507e-05	-1.74321
ENSG00000167995	BEST1	8.27326e-07	1.633
ENSG00000105829	BET1	0.00057442	-0.689915
ENSG00000133169	BEX1	0.00141798	2.32235
ENSG00000133134	BEX2	1.84845e-05	3.62099
ENSG00000166681	BEX3	4.07018e-06	1.35785
ENSG00000102409	BEX4	1.29871e-05	1.7171
ENSG00000184515	BEX5	1.35372e-05	3.36106
ENSG00000103429	BFAR	0.000548404	-0.56316
ENSG00000125864	BFSP1	3.80565e-05	2.39865
ENSG00000134107	BHLHE40	0.00620023	1.59993
ENSG00000123095	BHLHE41	0.00521617	2.33316
ENSG00000122870	BICC1	0.00723331	0.554472
ENSG00000151746	BICD1	0.00166068	-0.887241
ENSG00000185963	BICD2	0.000245263	0.304257
ENSG00000135127	BICDL1	8.30671e-06	2.45616
ENSG00000162069	BICDL2	5.9348e-10	5.86228
ENSG00000112624	BICRAL	1.05337e-05	-1.34424
ENSG00000015475	BID	0.00236484	0.219478
ENSG00000136717	BIN1	0.00133373	0.810498
ENSG00000110934	BIN2	0.000891889	-0.588812
ENSG00000147439	BIN3	0.000224322	-0.809777
ENSG00000110330	BIRC2	0.00652976	-0.218169
ENSG00000023445	BIRC3	0.000366028	3.15623
ENSG00000279897	BIRC6-AS2	0.0491331	-1.54432
ENSG00000134897	BIVM	0.00111182	-0.693531
ENSG00000197299	BLM	2.06703e-05	-0.704061
ENSG00000108578	BLMH	0.00376215	0.26286
ENSG00000135441	BLOC1S1	0.00979494	-0.367655
ENSG00000196072	BLOC1S2	4.29165e-06	1.23323
ENSG00000186222	BLOC1S4	0.0195671	0.176927
ENSG00000188428	BLOC1S5	0.00903599	-0.195082
ENSG00000259040	BLOC1S5-TXNDC5	0.0047395	2.65386
ENSG00000104164	BLOC1S6	1.818e-07	-0.481712
ENSG00000106605	BLVRA	1.45391e-05	1.1
ENSG00000117475	BLZF1	0.00970096	-0.319084
ENSG00000166780	BMERB1	0.0254611	0.843234
ENSG00000104081	BMF	1.85817e-05	1.25149
ENSG00000168283	BMI1	7.37094e-06	-1.06177
ENSG00000168487	BMP1	0.000337235	-1.18027
ENSG00000153162	BMP6	0.00459705	2.31126
ENSG00000101144	BMP7	0.000303862	10.4538
ENSG00000116985	BMP8B	0.00149344	1.27886
ENSG00000107779	BMPR1A	0.00213902	1.90689
ENSG00000138696	BMPR1B	7.71348e-05	5.54432
ENSG00000204217	BMPR2	0.0123307	0.403439
ENSG00000165733	BMS1	0.00204721	0.239692
ENSG00000204177	BMS1P1	0.0151484	-1.56492
ENSG00000237238	BMS1P10	0.00027193	2.82333
ENSG00000242288	BMS1P4-AGAP5	0.0498961	-1.14493
ENSG00000198312	BMS1P9	0.0164529	4.04985
ENSG00000173068	BNC2	0.0159962	2.54876
ENSG00000113734	BNIP1	0.00213589	-0.435325
ENSG00000140299	BNIP2	5.41926e-05	-0.916915
ENSG00000176171	BNIP3	0.000140436	2.11658
ENSG00000104765	BNIP3L	0.00373922	0.443788
ENSG00000197358	BNIP3P1	0.0291505	1.73697
ENSG00000144857	BOC	8.88268e-05	7.69934
ENSG00000145919	BOD1	0.00206942	0.363599
ENSG00000038219	BOD1L1	0.000186195	0.680997
ENSG00000178096	BOLA1	1.31617e-05	1.07186
ENSG00000183336	BOLA2	0.000587015	0.865852
ENSG00000169627	BOLA2B	3.00956e-06	1.35255
ENSG00000163170	BOLA3	0.00081173	-0.572319
ENSG00000225439	BOLA3-AS1	0.000261751	-1.26115
ENSG00000261236	BOP1	1.86504e-05	1.93313
ENSG00000136122	BORA	0.000390444	-0.962449
ENSG00000165714	BORCS5	0.0457496	-0.465292
ENSG00000196544	BORCS6	1.32048e-05	0.959924
ENSG00000166275	BORCS7	0.000188711	-1.12135
ENSG00000254901	BORCS8	0.00123273	0.51502
ENSG00000172331	BPGM	0.000119208	0.375931
ENSG00000162813	BPNT1	2.49954e-07	1.34022
ENSG00000104331	BPNT2	0.0318734	-0.185677
ENSG00000171634	BPTF	0.0003077	-1.06339
ENSG00000263647	BPTFP1	0.0265644	-1.48316
ENSG00000157764	BRAF	0.000442844	-1.02918
ENSG00000089234	BRAP	0.0053086	-0.179863
ENSG00000106009	BRAT1	1.10281e-05	-1.1124
ENSG00000139618	BRCA2	0.027586	-0.526228
ENSG00000185515	BRCC3	9.79067e-08	-0.879801
ENSG00000100425	BRD1	0.000110831	-0.825159
ENSG00000204256	BRD2	8.14576e-08	-1.15941
ENSG00000141867	BRD4	3.03668e-05	-0.567944
ENSG00000166164	BRD7	0.000124002	0.663982
ENSG00000112983	BRD8	5.99887e-06	-1.33353
ENSG00000028310	BRD9	0.000284576	1.00674
ENSG00000185024	BRF1	0.00151329	0.351796
ENSG00000104221	BRF2	0.000286568	0.86981
ENSG00000164713	BRI3	0.0355567	-0.487082
ENSG00000184992	BRI3BP	0.000171719	-0.596776
ENSG00000182685	BRICD5	0.0103028	-1.22336
ENSG00000136492	BRIP1	0.00080806	-0.777993
ENSG00000113460	BRIX1	1.1267e-06	-0.730916
ENSG00000132016	BRME1	0.00193935	-0.660671
ENSG00000174744	BRMS1	2.80044e-05	2.55979
ENSG00000100916	BRMS1L	4.66973e-05	2.22272
ENSG00000162819	BROX	0.000154182	-0.566242
ENSG00000156983	BRPF1	9.84871e-06	-1.1081
ENSG00000096070	BRPF3	0.00211774	-0.683035
ENSG00000160469	BRSK1	0.0268666	-1.09982
ENSG00000174672	BRSK2	4.12097e-06	5.85042
ENSG00000160058	BSDC1	0.00354686	-0.444058
ENSG00000172270	BSG	0.000326981	-0.826333
ENSG00000267751	BSG-AS1	0.00635851	-1.58503
ENSG00000226913	BSN-DT	0.0136057	4.56986
ENSG00000109743	BST1	0.000292419	-1.24406
ENSG00000095564	BTAF1	0.00623562	-0.547887
ENSG00000064726	BTBD1	0.00010245	-0.702382
ENSG00000148925	BTBD10	0.000136985	0.537175
ENSG00000151136	BTBD11	0.0253793	-0.806776
ENSG00000233436	BTBD18	0.00236607	-1.66317
ENSG00000133243	BTBD2	3.54298e-05	-0.810898
ENSG00000132640	BTBD3	0.000286153	-0.553573
ENSG00000184887	BTBD6	0.00011141	-0.698269
ENSG00000169814	BTD	0.00018524	-0.790702
ENSG00000145741	BTF3	1.35499e-06	-1.05248
ENSG00000134717	BTF3L4	4.70879e-05	-0.771141
ENSG00000213189	BTF3L4P2	0.0264461	-0.69831
ENSG00000231120	BTF3P10	0.00877323	-1.93119
ENSG00000213003	BTF3P12	0.00546774	-1.9628
ENSG00000159388	BTG2	1.92262e-06	2.21683
ENSG00000154640	BTG3	0.000175511	0.88187
ENSG00000280594	BTG3-AS1	0.0289421	-1.31754
ENSG00000010671	BTK	0.00342078	-1.14486
ENSG00000112763	BTN2A1	0.00185556	-0.47305
ENSG00000026950	BTN3A1	0.0204864	-0.547264
ENSG00000186470	BTN3A2	2.64925e-05	-0.75044
ENSG00000111801	BTN3A3	0.0266842	-0.565239
ENSG00000166167	BTRC	0.0277632	0.314675
ENSG00000169679	BUB1	3.29995e-05	-1.16738
ENSG00000156970	BUB1B	3.11335e-05	-1.2407
ENSG00000154473	BUB3	3.17467e-05	-0.484209
ENSG00000137656	BUD13	0.000319458	-0.419316
ENSG00000071462	BUD23	1.51535e-05	1.55653
ENSG00000112276	BVES	0.0129491	1.10196
ENSG00000112578	BYSL	0.00138904	0.502349
ENSG00000082153	BZW1	8.13524e-05	-0.833828
ENSG00000198406	BZW1P2	0.00108251	-0.535498
ENSG00000136261	BZW2	3.00355e-06	-0.979576
ENSG00000214688	C10orf105	0.00250681	-1.33983
ENSG00000237489	C10orf143	0.000975486	-0.787763
ENSG00000119965	C10orf88	0.000641638	-0.663965
ENSG00000120055	C10orf95	0.00988707	-1.5656
ENSG00000269609	C10orf95-AS1	0.00408782	-1.25585
ENSG00000137720	C11orf1	0.000255553	-0.775983
ENSG00000110665	C11orf21	0.00014529	-1.17536
ENSG00000171067	C11orf24	5.5584e-05	0.960189
ENSG00000149179	C11orf49	1.53998e-06	-1.00079
ENSG00000149300	C11orf52	0.00110571	3.22525
ENSG00000182919	C11orf54	0.0166678	-0.432699
ENSG00000110696	C11orf58	2.73129e-05	0.899465
ENSG00000175573	C11orf68	3.74968e-05	-0.603469
ENSG00000184224	C11orf72	0.00524175	2.30055
ENSG00000188070	C11orf95	8.46541e-05	1.37697
ENSG00000187479	C11orf96	0.00288148	1.24623
ENSG00000133641	C12orf29	8.73391e-05	-1.02671
ENSG00000157895	C12orf43	0.000164838	-0.346264
ENSG00000151131	C12orf45	0.000143168	1.47139
ENSG00000111678	C12orf57	1.38482e-05	-0.789576
ENSG00000130921	C12orf65	0.00285671	-0.354841
ENSG00000174206	C12orf66	9.49673e-07	-0.870611
ENSG00000235162	C12orf75	0.00327806	-0.906817
ENSG00000174456	C12orf76	0.000967645	-0.897704
ENSG00000179933	C14orf119	0.00022048	-0.724286
ENSG00000227051	C14orf132	0.000139128	5.5617
ENSG00000100802	C14orf93	0.00266064	0.281547
ENSG00000167173	C15orf39	0.0080046	-0.524075
ENSG00000166920	C15orf48	2.9654e-05	3.89128
ENSG00000176753	C15orf56	0.0398472	-2.59864
ENSG00000189227	C15orf61	0.00203594	-0.818849
ENSG00000188277	C15orf62	0.0092141	-1.86495
ENSG00000185905	C16orf54	0.0415911	-1.17162
ENSG00000125149	C16orf70	0.000349604	-0.64067
ENSG00000182831	C16orf72	3.42536e-05	0.774952
ENSG00000260456	C16orf95	0.0119858	0.533137
ENSG00000205832	C16orf96	0.000605912	-2.37851
ENSG00000256806	C17orf100	0.00154623	-1.02898
ENSG00000205710	C17orf107	0.000907008	1.87008
ENSG00000267221	C17orf113	0.000308134	-1.01563
ENSG00000108666	C17orf75	0.000628814	0.439195
ENSG00000141219	C17orf80	9.10327e-05	-1.02165
ENSG00000141428	C18orf21	0.0027783	-0.521005
ENSG00000152242	C18orf25	0.00259896	-0.484977
ENSG00000177576	C18orf32	0.00616192	0.602894
ENSG00000131943	C19orf12	0.00310627	0.253577
ENSG00000177025	C19orf18	0.0259368	-1.4587
ENSG00000119559	C19orf25	0.0225399	-0.203874
ENSG00000167747	C19orf48	5.53451e-05	-0.969062
ENSG00000104979	C19orf53	2.28493e-06	-0.461005
ENSG00000188493	C19orf54	6.33557e-05	-0.7858
ENSG00000221916	C19orf73	0.0193782	-0.580775
ENSG00000171155	C1GALT1C1	0.000105389	-0.87245
ENSG00000116922	C1orf109	0.000144468	-0.696487
ENSG00000000460	C1orf112	0.000441582	-0.705576
ENSG00000162817	C1orf115	1.51823e-05	6.28239
ENSG00000197982	C1orf122	0.000151398	0.425866
ENSG00000143633	C1orf131	0.0161635	-0.646955
ENSG00000131591	C1orf159	1.03978e-05	-0.740233
ENSG00000198912	C1orf174	2.40034e-06	-1.08771
ENSG00000119280	C1orf198	0.000813134	-0.632141
ENSG00000116667	C1orf21	0.0149356	-0.433501
ENSG00000142686	C1orf216	6.26095e-06	-0.98134
ENSG00000213057	C1orf220	0.00942579	-1.66275
ENSG00000221953	C1orf229	0.0110551	3.55075
ENSG00000143793	C1orf35	8.97295e-06	4.47867
ENSG00000143612	C1orf43	5.85695e-05	0.42891
ENSG00000164008	C1orf50	0.034549	-0.540858
ENSG00000162642	C1orf52	0.000252969	-0.467032
ENSG00000118292	C1orf54	4.32452e-05	2.16828
ENSG00000162757	C1orf74	0.00302156	-0.426335
ENSG00000108561	C1QBP	1.63349e-06	-1.07877
ENSG00000131094	C1QL1	3.49889e-05	8.98014
ENSG00000184163	C1QTNF12	0.0407213	0.935205
ENSG00000082196	C1QTNF3	3.01245e-05	-1.47043
ENSG00000172247	C1QTNF4	0.000198651	-5.92665
ENSG00000133466	C1QTNF6	0.00375035	0.540108
ENSG00000205863	C1QTNF9B	0.000142302	-3.91511
ENSG00000139178	C1RL	0.0154438	-0.570595
ENSG00000205885	C1RL-AS1	0.000738699	-2.12081
ENSG00000088854	C20orf194	0.000172133	-0.694828
ENSG00000176659	C20orf197	0.0132957	-1.32644
ENSG00000101220	C20orf27	0.000288443	0.78879
ENSG00000196476	C20orf96	0.000304452	-1.03561
ENSG00000160298	C21orf58	4.77855e-05	-1.35621
ENSG00000205929	C21orf62	3.67386e-05	-3.57231
ENSG00000205930	C21orf62-AS1	0.000710883	1.68125
ENSG00000128346	C22orf23	0.0118672	2.32679
ENSG00000188511	C22orf34	0.000903508	-1.49293
ENSG00000184208	C22orf46	5.21017e-05	1.58324
ENSG00000168014	C2CD3	0.000349289	-0.779422
ENSG00000183186	C2CD4C	0.000978986	3.84066
ENSG00000111731	C2CD5	7.62854e-05	-0.976055
ENSG00000273045	C2orf15	0.000164387	1.69993
ENSG00000115998	C2orf42	0.00153679	-0.965552
ENSG00000272994	C2orf49-DT	0.00144128	-1.25004
ENSG00000150873	C2orf50	0.021761	4.40939
ENSG00000168887	C2orf68	7.78828e-05	-0.846616
ENSG00000178074	C2orf69	2.24933e-05	-0.942302
ENSG00000204128	C2orf72	2.87075e-05	5.10356
ENSG00000237651	C2orf74	6.16608e-05	2.05542
ENSG00000186132	C2orf76	5.96207e-05	-1.95068
ENSG00000284308	C2orf81	0.00925488	0.552579
ENSG00000187699	C2orf88	0.0184663	-1.14432
ENSG00000228486	C2orf92	0.00399504	-1.03521
ENSG00000125730	C3	0.00482567	5.2212
ENSG00000088543	C3orf18	0.000639223	0.878728
ENSG00000174928	C3orf33	0.0219159	-0.31684
ENSG00000179021	C3orf38	0.000317442	-0.762595
ENSG00000114529	C3orf52	1.04068e-05	3.23167
ENSG00000188315	C3orf62	0.0391328	-0.569844
ENSG00000180044	C3orf80	0.0071287	-1.68842
ENSG00000224389	C4B	0.0232493	-1.00659
ENSG00000164096	C4orf3	0.00107812	-0.366776
ENSG00000205208	C4orf46	0.000466267	-0.673117
ENSG00000106804	C5	0.00019488	-2.18137
ENSG00000113583	C5orf15	0.000130525	-0.935991
ENSG00000181904	C5orf24	1.40919e-05	-0.860534
ENSG00000172244	C5orf34	0.000900678	-0.699854
ENSG00000205765	C5orf51	0.000120036	-0.967611
ENSG00000164241	C5orf63	0.00564144	-0.519848
ENSG00000224186	C5orf66	0.0429882	-1.37555
ENSG00000185127	C6orf120	8.57645e-05	-0.713426
ENSG00000204564	C6orf136	0.000953682	-0.600089
ENSG00000197261	C6orf141	0.0174362	-1.14479
ENSG00000203872	C6orf163	0.0124639	-1.27197
ENSG00000221821	C6orf226	0.0198897	-0.942234
ENSG00000204439	C6orf47	2.89332e-07	0.645487
ENSG00000137434	C6orf52	0.000345955	1.32283
ENSG00000112308	C6orf62	0.00130953	-0.836502
ENSG00000146576	C7orf26	9.64841e-06	-1.00887
ENSG00000153790	C7orf31	1.34524e-05	-0.959166
ENSG00000146540	C7orf50	2.77929e-06	2.4338
ENSG00000182307	C8orf33	0.00955547	0.442847
ENSG00000156172	C8orf37	0.00117955	-0.992754
ENSG00000241852	C8orf58	0.00829224	-0.444643
ENSG00000189376	C8orf76	0.0069128	-0.554347
ENSG00000213563	C8orf82	3.35243e-07	-1.60687
ENSG00000253250	C8orf88	0.00824992	-0.583034
ENSG00000179082	C9orf106	0.000102832	2.02669
ENSG00000180539	C9orf139	0.000873618	-1.83121
ENSG00000171159	C9orf16	3.86212e-05	-1.05407
ENSG00000196366	C9orf163	0.007017	-2.60326
ENSG00000135045	C9orf40	7.13928e-06	-1.23525
ENSG00000157653	C9orf43	0.000468986	-2.21483
ENSG00000165118	C9orf64	3.05837e-06	0.946997
ENSG00000147894	C9orf72	0.000306133	-0.894583
ENSG00000136819	C9orf78	0.000244537	1.02734
ENSG00000155621	C9orf85	0.00412675	-0.685588
ENSG00000063180	CA11	0.000100468	2.50969
ENSG00000074410	CA12	0.000396026	4.35034
ENSG00000118298	CA14	0.00916734	2.28787
ENSG00000169239	CA5B	0.0177905	-0.715132
ENSG00000168748	CA7	0.000270169	4.81378
ENSG00000120159	CAAP1	0.000359355	-0.666802
ENSG00000135932	CAB39	2.87171e-05	-0.777187
ENSG00000102547	CAB39L	0.00112938	-1.50542
ENSG00000183346	CABCOCO1	0.000324553	3.41879
ENSG00000099991	CABIN1	0.000698837	-0.852676
ENSG00000149679	CABLES2	4.94023e-05	-0.699815
ENSG00000100314	CABP7	0.00060868	1.57347
ENSG00000160325	CACFD1	0.0155691	0.449321
ENSG00000158966	CACHD1	0.0162021	-1.02717
ENSG00000148408	CACNA1B	0.000262275	3.64386
ENSG00000246627	CACNA1C-AS1	0.00296326	-1.64189
ENSG00000256271	CACNA1C-AS2	0.00510976	-0.984171
ENSG00000006283	CACNA1G	0.000261461	4.17991
ENSG00000100346	CACNA1I	0.0489496	-0.439912
ENSG00000157445	CACNA2D3	2.42129e-06	3.10108
ENSG00000151062	CACNA2D4	0.0018309	-1.10154
ENSG00000142408	CACNG8	1.36278e-05	8.56782
ENSG00000151893	CACUL1	0.0205392	-0.344607
ENSG00000116161	CACYBP	1.6735e-05	2.25225
ENSG00000177855	CACYBPP2	0.000168219	2.36795
ENSG00000084774	CAD	5.13343e-07	-1.45175
ENSG00000175161	CADM2	0.000104788	3.43879
ENSG00000225670	CADM3-AS1	0.0142449	-2.49333
ENSG00000105767	CADM4	0.000649938	4.70232
ENSG00000081803	CADPS2	0.000104546	8.75656
ENSG00000270419	CAHM	1.53428e-05	3.23046
ENSG00000172137	CALB2	0.0305559	-2.64436
ENSG00000175868	CALCB	0.000135362	6.2048
ENSG00000012822	CALCOCO1	0.00270761	0.455519
ENSG00000136436	CALCOCO2	0.00700435	-0.266317
ENSG00000064989	CALCRL	0.0291979	-0.688529
ENSG00000122786	CALD1	2.63389e-06	7.23372
ENSG00000183128	CALHM3	0.0114638	1.79998
ENSG00000178033	CALHM5	0.000989766	4.49185
ENSG00000198668	CALM1	0.000344058	0.559312
ENSG00000143933	CALM2	0.000528017	-0.601421
ENSG00000160014	CALM3	0.000132072	1.1456
ENSG00000129007	CALML4	1.9389e-05	2.0208
ENSG00000183166	CALN1	0.00899482	-1.43648
ENSG00000179218	CALR	0.00138574	-1.19228
ENSG00000128595	CALU	9.0552e-06	1.01235
ENSG00000134072	CAMK1	2.80344e-05	1.15536
ENSG00000058404	CAMK2B	4.15306e-05	2.64613
ENSG00000148660	CAMK2G	0.000222201	-1.28839
ENSG00000163888	CAMK2N2	0.0162069	1.47947
ENSG00000152495	CAMK4	0.000421133	4.82377
ENSG00000004660	CAMKK1	0.0020812	0.961695
ENSG00000110931	CAMKK2	2.69657e-06	-1.25632
ENSG00000143919	CAMKMT	0.0358038	0.485715
ENSG00000164076	CAMKV	1.7551e-06	3.57198
ENSG00000164615	CAMLG	0.000394441	0.891882
ENSG00000076826	CAMSAP3	0.00552487	1.65045
ENSG00000171735	CAMTA1	0.00758506	0.314495
ENSG00000262678	CAMTA2-AS1	0.0300747	-0.810522
ENSG00000111530	CAND1	7.63462e-05	-0.839841
ENSG00000171302	CANT1	4.81609e-05	-1.058
ENSG00000127022	CANX	0.0021479	0.264981
ENSG00000131236	CAP1	0.0016703	-0.610251
ENSG00000112186	CAP2	0.00390255	5.18611
ENSG00000014216	CAPN1	2.01605e-05	-1.17404
ENSG00000142330	CAPN10	3.74144e-05	1.15082
ENSG00000260942	CAPN10-DT	0.00372863	-1.15709
ENSG00000182472	CAPN12	0.0322684	1.33727
ENSG00000214711	CAPN14	0.0274477	-0.807733
ENSG00000103326	CAPN15	0.00289188	-0.286888
ENSG00000092529	CAPN3	0.0192408	-0.868015
ENSG00000149260	CAPN5	6.26619e-05	1.06187
ENSG00000131375	CAPN7	9.72919e-06	-0.978737
ENSG00000126247	CAPNS1	0.00170945	-0.97811
ENSG00000135387	CAPRIN1	4.11062e-07	-0.602848
ENSG00000105519	CAPS	0.00118103	-1.35576
ENSG00000116489	CAPZA1	0.000989547	-0.759493
ENSG00000198898	CAPZA2	2.72119e-05	-0.641984
ENSG00000077549	CAPZB	0.000491996	-0.571426
ENSG00000100065	CARD10	2.30127e-06	3.78855
ENSG00000141527	CARD14	0.000181194	-3.77961
ENSG00000132357	CARD6	0.00035793	-1.48356
ENSG00000105483	CARD8	0.0027762	-0.908959
ENSG00000268001	CARD8-AS1	9.14561e-06	-1.50153
ENSG00000187796	CARD9	0.000167443	-0.989853
ENSG00000138380	CARF	0.000229294	-0.942929
ENSG00000153048	CARHSP1	0.00660851	-0.449118
ENSG00000142453	CARM1	0.000153461	-0.949874
ENSG00000159753	CARMIL2	0.00432937	-1.26887
ENSG00000156017	CARNMT1	3.68209e-05	-1.17828
ENSG00000172508	CARNS1	0.0313718	1.19564
ENSG00000110619	CARS1	1.89086e-05	0.550053
ENSG00000134905	CARS2	3.59206e-05	-0.71579
ENSG00000177640	CASC2	0.0088312	1.48395
ENSG00000108349	CASC3	8.81742e-05	-0.4518
ENSG00000249395	CASC9	0.0268852	2.50163
ENSG00000127995	CASD1	1.59833e-07	-1.51833
ENSG00000147044	CASK	0.00048055	0.875838
ENSG00000167971	CASKIN1	0.00352619	3.32193
ENSG00000177303	CASKIN2	0.00451195	-0.754338
ENSG00000003400	CASP10	0.0109076	-0.554398
ENSG00000106144	CASP2	1.21475e-06	-1.16787
ENSG00000164305	CASP3	2.60331e-05	-1.51871
ENSG00000196954	CASP4	0.00149685	-0.797917
ENSG00000138794	CASP6	8.35514e-08	-1.5839
ENSG00000064012	CASP8	0.00830305	-0.398114
ENSG00000132906	CASP9	0.00031057	-0.719998
ENSG00000143318	CASQ1	0.00328444	5.26053
ENSG00000087589	CASS4	0.00519185	-1.31372
ENSG00000153113	CAST	0.0176079	-0.450941
ENSG00000274070	CASTOR2	3.48983e-05	1.15413
ENSG00000239521	CASTOR3	0.0342032	-0.675579
ENSG00000130940	CASZ1	0.0242023	0.789506
ENSG00000121691	CAT	3.19807e-05	-1.89476
ENSG00000205771	CATSPER2P1	1.97688e-07	1.49801
ENSG00000152705	CATSPER3	0.0411948	-0.809316
ENSG00000174898	CATSPERD	0.00409283	3.22882
ENSG00000219435	CATSPERZ	9.7866e-05	5.09452
ENSG00000168497	CAVIN2	0.0053537	-1.52901
ENSG00000170681	CAVIN4	0.000106746	1.63899
ENSG00000099625	CBARP	0.0249918	0.54407
ENSG00000078699	CBFA2T2	0.000699473	-0.647399
ENSG00000129993	CBFA2T3	0.000296033	-0.863339
ENSG00000067955	CBFB	3.85442e-06	-0.69663
ENSG00000110395	CBL	0.00240393	0.478592
ENSG00000105879	CBLL1	1.07538e-05	-0.869003
ENSG00000102924	CBLN1	0.000265329	9.46404
ENSG00000139899	CBLN3	0.000326265	1.59877
ENSG00000159228	CBR1	0.000146275	1.20339
ENSG00000159231	CBR3	0.000160127	2.27042
ENSG00000160200	CBS	6.5453e-06	3.43721
ENSG00000274276	CBSL	9.46771e-06	3.49728
ENSG00000172785	CBWD1	0.000170122	0.76732
ENSG00000136682	CBWD2	6.60975e-05	0.863342
ENSG00000196873	CBWD3	0.00122516	1.16371
ENSG00000204778	CBWD4P	0.0101488	1.21012
ENSG00000147996	CBWD5	0.000148322	1.61396
ENSG00000215126	CBWD6	0.000311405	2.23691
ENSG00000173894	CBX2	0.011977	-0.573915
ENSG00000122565	CBX3	0.0237084	0.474862
ENSG00000266405	CBX3P2	0.0245368	-1.20607
ENSG00000250045	CBX3P3	0.0273217	-2.49498
ENSG00000217241	CBX3P9	0.00569102	0.828207
ENSG00000094916	CBX5	0.0165778	-0.354177
ENSG00000183741	CBX6	7.09946e-06	1.77261
ENSG00000100307	CBX7	0.0012459	1.41671
ENSG00000100211	CBY1	4.17604e-05	2.64396
ENSG00000132024	CC2D1A	0.00118885	-0.188481
ENSG00000048342	CC2D2A	0.000765885	1.51341
ENSG00000188649	CC2D2B	0.0375563	1.24551
ENSG00000060339	CCAR1	9.60268e-06	-1.07759
ENSG00000158941	CCAR2	0.00100377	-0.553647
ENSG00000183287	CCBE1	0.0109353	3.35435
ENSG00000135736	CCDC102A	7.31268e-05	1.78842
ENSG00000167131	CCDC103	3.66819e-06	2.80535
ENSG00000159884	CCDC107	0.00112232	0.375211
ENSG00000103021	CCDC113	4.76714e-06	2.47554
ENSG00000136710	CCDC115	0.00353902	-0.416983
ENSG00000160799	CCDC12	5.27876e-05	-0.382014
ENSG00000147144	CCDC120	0.00026833	-0.919223
ENSG00000007080	CCDC124	1.3743e-05	2.27754
ENSG00000183323	CCDC125	0.0311087	-0.632763
ENSG00000164366	CCDC127	1.86177e-05	1.02723
ENSG00000104957	CCDC130	0.00127689	-0.630747
ENSG00000128596	CCDC136	0.000209906	1.2611
ENSG00000185298	CCDC137	1.1056e-05	2.0516
ENSG00000163006	CCDC138	0.000121553	-0.601903
ENSG00000175455	CCDC14	1.43378e-06	-1.53441
ENSG00000163492	CCDC141	0.0113255	-0.863938
ENSG00000135637	CCDC142	0.000218455	-1.0639
ENSG00000181982	CCDC149	0.00813557	-2.19067
ENSG00000144395	CCDC150	0.000434958	-1.33609
ENSG00000198865	CCDC152	0.00720937	-0.630511
ENSG00000248712	CCDC153	0.00277401	1.31925
ENSG00000187860	CCDC157	0.0169493	-0.512676
ENSG00000198937	CCDC167	0.0325797	0.23481
ENSG00000175820	CCDC168	0.0065243	-1.87971
ENSG00000242715	CCDC169	0.0112795	-1.21548
ENSG00000120262	CCDC170	0.0184321	0.979536
ENSG00000154479	CCDC173	0.000706389	2.55001
ENSG00000154781	CCDC174	2.80328e-05	1.30783
ENSG00000151838	CCDC175	0.0402436	-1.82103
ENSG00000267909	CCDC177	0.00247564	5.03617
ENSG00000117477	CCDC181	5.45113e-06	4.23885
ENSG00000228544	CCDC183-AS1	0.000264418	-1.95628
ENSG00000177875	CCDC184	4.06001e-06	5.58604
ENSG00000196118	CCDC189	0.00270877	-0.907051
ENSG00000163617	CCDC191	1.20906e-06	1.53406
ENSG00000236383	CCDC200	0.0427851	-1.86581
ENSG00000101997	CCDC22	0.000870832	-0.614194
ENSG00000147419	CCDC25	8.0157e-05	0.980531
ENSG00000229140	CCDC26	0.00421376	1.75242
ENSG00000024862	CCDC28A	2.74214e-05	1.90658
ENSG00000151468	CCDC3	0.00976399	-1.38835
ENSG00000128891	CCDC32	0.00144405	-0.422643
ENSG00000109881	CCDC34	2.11612e-05	1.57404
ENSG00000284862	CCDC39	0.00771228	3.61471
ENSG00000141519	CCDC40	0.000208916	2.61355
ENSG00000180329	CCDC43	4.19209e-05	1.37201
ENSG00000108588	CCDC47	0.000282471	0.573842
ENSG00000164051	CCDC51	5.11508e-06	1.40754
ENSG00000133773	CCDC59	9.47049e-05	0.678233
ENSG00000108091	CCDC6	0.000832672	-0.661828
ENSG00000104983	CCDC61	1.24994e-05	-0.730331
ENSG00000130783	CCDC62	0.000730519	-1.65304
ENSG00000180376	CCDC66	0.000715233	-1.22265
ENSG00000198624	CCDC69	0.000834562	-0.821289
ENSG00000177352	CCDC71	0.0107541	-1.13822
ENSG00000253276	CCDC71L	0.0323151	-0.547331
ENSG00000163040	CCDC74A	2.77616e-05	2.44349
ENSG00000152076	CCDC74B	0.00112148	2.96578
ENSG00000120647	CCDC77	0.0386726	-0.339539
ENSG00000162004	CCDC78	0.00627578	-1.54314
ENSG00000169515	CCDC8	4.66192e-05	3.41308
ENSG00000091986	CCDC80	0.000207209	3.13884
ENSG00000175602	CCDC85B	5.24423e-06	2.98394
ENSG00000205476	CCDC85C	0.000161462	1.51043
ENSG00000110104	CCDC86	1.45581e-05	-0.724095
ENSG00000182791	CCDC87	0.0036612	-2.43296
ENSG00000115355	CCDC88A	4.44943e-05	-1.11752
ENSG00000015133	CCDC88C	0.0399312	0.298547
ENSG00000105321	CCDC9	3.05642e-05	1.742
ENSG00000137500	CCDC90B	0.00131593	-0.323666
ENSG00000173013	CCDC96	5.88116e-05	3.32576
ENSG00000142039	CCDC97	0.00200192	-0.368666
ENSG00000188549	CCDC9B	0.000961003	1.12553
ENSG00000204536	CCHCR1	5.70671e-06	2.66252
ENSG00000108691	CCL2	0.0159469	2.38137
ENSG00000102962	CCL22	0.00770228	5.42738
ENSG00000274736	CCL23	0.0176659	-1.96986
ENSG00000151882	CCL28	0.00737723	-0.869296
ENSG00000277632	CCL3	0.00416138	1.84366
ENSG00000276085	CCL3L1	0.0272556	2.57894
ENSG00000271503	CCL5	0.00555591	2.80043
ENSG00000108688	CCL7	0.00101065	3.1408
ENSG00000108700	CCL8	0.0405266	2.90581
ENSG00000136280	CCM2	1.88573e-05	0.938429
ENSG00000101331	CCM2L	1.2534e-05	5.81715
ENSG00000136999	CCN3	0.000166629	-2.89976
ENSG00000145386	CCNA2	2.75559e-05	-1.15532
ENSG00000134057	CCNB1	3.35751e-06	-1.78159
ENSG00000157456	CCNB2	7.23357e-05	-1.14936
ENSG00000112237	CCNC	2.66284e-05	-0.777714
ENSG00000110092	CCND1	1.19125e-05	4.97689
ENSG00000118971	CCND2	0.0005803	-0.7257
ENSG00000166946	CCNDBP1	1.11458e-05	-0.679557
ENSG00000105173	CCNE1	5.74329e-05	1.37776
ENSG00000175305	CCNE2	0.00108878	-0.504839
ENSG00000162063	CCNF	0.00013338	-0.916234
ENSG00000113328	CCNG1	2.89707e-05	-0.894049
ENSG00000134480	CCNH	0.000150408	-0.617257
ENSG00000118816	CCNI	2.03625e-06	-0.71107
ENSG00000107443	CCNJ	1.36576e-05	-1.43869
ENSG00000135083	CCNJL	0.00370246	1.37382
ENSG00000163660	CCNL1	7.74324e-06	-1.02306
ENSG00000221978	CCNL2	1.39666e-05	-1.22021
ENSG00000152669	CCNO	0.000241823	2.97643
ENSG00000262919	CCNQ	0.000115164	0.869588
ENSG00000129315	CCNT1	0.00150651	0.412966
ENSG00000082258	CCNT2	1.31112e-05	-1.22196
ENSG00000224043	CCNT2-AS1	0.00834335	-2.20346
ENSG00000108100	CCNY	5.21165e-05	-0.875696
ENSG00000103540	CCP110	7.43084e-05	-0.695507
ENSG00000260916	CCPG1	0.00316267	0.60662
ENSG00000184451	CCR10	0.0364595	1.24452
ENSG00000121807	CCR2	0.0490687	-1.33523
ENSG00000183813	CCR4	0.00703966	-1.19919
ENSG00000126353	CCR7	0.000784167	2.9704
ENSG00000173992	CCS	0.000383221	0.957589
ENSG00000154429	CCSAP	0.00887754	-0.270044
ENSG00000184305	CCSER1	0.0334951	-0.650286
ENSG00000166226	CCT2	0.000289369	0.745839
ENSG00000115484	CCT4	0.00016414	0.619149
ENSG00000150753	CCT5	0.000220169	-0.273786
ENSG00000146731	CCT6A	5.56954e-05	1.91588
ENSG00000132141	CCT6B	0.004269	-0.816142
ENSG00000228409	CCT6P1	0.0481926	-0.236994
ENSG00000234585	CCT6P3	0.0193033	-0.567325
ENSG00000135624	CCT7	2.21386e-05	1.12167
ENSG00000226015	CCT8P1	0.0200566	-0.704067
ENSG00000156535	CD109	0.00695633	-0.681032
ENSG00000117281	CD160	0.0221449	-2.2375
ENSG00000135535	CD164	0.000531952	-0.888094
ENSG00000204936	CD177	9.23495e-07	7.31371
ENSG00000158481	CD1C	0.0480997	-3.19725
ENSG00000158488	CD1E	0.0464403	-4.43829
ENSG00000091972	CD200	0.000233077	-1.77623
ENSG00000163606	CD200R1	0.00387286	-2.11035
ENSG00000012124	CD22	0.000257357	3.74198
ENSG00000272398	CD24	0.00765808	-1.99461
ENSG00000122223	CD244	0.0445613	0.282773
ENSG00000198821	CD247	0.0195362	-1.24484
ENSG00000139193	CD27	0.00343565	-2.06054
ENSG00000215039	CD27-AS1	6.9734e-06	0.86693
ENSG00000120217	CD274	0.0395787	1.07257
ENSG00000198087	CD2AP	0.00870919	-0.357475
ENSG00000169217	CD2BP2	4.35851e-06	1.33197
ENSG00000241399	CD302	1.90089e-05	-2.06285
ENSG00000167775	CD320	3.11914e-07	-1.31728
ENSG00000105383	CD33	0.00134207	-1.07944
ENSG00000174059	CD34	0.00413349	-1.58055
ENSG00000104894	CD37	0.000447163	-0.898444
ENSG00000198851	CD3E	0.0195868	-0.921942
ENSG00000010610	CD4	0.00256213	1.05823
ENSG00000101017	CD40	4.03634e-06	1.67272
ENSG00000117335	CD46	0.000317496	-0.673868
ENSG00000196776	CD47	0.00886719	-0.339292
ENSG00000143119	CD53	0.00137884	-0.69491
ENSG00000116815	CD58	4.64135e-05	-0.957024
ENSG00000085063	CD59	0.000508871	-0.910027
ENSG00000135404	CD63	9.93582e-05	1.04184
ENSG00000129226	CD68	0.0224758	1.79813
ENSG00000173762	CD7	0.0449618	0.553829
ENSG00000125726	CD70	4.60379e-07	8.39026
ENSG00000019582	CD74	0.00299466	0.777062
ENSG00000121594	CD80	0.00759692	3.85271
ENSG00000110651	CD81	0.00012258	-1.01629
ENSG00000112149	CD83	0.0018837	0.501758
ENSG00000066294	CD84	1.22939e-07	-2.07929
ENSG00000153563	CD8A	0.00224909	3.09321
ENSG00000010278	CD9	7.39616e-06	1.28899
ENSG00000125810	CD93	0.000142845	-2.0434
ENSG00000002586	CD99	0.0112614	0.344496
ENSG00000102181	CD99L2	0.00178305	-0.293771
ENSG00000158825	CDA	0.0128565	-2.04005
ENSG00000102543	CDADC1	0.000144783	1.1139
ENSG00000140326	CDAN1	2.87331e-05	-1.42372
ENSG00000151465	CDC123	0.00021973	-0.346134
ENSG00000079335	CDC14A	0.00164755	-0.821617
ENSG00000081377	CDC14B	0.0123092	0.243196
ENSG00000130177	CDC16	3.57582e-06	-1.21011
ENSG00000117399	CDC20	3.32669e-05	-1.08184
ENSG00000094880	CDC23	5.60824e-06	-0.842695
ENSG00000101224	CDC25B	1.88305e-05	-1.02135
ENSG00000158402	CDC25C	6.87822e-05	-1.0467
ENSG00000176386	CDC26	6.08076e-05	2.1791
ENSG00000238072	CDC26P1	0.00433695	1.52645
ENSG00000004897	CDC27	0.000464735	-1.05719
ENSG00000099804	CDC34	6.03463e-06	0.81369
ENSG00000105401	CDC37	1.68914e-05	1.74425
ENSG00000261089	CDC37P2	0.0251056	-2.83607
ENSG00000168438	CDC40	0.000580608	-0.439407
ENSG00000070831	CDC42	0.0435724	-0.65512
ENSG00000143776	CDC42BPA	0.0101181	-0.525171
ENSG00000198752	CDC42BPB	1.93278e-05	3.79766
ENSG00000128283	CDC42EP1	1.64898e-06	3.04781
ENSG00000179604	CDC42EP4	0.000669539	-0.895472
ENSG00000167617	CDC42EP5	0.0420925	1.82069
ENSG00000093009	CDC45	0.0125236	-0.273743
ENSG00000096401	CDC5L	6.6969e-05	-0.421982
ENSG00000094804	CDC6	0.00299586	-0.419786
ENSG00000097046	CDC7	0.000108721	-1.11779
ENSG00000134371	CDC73	0.000129036	-0.491838
ENSG00000184661	CDCA2	0.00332175	-0.515622
ENSG00000111665	CDCA3	1.04063e-05	-1.25663
ENSG00000170779	CDCA4	0.0489461	-0.221229
ENSG00000146670	CDCA5	1.11981e-05	0.883773
ENSG00000144354	CDCA7	4.31415e-06	-1.12402
ENSG00000164649	CDCA7L	0.00280608	0.301502
ENSG00000134690	CDCA8	1.29501e-05	-1.34995
ENSG00000149654	CDH22	3.61313e-07	5.8365
ENSG00000107736	CDH23	1.15544e-05	3.00234
ENSG00000139880	CDH24	0.0280429	0.493594
ENSG00000124215	CDH26	5.52105e-06	-2.44423
ENSG00000062038	CDH3	0.0229398	1.7749
ENSG00000128536	CDHR3	0.00245347	3.4898
ENSG00000186073	CDIN1	0.0060507	-0.719314
ENSG00000089486	CDIP1	0.0117037	-0.333295
ENSG00000103502	CDIPT	0.000111421	-0.293017
ENSG00000214725	CDIPTOSP	0.00321682	3.6845
ENSG00000170312	CDK1	0.0003298	-0.810685
ENSG00000185324	CDK10	0.00296617	-0.817901
ENSG00000248333	CDK11B	2.47637e-05	2.24398
ENSG00000167258	CDK12	2.89479e-06	-1.31017
ENSG00000065883	CDK13	3.17793e-05	-1.10993
ENSG00000138395	CDK15	0.00260679	-1.79068
ENSG00000102225	CDK16	1.65229e-05	-0.887657
ENSG00000059758	CDK17	0.000647546	-0.632681
ENSG00000155111	CDK19	0.0139743	0.349577
ENSG00000123374	CDK2	7.7201e-06	-0.758595
ENSG00000156345	CDK20	0.0156188	-0.835536
ENSG00000111328	CDK2AP1	7.3431e-05	-0.981469
ENSG00000167797	CDK2AP2	4.64289e-05	-1.08616
ENSG00000250506	CDK3	0.0217649	-1.13676
ENSG00000135446	CDK4	8.21448e-07	-0.582039
ENSG00000101391	CDK5RAP1	0.000243497	0.642752
ENSG00000136861	CDK5RAP2	0.000553486	0.602036
ENSG00000105810	CDK6	0.00664296	-1.04662
ENSG00000237819	CDK6-AS1	2.72292e-05	-5.17677
ENSG00000134058	CDK7	7.02766e-05	-0.90677
ENSG00000136807	CDK9	0.00505616	-0.321715
ENSG00000145996	CDKAL1	0.0254783	-0.999099
ENSG00000138769	CDKL2	0.00127453	3.33985
ENSG00000008086	CDKL5	0.019205	0.555227
ENSG00000124762	CDKN1A	2.66864e-07	3.32501
ENSG00000129757	CDKN1C	0.00252822	1.08722
ENSG00000147889	CDKN2A	2.55617e-05	8.1264
ENSG00000168564	CDKN2AIP	2.71421e-05	-1.52802
ENSG00000147883	CDKN2B	4.96056e-05	4.01309
ENSG00000123080	CDKN2C	0.034498	-0.234407
ENSG00000129355	CDKN2D	2.99071e-06	2.48795
ENSG00000100526	CDKN3	0.000182038	-0.595981
ENSG00000185267	CDNF	0.000415491	2.47728
ENSG00000227799	CDPF1P1	0.00810643	-1.71149
ENSG00000140743	CDR2	0.000408102	1.05368
ENSG00000109089	CDR2L	3.1773e-06	2.59505
ENSG00000239704	CDRT4	0.000592336	1.67178
ENSG00000163624	CDS1	0.000357335	5.31439
ENSG00000101290	CDS2	0.000344288	-0.618083
ENSG00000204539	CDSN	0.0355744	-3.11548
ENSG00000091527	CDV3	4.86895e-05	1.25973
ENSG00000153046	CDYL	0.0433887	0.252115
ENSG00000166446	CDYL2	0.0350456	-0.647582
ENSG00000007129	CEACAM21	0.0260279	0.640885
ENSG00000170956	CEACAM3	0.0408405	2.46698
ENSG00000105352	CEACAM4	0.0357754	-1.18584
ENSG00000086548	CEACAM6	0.000542505	-5.45066
ENSG00000172216	CEBPB	0.00475324	0.970024
ENSG00000221869	CEBPD	0.0087888	-1.46926
ENSG00000092067	CEBPE	0.00363099	-1.53167
ENSG00000153879	CEBPG	5.78969e-06	0.597292
ENSG00000218739	CEBPZOS	1.63596e-05	-0.766256
ENSG00000099954	CECR2	1.30445e-05	10.3106
ENSG00000170835	CEL	0.00230836	-1.2674
ENSG00000149187	CELF1	0.000190713	1.03977
ENSG00000048740	CELF2	0.000126216	-0.520144
ENSG00000101489	CELF4	0.038635	1.65232
ENSG00000143126	CELSR2	0.00541575	0.621488
ENSG00000008300	CELSR3	9.74385e-05	-1.50644
ENSG00000135048	CEMIP2	0.00920449	-0.727061
ENSG00000205923	CEMP1	0.0290891	1.25672
ENSG00000186166	CENATAC	0.0206118	0.292214
ENSG00000255121	CENATAC-DT	0.029465	-0.662794
ENSG00000115163	CENPA	3.36323e-06	-1.37938
ENSG00000177946	CENPBD1	2.7662e-05	-1.22288
ENSG00000145241	CENPC	9.38232e-05	-0.981057
ENSG00000138778	CENPE	9.70334e-06	-1.25088
ENSG00000117724	CENPF	4.95375e-06	-0.90254
ENSG00000153044	CENPH	0.00833942	-0.271309
ENSG00000102384	CENPI	0.00303283	-0.771365
ENSG00000151849	CENPJ	4.75021e-05	-0.831376
ENSG00000123219	CENPK	5.3772e-05	-1.10711
ENSG00000100162	CENPM	1.30745e-06	-1.09026
ENSG00000166451	CENPN	0.000156809	0.521516
ENSG00000188312	CENPP	0.0266746	-0.186914
ENSG00000175279	CENPS	0.000322632	1.15276
ENSG00000102901	CENPT	6.71923e-05	-0.878429
ENSG00000166582	CENPV	2.56055e-05	1.90117
ENSG00000203760	CENPW	3.11694e-05	0.723863
ENSG00000169689	CENPX	1.13016e-05	1.97668
ENSG00000154240	CEP112	3.32535e-05	1.41461
ENSG00000168944	CEP120	0.00812632	-0.468973
ENSG00000141577	CEP131	4.07348e-05	2.28411
ENSG00000174799	CEP135	0.000385075	-0.894697
ENSG00000103995	CEP152	0.00590394	-0.849659
ENSG00000135315	CEP162	0.00843917	-0.486726
ENSG00000110274	CEP164	0.000497661	1.07013
ENSG00000143702	CEP170	0.000848987	-0.650928
ENSG00000099814	CEP170B	2.77235e-06	3.23897
ENSG00000174007	CEP19	0.0178201	0.425969
ENSG00000101639	CEP192	0.000996983	-0.678334
ENSG00000133393	CEP20	0.000133946	-0.526423
ENSG00000126001	CEP250	4.78999e-05	1.6656
ENSG00000230155	CEP250-AS1	0.00151197	-1.51229
ENSG00000166004	CEP295	0.0113123	-0.63979
ENSG00000106477	CEP41	6.44308e-05	-1.11097
ENSG00000213066	CEP43	0.00308568	0.365039
ENSG00000164118	CEP44	8.13693e-05	-0.548072
ENSG00000138180	CEP55	0.00601775	-0.59527
ENSG00000166037	CEP57	0.000412941	-0.495382
ENSG00000183137	CEP57L1	0.00105963	-0.68509
ENSG00000114107	CEP70	0.00288461	-0.597522
ENSG00000101624	CEP76	0.000376178	-0.692081
ENSG00000148019	CEP78	0.00139558	-0.654635
ENSG00000173588	CEP83	1.41253e-05	-1.22692
ENSG00000130695	CEP85	8.13055e-05	-0.600804
ENSG00000121289	CEP89	0.0287274	-0.260843
ENSG00000258890	CEP95	0.000537321	-0.400363
ENSG00000182504	CEP97	0.00888649	-0.564003
ENSG00000134255	CEPT1	6.20035e-05	-0.474658
ENSG00000167123	CERCAM	0.036653	-0.392628
ENSG00000188452	CERKL	1.44457e-06	-1.86524
ENSG00000259577	CERNA1	0.000132542	2.76077
ENSG00000223802	CERS1	3.1251e-05	3.96204
ENSG00000143418	CERS2	5.50394e-08	-1.43621
ENSG00000090661	CERS4	0.0269803	-0.316449
ENSG00000139624	CERS5	0.00559408	-0.267511
ENSG00000172292	CERS6	0.000489734	-0.715023
ENSG00000172828	CES3	0.00312466	1.50614
ENSG00000147400	CETN2	0.000576506	0.722957
ENSG00000153140	CETN3	9.95174e-06	0.7768
ENSG00000224786	CETN4P	4.67092e-05	1.94433
ENSG00000160401	CFAP157	0.0214879	-0.899042
ENSG00000070761	CFAP20	1.46838e-06	-0.818173
ENSG00000272514	CFAP206	0.0102645	3.62936
ENSG00000163689	CFAP20DC	0.00172605	1.32193
ENSG00000163075	CFAP221	1.29446e-05	5.45121
ENSG00000159079	CFAP298	0.000242817	1.0414
ENSG00000265590	CFAP298-TCP10L	3.1477e-06	3.07436
ENSG00000160226	CFAP410	1.10889e-06	-1.2186
ENSG00000197748	CFAP43	0.020624	1.72092
ENSG00000213085	CFAP45	0.0425648	0.763976
ENSG00000171811	CFAP46	0.000137876	3.35034
ENSG00000172361	CFAP53	0.000147891	3.19845
ENSG00000188596	CFAP54	0.0467474	2.66985
ENSG00000231233	CFAP58-DT	0.000241654	1.52465
ENSG00000142609	CFAP74	0.0231187	5.16323
ENSG00000188523	CFAP77	0.0352608	2.94996
ENSG00000114656	CFAP92	0.00748149	-1.32881
ENSG00000118307	CFAP94	0.0306817	1.87127
ENSG00000164323	CFAP97	0.00622909	-0.281769
ENSG00000206113	CFAP99	0.04152	5.69697
ENSG00000243649	CFB	0.00754468	2.70501
ENSG00000197766	CFD	0.0327684	-0.497714
ENSG00000153774	CFDP1	0.000226865	1.07353
ENSG00000244414	CFHR1	0.000337289	4.10496
ENSG00000205403	CFI	0.00130666	-2.05088
ENSG00000172757	CFL1	2.30587e-05	-0.93991
ENSG00000165410	CFL2	0.0203137	0.294635
ENSG00000003402	CFLAR	0.00968945	-0.358387
ENSG00000001626	CFTR	0.0290288	-2.80277
ENSG00000164430	CGAS	0.00427956	-0.376368
ENSG00000104818	CGB2	0.0423207	2.95752
ENSG00000163320	CGGBP1	8.72241e-08	-1.16309
ENSG00000143375	CGN	6.9879e-06	3.57789
ENSG00000128849	CGNL1	1.16738e-05	5.88671
ENSG00000197180	CH17-340M24.3	0.000112774	-0.985127
ENSG00000138135	CH25H	0.00127877	6.0386
ENSG00000128965	CHAC1	0.000202542	2.60338
ENSG00000143942	CHAC2	0.000586694	-0.348937
ENSG00000136457	CHAD	0.0360533	-1.55254
ENSG00000167670	CHAF1A	3.4802e-05	1.4011
ENSG00000159259	CHAF1B	0.00543019	0.375047
ENSG00000198824	CHAMP1	0.00628621	-0.712624
ENSG00000272888	CHASERR	4.08992e-05	0.930388
ENSG00000250479	CHCHD10	0.000598695	-0.458961
ENSG00000106153	CHCHD2	0.00139195	-0.537447
ENSG00000186940	CHCHD2P9	0.0179567	-1.29908
ENSG00000106554	CHCHD3	0.0008499	0.34175
ENSG00000163528	CHCHD4	0.000176341	-0.436503
ENSG00000125611	CHCHD5	0.000132253	-0.721415
ENSG00000159685	CHCHD6	3.98809e-05	2.83131
ENSG00000170791	CHCHD7	0.00059272	0.9417
ENSG00000153922	CHD1	0.000214156	-0.70684
ENSG00000131778	CHD1L	0.000116288	-0.556291
ENSG00000173575	CHD2	0.000127222	0.823727
ENSG00000170004	CHD3	0.000567907	0.976283
ENSG00000111642	CHD4	0.000265236	1.32168
ENSG00000116254	CHD5	0.000272902	-3.29764
ENSG00000171316	CHD7	0.000451619	1.47811
ENSG00000177200	CHD9	0.00782319	-0.53938
ENSG00000149554	CHEK1	0.000258038	0.308381
ENSG00000183765	CHEK2	0.000915491	-0.436735
ENSG00000085872	CHERP	9.48263e-07	-1.00139
ENSG00000072609	CHFR	0.000519756	-0.528935
ENSG00000100604	CHGA	0.000581795	2.70736
ENSG00000109220	CHIC2	3.5483e-06	0.698219
ENSG00000177830	CHID1	0.00232887	0.479798
ENSG00000110721	CHKA	4.0383e-06	-1.08664
ENSG00000100288	CHKB	4.16212e-06	-0.729691
ENSG00000254413	CHKB-CPT1B	0.025553	-0.966811
ENSG00000188419	CHM	0.00183738	-0.633479
ENSG00000203668	CHML	0.00111609	-0.739202
ENSG00000255112	CHMP1B	1.5953e-05	-0.67563
ENSG00000130724	CHMP2A	5.60143e-06	1.37233
ENSG00000083937	CHMP2B	0.00653185	-0.347345
ENSG00000115561	CHMP3	9.86534e-05	1.02885
ENSG00000101421	CHMP4B	7.5403e-06	2.11518
ENSG00000258469	CHMP4BP1	0.0325581	1.49484
ENSG00000086065	CHMP5	0.000788862	0.817293
ENSG00000176108	CHMP6	1.07796e-05	1.43562
ENSG00000128656	CHN1	2.09714e-06	4.17437
ENSG00000187446	CHP1	4.04985e-07	-1.35989
ENSG00000166869	CHP2	0.00358471	3.56986
ENSG00000033100	CHPF2	3.8082e-06	-0.962156
ENSG00000104472	CHRAC1	2.0128e-06	-1.28684
ENSG00000090539	CHRD	0.0398451	3.29768
ENSG00000101938	CHRDL1	0.00379599	-1.3807
ENSG00000133019	CHRM3	0.0147039	-1.16543
ENSG00000180720	CHRM4	0.00113337	2.59916
ENSG00000129749	CHRNA10	0.0115484	-0.705817
ENSG00000080644	CHRNA3	0.0141963	2.16993
ENSG00000147434	CHRNA6	0.0131002	-3.18396
ENSG00000174343	CHRNA9	0.0113065	-2.67807
ENSG00000170175	CHRNB1	0.00505326	-0.532806
ENSG00000223960	CHROMR	0.00280195	-0.619226
ENSG00000115526	CHST10	3.07262e-05	-1.30586
ENSG00000136213	CHST12	0.0233027	-0.396144
ENSG00000169105	CHST14	6.04728e-05	-1.94231
ENSG00000182022	CHST15	0.00651391	2.27009
ENSG00000122863	CHST3	6.57887e-05	3.02237
ENSG00000124302	CHST8	0.0153105	2.46877
ENSG00000198108	CHSY3	0.00243426	-1.16077
ENSG00000127586	CHTF18	0.000108905	-0.797007
ENSG00000168802	CHTF8	6.74762e-06	-1.13232
ENSG00000160679	CHTOP	0.000547917	0.458167
ENSG00000258289	CHURC1	0.000244837	0.680121
ENSG00000125954	CHURC1-FNTB	0.000297015	2.57195
ENSG00000144021	CIAO1	3.70864e-05	-0.321257
ENSG00000166595	CIAO2B	0.0202075	-0.358109
ENSG00000103245	CIAO3	0.000485863	-0.867676
ENSG00000005194	CIAPIN1	6.73372e-06	-0.747532
ENSG00000263846	CIAPIN1P	0.00164764	-2.78427
ENSG00000159208	CIART	0.0114722	2.04303
ENSG00000185043	CIB1	6.07978e-05	-0.835108
ENSG00000136425	CIB2	0.0054157	0.775281
ENSG00000188343	CIBAR1	0.0012423	0.765278
ENSG00000079432	CIC	0.000146583	-0.898432
ENSG00000248213	CICP16	0.0394378	-2.16746
ENSG00000233750	CICP27	0.00238064	-1.31633
ENSG00000136305	CIDEB	0.00022204	-1.42313
ENSG00000186162	CIDECP1	0.0326236	-0.185243
ENSG00000112144	CILK1	0.00968451	-0.90581
ENSG00000100865	CINP	0.00011091	-0.8032
ENSG00000163507	CIP2A	0.00162817	-0.91193
ENSG00000198894	CIPC	2.61196e-06	-1.12247
ENSG00000099622	CIRBP	2.33919e-05	2.46943
ENSG00000122873	CISD1	0.0006469	-0.698818
ENSG00000145354	CISD2	2.72416e-05	-0.57459
ENSG00000122966	CIT	0.000231631	-1.01734
ENSG00000125931	CITED1	0.000386719	2.12641
ENSG00000164442	CITED2	0.00112785	-0.855701
ENSG00000179862	CITED4	0.0088361	-0.869605
ENSG00000148337	CIZ1	1.14565e-05	-1.00455
ENSG00000136108	CKAP2	0.000114418	-1.13949
ENSG00000169607	CKAP2L	0.00075835	-0.850792
ENSG00000175216	CKAP5	0.000111101	-0.90246
ENSG00000166165	CKB	2.95663e-07	1.84517
ENSG00000223572	CKMT1A	4.04113e-05	6.22949
ENSG00000237289	CKMT1B	5.49099e-06	9.2309
ENSG00000247572	CKMT2-AS1	0.0014873	-0.537059
ENSG00000123975	CKS2	2.08112e-06	-1.248
ENSG00000074054	CLASP1	0.0046318	-0.592222
ENSG00000163539	CLASP2	1.36735e-05	-0.902009
ENSG00000140104	CLBA1	0.0132746	-0.673776
ENSG00000105205	CLC	0.000998619	-4.06462
ENSG00000261737	CLCA4-AS1	0.00127325	-0.893669
ENSG00000175505	CLCF1	0.00252473	-1.20846
ENSG00000073464	CLCN4	0.0480944	0.931375
ENSG00000171365	CLCN5	0.00188237	-0.873396
ENSG00000011021	CLCN6	3.60667e-05	-1.9285
ENSG00000103249	CLCN7	2.95308e-05	-1.4955
ENSG00000134873	CLDN10	3.48827e-05	-1.3639
ENSG00000157224	CLDN12	0.00233366	-0.695145
ENSG00000159261	CLDN14	0.0151136	2.98489
ENSG00000106404	CLDN15	0.00586447	-0.837492
ENSG00000165376	CLDN2	0.00891043	4.56986
ENSG00000181885	CLDN7	0.00423932	2.7149
ENSG00000213937	CLDN9	0.00255096	-1.77118
ENSG00000160318	CLDND2	0.0456173	-1.76049
ENSG00000105472	CLEC11A	4.9653e-05	-2.62988
ENSG00000172322	CLEC12A	0.000186481	-1.73204
ENSG00000256660	CLEC12B	0.0355754	-1.6333
ENSG00000038532	CLEC16A	0.0417129	-0.298068
ENSG00000165682	CLEC1B	0.0126731	-1.50989
ENSG00000188585	CLEC20A	0.0281068	-1.1433
ENSG00000163815	CLEC3B	0.00920689	0.772316
ENSG00000213719	CLIC1	0.00178276	-0.241552
ENSG00000169583	CLIC3	0.0275069	1.6106
ENSG00000236739	CLIC4P1	0.0248801	1.22677
ENSG00000112782	CLIC5	0.013442	1.45384
ENSG00000013441	CLK1	0.00285711	-0.651563
ENSG00000113240	CLK4	0.000890687	-0.767733
ENSG00000165959	CLMN	0.000461078	1.06001
ENSG00000166250	CLMP	0.00118021	1.71425
ENSG00000188603	CLN3	4.44798e-08	-1.47274
ENSG00000102805	CLN5	0.000300018	-0.609512
ENSG00000128973	CLN6	0.000104646	-1.33774
ENSG00000182372	CLN8	0.000114767	1.10642
ENSG00000109684	CLNK	0.0135109	0.709713
ENSG00000074201	CLNS1A	4.42834e-05	0.752223
ENSG00000134852	CLOCK	0.0104572	-0.650466
ENSG00000172409	CLP1	2.55309e-05	-0.728426
ENSG00000162129	CLPB	0.00152386	-0.455813
ENSG00000125656	CLPP	4.54287e-06	-0.870392
ENSG00000104853	CLPTM1	0.000183766	-0.940966
ENSG00000049656	CLPTM1L	5.62546e-05	1.09603
ENSG00000166855	CLPX	1.60267e-05	-0.749505
ENSG00000092853	CLSPN	0.000233343	0.668394
ENSG00000171603	CLSTN1	0.000609913	-0.817993
ENSG00000139182	CLSTN3	0.003158	0.341452
ENSG00000122705	CLTA	1.54507e-05	1.06661
ENSG00000175416	CLTB	1.22871e-05	3.10094
ENSG00000141367	CLTC	0.000511914	-0.867626
ENSG00000070371	CLTCL1	0.0240294	0.89826
ENSG00000120885	CLU	0.0174454	-1.10943
ENSG00000103351	CLUAP1	0.000301291	0.83123
ENSG00000132361	CLUH	1.52042e-06	-0.940624
ENSG00000131797	CLUHP3	0.0492226	-0.557248
ENSG00000177182	CLVS1	0.00479031	3.08746
ENSG00000125246	CLYBL	0.00252632	-0.794151
ENSG00000168405	CMAHP	0.0069928	-1.01417
ENSG00000111726	CMAS	1.06345e-05	1.5884
ENSG00000164237	CMBL	1.11691e-05	-1.12985
ENSG00000187118	CMC1	0.0304021	-0.280826
ENSG00000162368	CMPK1	0.000134885	-0.719208
ENSG00000184220	CMSS1	0.00182622	0.888169
ENSG00000089505	CMTM1	0.0066302	-0.612614
ENSG00000140931	CMTM3	0.00195277	-0.595253
ENSG00000183723	CMTM4	2.35866e-05	2.07853
ENSG00000091317	CMTM6	0.00111891	-0.684301
ENSG00000153551	CMTM7	8.9487e-05	-0.728162
ENSG00000180917	CMTR2	5.66917e-06	-0.966146
ENSG00000169714	CNBP	0.000939443	0.343916
ENSG00000133313	CNDP2	5.61737e-06	-1.16661
ENSG00000205423	CNEP1R1	0.0027307	-0.725349
ENSG00000198515	CNGA1	0.0011122	3.1062
ENSG00000100528	CNIH1	9.96762e-05	-1.05239
ENSG00000174871	CNIH2	0.0328654	1.24843
ENSG00000143786	CNIH3	0.000101401	1.34936
ENSG00000233384	CNIH3-AS2	9.85825e-06	7.24042
ENSG00000142675	CNKSR1	0.0405111	0.971241
ENSG00000136110	CNMD	0.0462152	-1.69913
ENSG00000130176	CNN1	0.00588461	4.03814
ENSG00000064666	CNN2	0.000456274	-0.706642
ENSG00000213149	CNN2P9	0.00841332	-3.15347
ENSG00000117519	CNN3	0.0269013	-0.600457
ENSG00000119946	CNNM1	0.0012275	-1.46306
ENSG00000148842	CNNM2	0.0243126	-0.355095
ENSG00000158158	CNNM4	0.00566848	-0.245976
ENSG00000125107	CNOT1	3.61336e-06	-0.747843
ENSG00000182973	CNOT10	7.83854e-06	-0.873925
ENSG00000158435	CNOT11	1.44059e-05	-0.762558
ENSG00000111596	CNOT2	7.25803e-06	-1.1669
ENSG00000088038	CNOT3	0.000135726	-1.20508
ENSG00000138767	CNOT6L	5.97939e-06	-0.969488
ENSG00000198791	CNOT7	4.42664e-07	-0.533019
ENSG00000155508	CNOT8	5.08119e-05	-0.740342
ENSG00000173786	CNP	0.00675475	-0.448127
ENSG00000115649	CNPPD1	1.12041e-05	-0.616948
ENSG00000257727	CNPY2	2.30555e-05	1.67137
ENSG00000137161	CNPY3	6.57186e-05	-0.609823
ENSG00000166997	CNPY4	0.000166875	0.544207
ENSG00000119865	CNRIP1	0.000101367	-1.999
ENSG00000162852	CNST	0.0151102	-0.471999
ENSG00000018236	CNTN1	0.00035646	6.21675
ENSG00000108797	CNTNAP1	0.00155599	1.43829
ENSG00000174469	CNTNAP2	0.0313385	-0.976681
ENSG00000119397	CNTRL	0.00127659	-1.12975
ENSG00000170037	CNTROB	0.0037569	-0.314979
ENSG00000183978	COA3	6.65619e-06	-1.1159
ENSG00000181924	COA4	2.08627e-06	-1.02768
ENSG00000183513	COA5	1.44604e-05	0.98081
ENSG00000168275	COA6	4.50832e-05	1.10183
ENSG00000256053	COA8	0.00736191	-0.363989
ENSG00000106078	COBL	0.000757508	6.67948
ENSG00000082438	COBLL1	0.0132577	-0.579466
ENSG00000100473	COCH	0.0137431	-0.417389
ENSG00000166685	COG1	8.75267e-05	-0.701472
ENSG00000135775	COG2	4.91575e-05	-0.897383
ENSG00000103051	COG4	0.00152475	-0.496588
ENSG00000164597	COG5	0.000766053	-0.67042
ENSG00000133103	COG6	0.00120323	-0.756476
ENSG00000168434	COG7	1.34463e-05	-1.29254
ENSG00000213380	COG8	0.0297295	-0.318287
ENSG00000121058	COIL	0.00296545	-0.497898
ENSG00000259100	COILP1	0.0393234	-2.09311
ENSG00000204248	COL11A2	0.000277529	1.61143
ENSG00000197467	COL13A1	0.000381321	7.20457
ENSG00000187955	COL14A1	0.032809	-1.6511
ENSG00000084636	COL16A1	0.0208328	1.70368
ENSG00000182871	COL18A1	0.00586201	0.607253
ENSG00000108821	COL1A1	0.0155936	1.83422
ENSG00000050767	COL23A1	0.0321885	-1.54405
ENSG00000171502	COL24A1	0.00208227	-1.8695
ENSG00000188517	COL25A1	0.00756702	5.90689
ENSG00000160963	COL26A1	0.00119892	5.74819
ENSG00000196739	COL27A1	0.00095417	2.94279
ENSG00000139219	COL2A1	0.000694923	1.15329
ENSG00000168542	COL3A1	0.000963036	4.10329
ENSG00000187498	COL4A1	4.1061e-06	5.15881
ENSG00000134871	COL4A2	3.9622e-05	8.15416
ENSG00000081052	COL4A4	0.0238746	3.01495
ENSG00000188153	COL4A5	0.000223917	-2.05245
ENSG00000204262	COL5A2	0.000317439	2.68233
ENSG00000142156	COL6A1	0.000165274	2.87006
[truncated: 9,762 more rows]

## Sheet: shMETTL9
Ensembl_ID	Gene_Symbol	p_value	L2FC(shMETTL9/shCTRL)
ENSG00000154265	ABCA5	0.0461113	-0.38387
ENSG00000173208	ABCD2	0.0169366	-3.3505
ENSG00000117528	ABCD3	0.0184755	-0.179702
ENSG00000119688	ABCD4	0.0447249	0.233809
ENSG00000140526	ABHD2	0.0341127	0.257174
ENSG00000154175	ABI3BP	0.0184992	-0.925999
ENSG00000146386	ABRACL	0.00413935	-0.194432
ENSG00000097021	ACOT7	0.00515747	0.0834043
ENSG00000077522	ACTN2	0.00700584	2.89224
ENSG00000114739	ACVR2B	0.0358111	0.461189
ENSG00000196839	ADA	0.00930206	0.213076
ENSG00000137845	ADAM10	0.0145788	-0.199309
ENSG00000145536	ADAMTS16	0.00626967	2.1964
ENSG00000117114	ADGRL2	0.00377927	-1.57645
ENSG00000141385	AFG3L2	0.0149404	-0.133718
ENSG00000006530	AGK	0.00520046	0.113074
ENSG00000169692	AGPAT2	0.0204786	-0.151199
ENSG00000185567	AHNAK2	0.035981	0.821854
ENSG00000111732	AICDA	0.0411394	4.59495
ENSG00000162641	AKNAD1	0.0150675	1.94456
ENSG00000229020	AKR7A2P1	0.00307358	2.03242
ENSG00000172339	ALG14	0.0405393	0.580521
ENSG00000239382	ALKBH6	0.0418748	0.200546
ENSG00000215067	ALOX12-AS1	0.0234968	0.537008
ENSG00000183684	ALYREF	0.0496867	0.106916
ENSG00000151743	AMN1	0.00909204	-0.268403
ENSG00000164162	ANAPC10	0.00399899	-0.150161
ENSG00000231259	ANAPC1P2	0.0289354	0.602276
ENSG00000176248	ANAPC2	0.0023892	0.284099
ENSG00000013523	ANGEL1	0.00484298	0.16798
ENSG00000231686	ANKRD11P2	0.039322	1.73697
ENSG00000064999	ANKS1A	0.0421642	0.142946
ENSG00000164111	ANXA5	0.0426677	-0.136026
ENSG00000132842	AP3B1	0.0384829	-0.121674
ENSG00000081014	AP4E1	0.0342461	-0.199936
ENSG00000113108	APBB3	0.0122308	0.462772
ENSG00000101474	APMAP	0.0315015	-0.241887
ENSG00000243811	APOBEC3D	0.0315004	0.29717
ENSG00000234906	APOC2	0.0462285	1.05965
ENSG00000204444	APOM	0.00352313	0.439285
ENSG00000245148	ARAP1-AS2	0.0153052	0.651448
ENSG00000242247	ARFGAP3	0.0199093	-0.24117
ENSG00000164144	ARFIP1	0.00908122	-0.162354
ENSG00000132254	ARFIP2	0.0312465	-0.132515
ENSG00000081181	ARG2	0.0108931	-0.812071
ENSG00000089820	ARHGAP4	0.015721	0.217251
ENSG00000006740	ARHGAP44	0.0136583	1.25436
ENSG00000100852	ARHGAP5	0.0493006	-0.176242
ENSG00000204959	ARHGEF34P	0.0197012	-0.527682
ENSG00000179361	ARID3B	0.0134936	0.181074
ENSG00000152213	ARL11	0.0409899	0.470905
ENSG00000232332	ARL5AP5	0.0307543	0.850424
ENSG00000144746	ARL6IP5	0.0396914	-0.163668
ENSG00000125962	ARMCX5	0.0145491	0.182861
ENSG00000139971	ARMH4	0.02982	0.960967
ENSG00000235072	ARNILA	9.16973e-05	3.04277
ENSG00000113369	ARRDC3	0.00121981	0.821699
ENSG00000100325	ASCC2	0.0386645	0.123014
ENSG00000244617	ASPRV1	0.00431215	0.468976
ENSG00000197785	ATAD3A	0.0449681	0.0915215
ENSG00000145782	ATG12	0.019857	-0.179213
ENSG00000126775	ATG14	0.0144067	0.378462
ENSG00000168397	ATG4B	0.037154	0.0856498
ENSG00000057663	ATG5	0.0392362	-0.186574
ENSG00000197548	ATG7	0.0350553	-0.262118
ENSG00000166454	ATMIN	0.0427338	-0.0691027
ENSG00000069849	ATP1B3	0.00608461	-0.192236
ENSG00000260442	ATP2A1-AS1	0.0328818	0.681146
ENSG00000064270	ATP2C2	0.0336805	2.85244
ENSG00000156411	ATP5MJ	0.00602205	-0.0908058
ENSG00000173915	ATP5MK	0.0484678	-0.193988
ENSG00000224451	ATP5PBP1	0.0356882	-1.58496
ENSG00000270049	ATP6V0D1-DT	0.03104	0.472068
ENSG00000148090	AUH	0.0259609	-0.232998
ENSG00000112309	B3GAT2	0.0459125	0.705601
ENSG00000176597	B3GNT5	0.0417144	-0.177929
ENSG00000158850	B4GALT3	0.000396071	-0.198029
ENSG00000105393	BABAM1	0.0337067	0.0985261
ENSG00000228817	BACH1-IT2	0.0014499	-3.55459
ENSG00000166170	BAG5	0.0375979	0.0978301
ENSG00000198604	BAZ1A	0.00495188	-0.354753
ENSG00000119636	BBOF1	0.0450251	0.433674
ENSG00000174483	BBS1	0.019898	0.210686
ENSG00000185825	BCAP31	0.0374842	-0.0637884
ENSG00000127152	BCL11B	0.0174663	2.90689
ENSG00000129473	BCL2L2	0.0200424	0.247508
ENSG00000183337	BCOR	0.0444676	0.118963
ENSG00000151917	BEND6	0.038961	-0.452124
ENSG00000177951	BET1L	0.0438653	-0.160567
ENSG00000112624	BICRAL	0.0166726	0.13296
ENSG00000110330	BIRC2	0.0253434	-0.0660473
ENSG00000023445	BIRC3	0.00564521	0.676547
ENSG00000197358	BNIP3P1	0.0150594	1.51457
ENSG00000145919	BOD1	0.00577854	0.191975
ENSG00000251667	BRCC3P1	0.029914	1.62532
ENSG00000100916	BRMS1L	0.013537	-0.278723
ENSG00000064726	BTBD1	0.0365367	-0.0972484
ENSG00000204347	BTBD17	0.0350816	-3.16993
ENSG00000229106	BTBD6P1	0.0352329	0.503921
ENSG00000213003	BTF3P12	0.00730523	-1.93681
ENSG00000133639	BTG1	0.019187	-0.317788
ENSG00000214688	C10orf105	0.0411641	0.507317
ENSG00000175573	C11orf68	0.00719362	0.203438
ENSG00000174206	C12orf66	0.004544	0.264409
ENSG00000283199	C13orf46	0.0153617	2.01381
ENSG00000166246	C16orf71	0.00327461	1.35078
ENSG00000171155	C1GALT1C1	0.0243709	-0.255806
ENSG00000197982	C1orf122	0.0334376	-0.144397
ENSG00000131591	C1orf159	0.0358222	0.124901
ENSG00000162642	C1orf52	0.0085366	-0.16449
ENSG00000135974	C2orf49	0.0377611	0.169077
ENSG00000150873	C2orf50	0.0200977	2.73697
ENSG00000171860	C3AR1	0.0181309	-0.68583
ENSG00000174928	C3orf33	0.0208818	-0.20034
ENSG00000163633	C4orf36	0.0132055	1.35845
ENSG00000189376	C8orf76	0.00116059	-0.336651
ENSG00000171159	C9orf16	0.0418841	0.141397
ENSG00000165118	C9orf64	0.0285771	-0.307578
ENSG00000148408	CACNA1B	0.028731	2.152
ENSG00000152495	CAMK4	0.0181221	1.73697
ENSG00000259151	CAP2P1	0.00091618	1.56009
ENSG00000100307	CBX7	0.000874815	0.518885
ENSG00000160799	CCDC12	0.0163184	0.117815
ENSG00000244607	CCDC13	0.0263917	0.461786
ENSG00000185298	CCDC137	0.0426462	-0.1051
ENSG00000197599	CCDC154	0.00850687	1.56274
ENSG00000163617	CCDC191	0.045345	0.442027
ENSG00000269720	CCDC194	0.00649126	1.4933
ENSG00000104983	CCDC61	0.00318448	0.254979
ENSG00000260916	CCPG1	0.0426405	-0.279363
ENSG00000012124	CD22	0.0187743	0.764697
ENSG00000139193	CD27	0.0219308	0.61323
ENSG00000158825	CDA	0.0469333	-1.5933
ENSG00000176386	CDC26	0.0081302	-0.135339
ENSG00000237447	CDC27P2	0.0240082	2.32193
ENSG00000128283	CDC42EP1	0.0449233	-0.83904
ENSG00000144354	CDCA7	0.0344429	0.154591
ENSG00000163814	CDCP1	0.0166201	-0.4487
ENSG00000140945	CDH13	0.00395977	-1.848
ENSG00000179776	CDH5	0.00785344	-1.18903
ENSG00000128536	CDHR3	0.0114653	-2.96347
ENSG00000100526	CDKN3	0.00826622	-0.152188
ENSG00000237438	CECR7	0.00662296	2.46489
ENSG00000184524	CEND1	0.00248877	3.32193
ENSG00000125817	CENPB	0.0248389	-0.370472
ENSG00000188312	CENPP	0.0341397	-0.152058
ENSG00000174007	CEP19	0.000479852	-0.41599
ENSG00000130695	CEP85	0.0327489	0.108523
ENSG00000090661	CERS4	0.0182456	0.256761
ENSG00000172831	CES2	0.0117453	0.18077
ENSG00000120051	CFAP58	0.0350901	-0.692427
ENSG00000188523	CFAP77	0.0215552	1.97797
ENSG00000085872	CHERP	0.0179955	0.143643
ENSG00000255112	CHMP1B	0.0177224	0.15963
ENSG00000267165	CHMP1B-AS1	0.00798832	-0.802116
ENSG00000147457	CHMP7	0.0265601	-0.102673
ENSG00000110172	CHORDC1	0.0199265	-0.321921
ENSG00000213341	CHUK	0.0311531	-0.169853
ENSG00000125954	CHURC1-FNTB	0.0149669	1.09611
ENSG00000099622	CIRBP	0.0195759	0.262564
ENSG00000123975	CKS2	0.0450949	-0.129111
ENSG00000261737	CLCA4-AS1	0.00706061	0.452106
ENSG00000171365	CLCN5	0.00129778	-0.631975
ENSG00000162129	CLPB	0.0498867	-0.247179
ENSG00000147003	CLTRN	0.00151599	1.0821
ENSG00000131797	CLUHP3	0.00217944	0.776575
ENSG00000162368	CMPK1	0.0367777	-0.117298
ENSG00000142675	CNKSR1	0.0476405	0.816725
ENSG00000064666	CNN2	0.0409621	0.158722
ENSG00000168434	COG7	0.0391516	0.149231
ENSG00000005243	COPZ2	0.0497547	-0.43613
ENSG00000115520	COQ10B	0.0122929	-0.269809
ENSG00000173085	COQ2	0.0469543	-0.0821952
ENSG00000163050	COQ8A	0.0162029	0.084787
ENSG00000240230	COX19	0.044307	0.213929
ENSG00000111775	COX6A1	0.0398841	-0.0875509
ENSG00000164919	COX6C	0.015562	-0.0844352
ENSG00000153002	CPB1	0.0415738	1.31076
ENSG00000071894	CPSF1	0.0408757	0.241052
ENSG00000007545	CRAMP1	0.0354838	0.144068
ENSG00000146592	CREB5	0.047137	-1.05517
ENSG00000005469	CROT	0.0197269	-0.19685
ENSG00000124207	CSE1L	0.0368761	-0.0930852
ENSG00000169826	CSGALNACT2	0.0463905	-0.179239
ENSG00000230447	CTF2P	0.0488169	1.81789
ENSG00000040531	CTNS	0.0148523	-0.184813
ENSG00000259417	CTXND1	0.0337978	1.078
ENSG00000273559	CWC25	0.0369667	0.183836
ENSG00000152404	CWF19L2	0.0437886	-0.236067
ENSG00000154639	CXADR	0.0226802	0.850371
ENSG00000172215	CXCR6	0.00010234	2.12601
ENSG00000154832	CXXC1	0.0497841	0.128208
ENSG00000162144	CYB561A3	0.0486303	-0.128823
ENSG00000174151	CYB561D1	0.0128078	0.266259
ENSG00000103018	CYB5B	0.000616113	-0.167206
ENSG00000167740	CYB5D2	0.0187389	-0.235531
ENSG00000159348	CYB5R1	0.0431333	-0.121686
ENSG00000172115	CYCS	0.0235716	-0.241819
ENSG00000134716	CYP2J2	0.0454979	0.210897
ENSG00000122783	CYREN	0.0151555	0.0948839
ENSG00000153310	CYRIB	0.0439245	-0.133721
ENSG00000205795	CYS1	0.00989102	2.05889
ENSG00000197934	CYYR1-AS1	0.0489438	1.28129
ENSG00000155368	DBI	0.00458533	-0.319911
ENSG00000198354	DCAF12L2	0.0224614	1.43211
ENSG00000163257	DCAF16	0.0469181	0.340533
ENSG00000165490	DDIAS	0.0196999	-0.112392
ENSG00000099974	DDTL	0.0215568	0.556503
ENSG00000013573	DDX11	0.0465474	0.248817
ENSG00000261777	DDX19A-DT	0.0276013	0.474531
ENSG00000124228	DDX27	0.0406688	0.0395272
ENSG00000023892	DEF6	0.0222139	0.123412
ENSG00000143753	DEGS1	0.0337402	-0.163128
ENSG00000205593	DENND6B	0.00196014	0.51563
ENSG00000232486	DEPDC1P2	0.0136409	-1.5656
ENSG00000023697	DERA	0.0420005	-0.0859338
ENSG00000114956	DGUOK	0.0198445	-0.117847
ENSG00000100612	DHRS7	0.0348907	-0.0990769
ENSG00000109606	DHX15	0.0314341	-0.0837427
ENSG00000235706	DICER1-AS1	0.0224216	0.638224
ENSG00000204624	DISP3	0.0461943	1.27462
ENSG00000231607	DLEU2	0.000511798	-0.136287
ENSG00000150672	DLG2	0.039014	-0.937396
ENSG00000086061	DNAJA1	0.0425983	-0.119265
ENSG00000103423	DNAJA3	0.00583355	-0.130471
ENSG00000135924	DNAJB2	0.0346572	-0.51889
ENSG00000135392	DNAJC14	0.0409223	0.174859
ENSG00000100246	DNAL4	0.0155458	0.221703
ENSG00000213918	DNASE1	0.0264717	0.24312
ENSG00000233540	DNM3-IT1	0.0210312	2.11548
ENSG00000123992	DNPEP	0.0188274	0.173223
ENSG00000107447	DNTT	0.0259628	4.32193
ENSG00000116641	DOCK7	0.00367649	-0.270749
ENSG00000167130	DOLPP1	0.0389607	0.145284
ENSG00000133884	DPF2	0.0357053	0.126412
ENSG00000136908	DPM2	0.0264334	0.0719041
ENSG00000231952	DPY19L1P2	0.0119737	-2.81762
ENSG00000117505	DR1	0.025893	-0.124349
ENSG00000143476	DTL	0.0277945	0.107644
ENSG00000081721	DUSP12	0.000599794	-0.118322
ENSG00000158050	DUSP2	0.0231611	0.136809
ENSG00000139318	DUSP6	0.0388622	0.167833
ENSG00000229048	DUTP1	0.0459335	-1.32912
ENSG00000145088	EAF2	0.0114915	-0.162886
ENSG00000147155	EBP	0.0444311	-0.26084
ENSG00000198721	ECI2	0.0253395	-0.0618034
ENSG00000114346	ECT2	0.034249	-0.154221
ENSG00000213046	EEF1A1P32	0.0015552	2.78136
ENSG00000268222	EEF1A1P7	0.0103017	1.43211
ENSG00000284753	EEF1AKMT4	0.0227378	-0.164733
ENSG00000172638	EFEMP2	0.0135746	0.457436
ENSG00000255302	EID1	0.0322628	0.159306
ENSG00000114784	EIF1B	0.0339919	-0.279247
ENSG00000119718	EIF2B2	0.0482176	-0.165917
ENSG00000233837	EIF3LP2	0.00995055	1.22239
ENSG00000070061	ELP1	0.0353293	-0.118198
ENSG00000132205	EMILIN2	0.0428352	-0.19607
ENSG00000066629	EML1	0.0408874	5.98489
ENSG00000120533	ENY2	0.0398996	-0.139187
ENSG00000185684	EP400P1	0.0165881	0.259749
ENSG00000116106	EPHA4	0.0323298	1.62225
ENSG00000080224	EPHA6	0.0409922	1.39993
ENSG00000087502	ERGIC2	0.0273495	-0.145033
ENSG00000104626	ERI1	0.0303836	-0.180114
ENSG00000163645	ERICH6	0.0449898	-1.77761
ENSG00000130023	ERMARD	0.0243733	0.209787
ENSG00000226887	ERVMER34-1	0.000277814	-3.04963
ENSG00000091831	ESR1	0.0406466	0.928756
ENSG00000100056	ESS2	0.0141691	0.137025
ENSG00000120705	ETF1	0.0369226	-0.140191
ENSG00000140374	ETFA	0.0399648	-0.0612294
ENSG00000171503	ETFDH	0.0385552	-0.15925
ENSG00000090989	EXOC1	0.00702246	0.17424
ENSG00000077348	EXOSC5	0.0185157	0.222398
ENSG00000117525	F3	0.0303771	-0.622349
ENSG00000164687	FABP5	0.015109	-0.115019
ENSG00000185104	FAF1	0.00872469	0.102961
ENSG00000155744	FAM126B	0.0395598	-0.21903
ENSG00000114023	FAM162A	0.0352445	-0.171666
ENSG00000228797	FAM207BP	0.0335749	1.56009
ENSG00000277277	FAM243B	0.00437329	2.38082
ENSG00000189157	FAM47E	0.0406323	-0.779198
ENSG00000188610	FAM72B	0.0451325	0.145642
ENSG00000171847	FAM90A1	0.0307899	-1.24961
ENSG00000223839	FAM95B1	0.0404717	4.43741
ENSG00000197601	FAR1	0.00490663	-0.224975
ENSG00000006607	FARP2	0.0124956	0.332813
ENSG00000164896	FASTK	0.000581255	0.120683
ENSG00000105202	FBL	0.0409125	0.0765437
ENSG00000163520	FBLN2	0.00704644	0.527961
ENSG00000161040	FBXL13	0.0413666	0.53331
ENSG00000161243	FBXO27	0.00136138	-0.871014
ENSG00000118496	FBXO30	0.0193097	-0.147221
ENSG00000165355	FBXO33	0.047038	-0.141398
ENSG00000159069	FBXW5	0.0421924	-0.0793547
ENSG00000197948	FCHSD1	0.0435793	0.31595
ENSG00000233980	FDPSP2	0.0269052	2.42884
ENSG00000111790	FGFR1OP2	0.0293779	-0.121825
ENSG00000254531	FLJ20021	0.017239	0.483073
ENSG00000111816	FRK	0.0413369	1.41504
ENSG00000234975	FTH1P2	0.0466638	0.428786
ENSG00000180549	FUT7	0.0205986	-0.577547
ENSG00000276116	FUT8-AS1	0.0308305	0.683127
ENSG00000138757	G3BP2	0.0483659	-0.0902193
ENSG00000235720	GABPAP	0.0481568	1.18532
ENSG00000157833	GAREM2	0.0390396	0.471469
ENSG00000106105	GARS1	0.0184778	-0.0814241
ENSG00000196295	GARS1-DT	0.0160328	0.348149
ENSG00000233695	GAS6-AS1	0.00869096	0.751444
ENSG00000177225	GATD1	0.0201261	0.187743
ENSG00000148288	GBGT1	0.0105893	0.449238
ENSG00000106633	GCK	0.0381465	-1.66107
ENSG00000231047	GCNT1P3	0.0275027	2.28951
ENSG00000104381	GDAP1	0.0194804	0.248868
ENSG00000006007	GDE1	0.0294377	-0.170706
ENSG00000057608	GDI2	0.00195801	-0.0402881
ENSG00000239857	GET4	0.0497923	0.134468
ENSG00000168827	GFM1	0.00550287	-0.170638
ENSG00000134864	GGACT	0.00979764	0.514329
ENSG00000115486	GGCX	0.0321796	-0.0554309
ENSG00000137563	GGH	0.0245811	-0.230992
ENSG00000259384	GH1	0.0136622	3.87082
ENSG00000165678	GHITM	0.0315724	-0.100559
ENSG00000101193	GID8	0.0249132	-0.086838
ENSG00000189280	GJB5	0.0484585	1.24144
ENSG00000145451	GLRA3	0.0240082	-1.37851
ENSG00000242797	GLYCTK-AS1	0.00346591	2.265
ENSG00000250903	GMDS-DT	0.0454194	0.383882
ENSG00000101216	GMEB2	0.00963827	0.147324
ENSG00000156049	GNA14	0.00271269	0.845944
ENSG00000162188	GNG3	0.0220814	2.17754
ENSG00000116906	GNPAT	0.0415464	-0.156802
ENSG00000259236	GOLGA8VP	0.0179225	2.43741
ENSG00000230849	GOT2P2	0.0480458	2.14296
ENSG00000197858	GPAA1	0.0289249	0.050189
ENSG00000152642	GPD1L	0.040584	-0.198078
ENSG00000156097	GPR61	0.0138891	1.40136
ENSG00000112218	GPR63	0.0441841	0.560269
ENSG00000173020	GRK2	0.0121382	0.0955413
ENSG00000073605	GSDMB	0.000514868	1.11029
ENSG00000125651	GTF2F1	0.0167766	0.164559
ENSG00000213780	GTF2H4	0.0320536	0.144253
ENSG00000138867	GUCD1	0.0367741	0.135738
ENSG00000184260	H2AC20	0.038966	0.399494
ENSG00000203814	H2BC18	0.0404007	1.30087
ENSG00000234571	H2BP2	0.0192712	-3.40054
ENSG00000275126	H4C13	0.0186536	2.40155
ENSG00000276966	H4C5	0.029629	0.372477
ENSG00000276180	H4C9	0.0333759	-1.14917
ENSG00000085382	HACE1	0.0281002	-0.220488
ENSG00000128708	HAT1	0.0282052	-0.116348
ENSG00000152240	HAUS1	0.00518426	-0.142407
ENSG00000147874	HAUS6	0.0337314	-0.122593
ENSG00000227344	HAUS6P1	0.0290253	0.736966
ENSG00000235454	HAUS6P3	0.00245172	2.70044
ENSG00000129493	HEATR5A	0.000690211	-0.469888
ENSG00000163666	HESX1	0.0404558	0.31184
ENSG00000149929	HIRIP3	0.0206569	0.130153
ENSG00000231389	HLA-DPA1	0.0465751	0.325529
ENSG00000235313	HM13-IT1	0.0265588	0.99554
ENSG00000230330	HMGN2P3	0.023568	0.454315
ENSG00000249014	HMGN2P4	0.0402415	0.697358
ENSG00000214761	HNRNPA1P15	0.0270866	2.38904
ENSG00000224578	HNRNPA1P48	0.027725	0.190466
ENSG00000236539	HNRNPA1P54	0.0396598	1.47393
ENSG00000230946	HNRNPA1P68	0.0181844	0.612977
ENSG00000051128	HOMER3	0.00843125	-0.644358
ENSG00000197576	HOXA4	0.031703	0.539784
ENSG00000230148	HOXB-AS1	0.017788	0.618224
ENSG00000120093	HOXB3	0.0453809	0.573332
ENSG00000230989	HSBP1	0.00325577	-0.152465
ENSG00000176387	HSD11B2	0.047373	0.749244
ENSG00000268738	HSFX2	0.00710998	2.28293
ENSG00000113013	HSPA9	0.0432494	-0.0496698
ENSG00000133265	HSPBP1	0.0333386	0.0417753
ENSG00000115541	HSPE1	0.00973799	-0.112733
ENSG00000120694	HSPH1	0.0341705	-0.173731
ENSG00000148680	HTR7	0.0393087	-1.0343
ENSG00000170801	HTRA3	0.0324065	-0.446263
ENSG00000134330	IAH1	0.00102445	-0.263292
ENSG00000105371	ICAM4	0.00394382	0.399998
ENSG00000105376	ICAM5	0.0174673	0.64138
ENSG00000116237	ICMT	0.00192311	-0.165798
ENSG00000117318	ID3	0.00386602	1.5287
ENSG00000067064	IDI1	0.0283914	-0.321238
ENSG00000131203	IDO1	0.0101581	2.59858
ENSG00000109083	IFT20	0.0251552	0.173582
ENSG00000114446	IFT57	0.0104189	-0.28156
ENSG00000089289	IGBP1	0.0293582	0.128234
ENSG00000136231	IGF2BP3	0.0314139	-0.107865
ENSG00000211898	IGHD	0.0221426	0.792131
ENSG00000211664	IGLV2-18	0.0128687	1.3048
ENSG00000080854	IGSF9B	0.00764028	-1.51679
ENSG00000166130	IKBIP	0.0443394	-0.269575
ENSG00000115607	IL18RAP	0.0151138	-0.632623
ENSG00000174564	IL20RB	0.0256677	0.959358
ENSG00000147168	IL2RG	0.0467369	-0.213987
ENSG00000141401	IMPA2	0.0260695	-0.160912
ENSG00000148384	INPP5E	0.00693052	0.195709
ENSG00000186480	INSIG1	0.0469872	-0.416683
ENSG00000102786	INTS6	0.0292755	-0.149743
ENSG00000196497	IPO4	0.0151687	0.126019
ENSG00000124313	IQSEC2	0.0400004	-1.04273
ENSG00000134070	IRAK2	0.00920585	-0.483841
ENSG00000168310	IRF2	0.00578692	0.244235
ENSG00000129636	ITFG1	0.00446961	-0.181249
ENSG00000188385	JAKMIP3	0.00176064	1.53051
ENSG00000050130	JKAMP	0.0282086	-0.132632
ENSG00000243789	JMJD7	0.0298984	-0.399477
ENSG00000168970	JMJD7-PLA2G4B	0.00933701	0.622894
ENSG00000143543	JTB	0.0014629	-0.131267
ENSG00000139620	KANSL2	0.0330558	-0.083187
ENSG00000228283	KATNBL1P6	0.0115346	-1.12286
ENSG00000174943	KCTD13	0.0287521	0.259271
ENSG00000153885	KCTD15	0.0231947	0.388456
ENSG00000243335	KCTD7	0.0028369	0.486443
ENSG00000100196	KDELR3	0.0101012	-0.812506
ENSG00000186280	KDM4D	0.012539	0.512517
ENSG00000121621	KIF18A	0.0271252	0.0763643
ENSG00000079616	KIF22	0.00465597	0.105629
ENSG00000186638	KIF24	0.0324607	0.0856627
ENSG00000170759	KIF5B	0.00695617	-0.115116
ENSG00000231079	KIF5C-AS1	0.00243532	2.3744
ENSG00000099910	KLHL22	0.0237835	0.21429
ENSG00000183655	KLHL25	0.00118207	-0.338901
ENSG00000087448	KLHL42	0.0062877	0.140159
ENSG00000128944	KNSTRN	0.0213863	-0.151996
ENSG00000184445	KNTC1	0.0366774	0.311563
ENSG00000187686	KRT18P59	0.0069827	-2.848
ENSG00000215208	KRT18P60	0.00686158	3.11548
ENSG00000267083	KRT18P61	0.0422556	0.752396
ENSG00000105700	KXD1	0.045228	0.0411319
ENSG00000196878	LAMB3	0.0336109	-0.697542
ENSG00000125869	LAMP5	0.0369873	-1.02106
ENSG00000161813	LARP4	0.0366891	-0.10414
ENSG00000001497	LAS1L	0.0371706	0.10755
ENSG00000184925	LCN12	0.0373914	2.14684
ENSG00000130164	LDLR	0.0227114	-0.0685785
ENSG00000163352	LENEP	0.0181999	2.92139
ENSG00000105617	LENG1	0.00360673	0.2077
ENSG00000133067	LGR6	0.048389	1.05082
ENSG00000149656	LINC00266-1	0.0106721	1.78136
ENSG00000238121	LINC00426	0.00655225	0.69894
ENSG00000262152	LINC00514	0.049229	2.05889
ENSG00000223685	LINC00571	0.0129441	1.67054
ENSG00000230724	LINC01001	0.00996285	0.621177
ENSG00000227508	LINC01624	0.0448624	1.36923
ENSG00000228397	LINC01635	0.0497778	-1.16844
ENSG00000267201	LINC01775	0.0152103	2.45943
ENSG00000231826	LINC01819	0.023868	-1.6513
ENSG00000226508	LINC01918	0.0421617	1.32816
ENSG00000273356	LINC02019	0.0321487	-0.50507
ENSG00000249846	LINC02021	0.00800565	0.700233
ENSG00000225742	LINC02036	0.0359808	0.931138
ENSG00000250127	LINC02108	0.0157849	2.87447
ENSG00000246548	LINC02288	0.0490928	0.975125
ENSG00000275294	LINC02340	0.000276327	3.51226
ENSG00000246363	LINC02458	0.032782	-2.26303
ENSG00000225231	LINC02470	0.0371254	0.871079
ENSG00000254427	LINC02696	0.0122792	1.52629
ENSG00000181097	LINC02878	0.00285162	2.6545
ENSG00000169783	LINGO1	0.0399418	2.20409
ENSG00000140471	LINS1	0.0178657	0.268167
ENSG00000213904	LIPE-AS1	0.0151284	0.639818
ENSG00000138095	LRPPRC	0.0235464	0.119493
ENSG00000165501	LRR1	0.0245065	-0.174976
ENSG00000271013	LRRC37A9P	0.0182578	1.34702
ENSG00000106355	LSM5	0.0295278	-0.125768
ENSG00000226979	LTA	0.0284596	3.00998
ENSG00000240053	LY6G5B	0.015078	0.460206
ENSG00000104903	LYL1	0.0290139	0.175401
ENSG00000232859	LYRM9	0.0206632	0.449753
ENSG00000133315	MACROD1	0.0010295	0.169375
ENSG00000102158	MAGT1	0.027832	-0.101341
ENSG00000104774	MAN2B1	0.0397994	-0.234058
ENSG00000185090	MANEAL	0.0265849	0.637857
ENSG00000189221	MAOA	0.0453135	-0.572297
ENSG00000272841	MAP3K4-AS1	0.0157048	0.508795
ENSG00000007047	MARK4	0.0446146	0.507143
ENSG00000166986	MARS1	0.0192304	-0.0722744
ENSG00000129071	MBD4	0.041548	-0.128749
ENSG00000197971	MBP	0.0191918	0.254668
ENSG00000073111	MCM2	0.0330713	0.120796
ENSG00000125885	MCM8	0.0436063	-0.288681
ENSG00000082212	ME2	0.0417882	-0.0975286
ENSG00000008838	MED24	0.0369791	0.090653
ENSG00000145794	MEGF10	0.0390687	1.80735
ENSG00000157890	MEGF11	0.0259223	4.23947
ENSG00000162959	MEMO1	0.0142515	-0.127073
ENSG00000144401	METTL21A	0.0493172	-0.115608
ENSG00000123600	METTL8	0.0405003	-0.210473
ENSG00000197006	METTL9	0.0192566	-0.20174
ENSG00000168389	MFSD2A	0.0227938	-0.319408
ENSG00000106125	MINDY4	0.0148477	0.459912
ENSG00000275708	MIR3648-1	0.00160348	0.9265
ENSG00000264462	MIR3648-2	0.00160348	0.9265
ENSG00000228340	MIR646HG	0.0296039	0.879218
ENSG00000125863	MKKS	0.0316953	-0.234904
ENSG00000011143	MKS1	0.0120676	0.231687
ENSG00000151611	MMAA	0.0422833	-0.356525
ENSG00000168288	MMADHC	0.00982306	-0.132836
ENSG00000115540	MOB4	0.0107822	-0.195978
ENSG00000123562	MORF4L2	0.0383287	-0.093043
ENSG00000101928	MOSPD1	0.00614803	-0.22023
ENSG00000129255	MPDU1	0.0371046	-0.160337
ENSG00000020922	MRE11	0.0369722	0.130063
ENSG00000101189	MRGBP	0.0115358	-0.103958
ENSG00000143436	MRPL9	0.0302638	0.0844831
ENSG00000090263	MRPS33	0.00829164	-0.204624
ENSG00000188981	MSANTD1	0.0055911	-0.920147
ENSG00000204410	MSH5	0.04244	0.284366
ENSG00000228253	MT-ATP8	0.00957553	0.498608
ENSG00000198804	MT-CO1	0.0369488	0.49395
ENSG00000198712	MT-CO2	0.0424511	0.307839
ENSG00000198888	MT-ND1	0.0122841	0.472642
ENSG00000198763	MT-ND2	0.0396598	0.411092
ENSG00000212907	MT-ND4L	0.0165879	0.267205
ENSG00000198786	MT-ND5	0.0193739	0.368915
ENSG00000109919	MTCH2	0.0176441	-0.0710084
ENSG00000229344	MTCO2P12	0.0304139	0.267502
ENSG00000263177	MTND1P8	0.0282374	1.51457
ENSG00000107951	MTPAP	0.0159302	0.146655
ENSG00000128641	MYO1B	0.0317528	-0.410371
ENSG00000167306	MYO5B	0.0413369	1.078
ENSG00000161653	NAGS	0.0402057	-1.5656
ENSG00000268061	NAPA-AS1	0.0435833	0.536344
ENSG00000266236	NARF-IT1	0.0427902	2.1062
ENSG00000135372	NAT10	0.0165259	0.184637
ENSG00000204272	NBDY	0.0491997	-0.149385
ENSG00000263956	NBPF11	0.0428939	0.205656
ENSG00000025770	NCAPH2	0.0318963	0.123213
ENSG00000141027	NCOR1	0.0473806	-0.101918
ENSG00000125356	NDUFA1	0.0473825	-0.177138
ENSG00000189043	NDUFA4	0.00733698	-0.20416
ENSG00000123545	NDUFAF4	0.0407488	-0.107874
ENSG00000240889	NDUFB2-AS1	0.0258973	0.438203
ENSG00000065518	NDUFB4	0.0237578	-0.0976813
ENSG00000136521	NDUFB5	0.0450811	-0.174699
ENSG00000147684	NDUFB9	0.0161254	-0.20074
ENSG00000177707	NECTIN3	0.0389531	-1.56071
ENSG00000151414	NEK7	0.0157511	-0.22825
ENSG00000107954	NEURL1	0.0150316	0.365319
ENSG00000086102	NFX1	0.00405011	0.0984393
ENSG00000170448	NFXL1	0.00956914	-0.198747
ENSG00000196865	NHLRC2	0.0377745	-0.293868
ENSG00000257108	NHLRC4	0.0216289	0.264433
ENSG00000158793	NIT1	0.029068	0.225691
ENSG00000148826	NKX6-2	0.0187261	-3.3505
ENSG00000171658	NMRAL2P	0.0318411	0.578901
ENSG00000197183	NOL4L	0.0219084	0.287753
ENSG00000163072	NOSTRIN	0.0483798	-0.851734
ENSG00000074771	NOX3	0.00526779	-1.37851
ENSG00000248008	NRAV	0.0176004	0.317617
ENSG00000188038	NRN1L	0.0119074	1.18238
ENSG00000169189	NSMCE1	0.00324166	0.207323
ENSG00000037474	NSUN2	0.0104775	-0.054956
ENSG00000143228	NUF2	0.0323615	-0.180425
ENSG00000083635	NUFIP1	0.0293289	0.107196
ENSG00000108256	NUFIP2	0.048815	-0.220791
ENSG00000143552	NUP210L	0.0200977	2.73697
ENSG00000213024	NUP62	0.00644465	0.122676
ENSG00000176046	NUPR1	0.0227338	1.97326
ENSG00000124596	OARD1	0.0468595	0.124366
ENSG00000115758	ODC1	0.0209532	0.228448
ENSG00000181396	OGFOD3	0.0334171	0.242339
ENSG00000104147	OIP5	0.0285087	-0.0760073
ENSG00000165204	OR1K1	0.00937052	3.38904
ENSG00000180658	OR2A4	0.0423315	-2.28096
ENSG00000180090	OR3A1	0.0499857	0.75813
ENSG00000135336	ORC3	0.0360277	0.0584844
ENSG00000068308	OTUD5	0.0308858	0.10148
ENSG00000151093	OXSM	0.0235145	-0.151747
ENSG00000151846	PABPC3	0.0324525	0.350497
ENSG00000179364	PACS2	0.042913	0.0755363
ENSG00000124507	PACSIN1	0.0122195	0.853779
ENSG00000079462	PAFAH1B3	0.0105524	0.112973
ENSG00000233892	PAIP1P1	0.018667	2.41504
ENSG00000135473	PAN2	0.0295831	0.40312
ENSG00000162073	PAQR4	0.0184949	0.120259
ENSG00000267270	PARD6G-AS1	0.0137326	1.49596
ENSG00000169116	PARM1	0.0318812	-1.28857
ENSG00000185480	PARPBP	0.00160645	-0.200344
ENSG00000238197	PAXBP1-AS1	0.0210853	0.711812
ENSG00000276545	PCDHGB9P	0.0248929	3.39993
ENSG00000203880	PCMTD2	0.0021874	0.305964
ENSG00000081154	PCNP	0.0389674	-0.100459
ENSG00000244119	PDCL3P4	0.00233013	0.855407
ENSG00000174840	PDE12	0.0147849	-0.0543518
ENSG00000132915	PDE6A	0.01712	1.01527
ENSG00000100029	PES1	0.00022492	0.154258
ENSG00000157911	PEX10	0.0353188	0.203242
ENSG00000178921	PFAS	0.0107027	0.234409
ENSG00000164219	PGGT1B	0.019169	0.433754
ENSG00000102144	PGK1	0.0315439	-0.0978568
ENSG00000079739	PGM1	0.0205404	-0.193794
ENSG00000184207	PGP	0.0411007	-0.239995
ENSG00000070047	PHRF1	0.0245387	0.109973
ENSG00000139200	PIANP	0.0370627	1.44746
ENSG00000155629	PIK3AP1	0.0468127	-0.307327
ENSG00000227973	PIN4P1	0.0283709	1.00853
ENSG00000167103	PIP5KL1	0.0221	0.392054
ENSG00000180764	PIPSL	0.0292907	0.357813
ENSG00000091622	PITPNM3	0.0319495	0.814968
ENSG00000237399	PITRM1-AS1	0.0243547	-0.942945
ENSG00000168734	PKIG	0.0188545	0.384577
ENSG00000067225	PKM	0.00950063	-0.319013
ENSG00000144283	PKP4	0.0314372	-0.328094
ENSG00000103066	PLA2G15	0.0431766	-0.212769
ENSG00000126003	PLAGL2	0.0146833	-0.138362
ENSG00000259307	PLCB2-AS1	0.0463822	1.63313
ENSG00000149782	PLCB3	0.0156233	-0.226704
ENSG00000161714	PLCD3	0.0447491	-0.595848
ENSG00000138193	PLCE1	0.0123743	1
ENSG00000166428	PLD4	0.02181	0.4617
ENSG00000115956	PLEK	0.00889832	0.107874
ENSG00000054690	PLEKHH1	0.0193738	-1.61952
ENSG00000116786	PLEKHM2	0.0427968	0.102309
ENSG00000083444	PLOD1	0.0237492	-0.212862
ENSG00000136040	PLXNC1	0.0261864	0.368761
ENSG00000122512	PMS2	0.00178104	0.210469
ENSG00000187953	PMS2CL	0.020175	0.183622
ENSG00000135241	PNPLA8	0.0233181	-0.188646
ENSG00000134901	POGLUT2	0.0297657	-0.270393
ENSG00000062822	POLD1	0.00107114	0.170762
ENSG00000214626	POLR3DP1	0.0252027	-1.69599
ENSG00000085998	POMGNT1	0.0229889	0.0963209
ENSG00000272205	POU2F1-DT	0.00840841	0.855505
ENSG00000130810	PPAN	0.0173553	0.17567
ENSG00000125534	PPDPF	0.00491709	0.310854
ENSG00000243970	PPIEL	0.00139889	0.528315
ENSG00000175175	PPM1E	0.01986	1.0307
ENSG00000104881	PPP1R13L	0.00548735	0.471824
ENSG00000184203	PPP1R2	0.0202315	-0.262182
ENSG00000234515	PPP1R2P1	0.00610483	2
ENSG00000219607	PPP1R3G	0.0211944	1.8365
ENSG00000158528	PPP1R9A	0.0221898	0.300341
ENSG00000221914	PPP2R2A	0.039925	-0.184819
ENSG00000154845	PPP4R1	0.0119533	-0.126758
ENSG00000163605	PPP4R2	0.0343566	-0.143823
ENSG00000181929	PRKAG1	0.0356869	-0.124125
ENSG00000128563	PRKRIP1	0.0242984	0.144641
ENSG00000101161	PRPF6	0.00631756	0.0972706
ENSG00000187534	PRR13P5	0.0493781	0.215297
ENSG00000264954	PRR29-AS1	0.000651578	2.30401
ENSG00000117523	PRRC2C	0.0485556	-0.238521
ENSG00000146005	PSD2	0.011063	0.872849
ENSG00000205220	PSMB10	0.03507	0.145075
ENSG00000255993	PSMC1P9	0.0226529	0.856265
ENSG00000175166	PSMD2	0.00670749	-0.130179
ENSG00000103035	PSMD7	0.0381618	-0.100027
ENSG00000169403	PTAFR	0.0165622	0.265618
ENSG00000269907	PTMAP11	0.0197546	-3.40988
ENSG00000132334	PTPRE	0.0324935	-0.365478
ENSG00000213005	PTTG3P	0.0205774	-1.93763
ENSG00000172733	PURG	0.030021	1.60266
ENSG00000143811	PYCR2	0.0280172	0.147246
ENSG00000213339	QTRT1	0.0250062	0.279729
ENSG00000099246	RAB18	0.0182993	-0.222451
ENSG00000138069	RAB1A	0.0351442	-0.182305
ENSG00000118508	RAB32	0.0311744	-0.238926
ENSG00000118873	RAB3GAP2	0.0405439	-0.0994547
ENSG00000127328	RAB3IP	0.0404735	-0.259474
ENSG00000111540	RAB5B	0.0152664	-0.211718
ENSG00000144134	RABL2A	0.0270651	0.252576
ENSG00000101146	RAE1	0.0485704	0.0767842
ENSG00000141084	RANBP10	0.00245229	0.217052
ENSG00000108352	RAPGEFL1	0.0243994	-0.445559
ENSG00000227963	RBM15-AS1	0.0208593	-0.893801
ENSG00000168214	RBPJ	0.0111276	-0.23177
ENSG00000072042	RDH11	0.0236342	-0.181456
ENSG00000169891	REPS2	0.0296791	0.808263
ENSG00000143390	RFX5	0.00632278	0.123579
ENSG00000213706	RHOG2P	0.00384231	2.65753
ENSG00000166532	RIMKLB	0.0418237	0.330308
ENSG00000104312	RIPK2	0.0143592	-0.195345
ENSG00000278590	RN7SL113P	0.030923	-2.09761
ENSG00000274012	RN7SL2	0.0372184	-0.823048
ENSG00000242241	RN7SL306P	0.018043	2.72447
ENSG00000263968	RN7SL381P	0.010512	2.15307
ENSG00000163481	RNF25	0.0414887	-0.267447
ENSG00000092098	RNF31	0.00294327	0.427038
ENSG00000170633	RNF34	0.0486565	-0.11928
ENSG00000267302	RNFT1-DT	0.00399619	0.525785
ENSG00000102218	RP2	0.0168518	-0.132792
ENSG00000122484	RPAP2	0.0273181	-0.144613
ENSG00000197713	RPE	0.012496	-0.149252
ENSG00000225357	RPF2P1	0.0291781	1.61143
ENSG00000204196	RPL12P16	0.00868596	0.390571
ENSG00000213442	RPL18AP3	0.0250626	0.3997
ENSG00000237887	RPL23AP32	0.0430927	1.98694
ENSG00000227337	RPL23AP43	0.0381635	-1.3124
ENSG00000219747	RPL32P16	0.0254978	1.64211
ENSG00000237991	RPL35P1	0.0383924	0.316717
ENSG00000165502	RPL36AL	0.00430807	-0.140217
ENSG00000184612	RPL7P26	0.00390821	2.37084
ENSG00000224315	RPL7P7	0.0153472	1.8286
ENSG00000267355	RPL9P29	0.0293038	1.60131
ENSG00000163902	RPN1	0.0475921	-0.164396
ENSG00000220848	RPS18P9	0.012305	0.684313
ENSG00000187051	RPS19BP1	0.00308579	-0.1908
ENSG00000185088	RPS27L	0.011876	-0.267336
ENSG00000213399	RPS2P17	0.0407464	0.712606
ENSG00000231241	RPS3AP3	0.0249137	1.94763
ENSG00000244073	RPS4XP6	0.00100553	-1.3378
ENSG00000226525	RPS7P10	0.00240501	0.466588
ENSG00000214889	RPS9P1	0.00728083	2.49881
ENSG00000235145	RPSAP16	0.039322	1.58496
ENSG00000224261	RPSAP18	0.0140667	1.81669
ENSG00000156990	RPUSD3	0.0440786	0.0799969
ENSG00000167325	RRM1	0.0175836	-0.0753594
ENSG00000048392	RRM2B	0.0383538	-0.192923
ENSG00000124541	RRP36	0.00280599	-0.116496
ENSG00000182841	RRP7BP	0.0369868	0.407325
ENSG00000136444	RSAD1	0.0131766	-0.117149
ENSG00000215012	RTL10	0.0212762	0.249531
ENSG00000087302	RTRAF	0.0134923	-0.0894785
ENSG00000244945	RUFY1-AS1	0.038294	1.89924
ENSG00000140688	RUSF1	0.00094524	0.243373
ENSG00000183207	RUVBL2	0.00280821	0.175404
ENSG00000196754	S100A2	0.0268265	-0.727703
ENSG00000211456	SACM1L	0.0487495	-0.176402
ENSG00000100347	SAMM50	0.00692731	0.0611697
ENSG00000228727	SAPCD1	0.030076	0.895092
ENSG00000235663	SAPCD1-AS1	0.0244108	1.40594
ENSG00000119042	SATB2	0.0123235	1.77544
ENSG00000112167	SAYSD1	0.00423237	-0.165109
ENSG00000139697	SBNO1	0.0239822	-0.162196
ENSG00000227500	SCAMP4	0.0317032	0.129321
ENSG00000252481	SCARNA13	0.0330636	0.8621
ENSG00000153253	SCN3A	0.00717273	-1.85889
ENSG00000153130	SCOC	0.0375625	-0.14211
ENSG00000154079	SDHAF4	0.00657037	0.239587
ENSG00000103184	SEC14L5	0.0433287	2.51457
ENSG00000196189	SEMA4A	0.0192361	-0.248379
ENSG00000129158	SERGEF	0.0227847	-0.158033
ENSG00000111897	SERINC1	0.0461076	-0.0916466
ENSG00000139718	SETD1B	0.0356929	-0.125891
ENSG00000136169	SETDB2	0.00212521	0.130649
ENSG00000164466	SFXN1	0.00713458	-0.175726
ENSG00000127990	SGCE	0.0291736	1.35569
ENSG00000095370	SH2D3C	0.0449873	0.220703
ENSG00000264943	SH3GL1P2	0.0172903	1.16622
ENSG00000179526	SHARPIN	0.012288	0.180301
ENSG00000157060	SHCBP1L	0.00735895	1.45758
ENSG00000108061	SHOC2	0.024736	-0.118817
ENSG00000144736	SHQ1	0.024287	-0.0923754
ENSG00000105366	SIGLEC8	0.00676483	0.627048
ENSG00000116991	SIPA1L2	0.0205914	-0.555675
ENSG00000141485	SLC13A5	0.0108844	6.35168
ENSG00000105281	SLC1A5	0.00142003	-0.115728
ENSG00000004809	SLC22A16	0.0144949	-0.219816
ENSG00000155287	SLC25A28	0.00372075	0.222713
ENSG00000075303	SLC25A40	0.0240792	-0.213416
ENSG00000213673	SLC25A5P3	0.0102927	2.57347
ENSG00000167114	SLC27A4	0.0198086	-0.242517
ENSG00000137860	SLC28A2	0.0135903	2.67557
ENSG00000164414	SLC35A1	0.0156428	-0.277693
ENSG00000259224	SLC35G6	0.0306393	-1.26303
ENSG00000180773	SLC36A4	0.00797127	-0.239428
ENSG00000134294	SLC38A2	0.0018061	-0.290778
ENSG00000188338	SLC38A3	0.0322746	1.38466
ENSG00000104635	SLC39A14	0.043363	-0.163262
ENSG00000112473	SLC39A7	0.0357816	-0.374978
ENSG00000033867	SLC4A7	0.0219272	-0.308926
ENSG00000169241	SLC50A1	0.0406741	-0.199329
ENSG00000198743	SLC5A3	0.0147351	-0.219924
ENSG00000122490	SLC66A2	0.024963	0.0833062
ENSG00000131389	SLC6A6	0.0169345	-0.322488
ENSG00000099960	SLC7A4	0.0244487	-2.22651
ENSG00000166750	SLFN5	0.000766912	0.764342
ENSG00000149346	SLX4IP	0.0466185	0.169003
ENSG00000176994	SMCR8	0.00140167	0.145826
ENSG00000119953	SMNDC1	0.0496866	-0.120875
ENSG00000204387	SNHG32	0.0305296	0.17232
ENSG00000077312	SNRPA	0.0397976	0.0840922
ENSG00000143977	SNRPG	0.0441097	-0.175372
ENSG00000086300	SNX10	0.0144409	-0.219752
ENSG00000124104	SNX21	0.0405025	0.362221
ENSG00000227536	SOCS5P4	0.046616	0.869721
ENSG00000021574	SPAST	0.041815	-0.114928
ENSG00000118363	SPCS2	0.0415397	-0.190462
ENSG00000063176	SPHK2	0.0438632	-0.152693
ENSG00000196104	SPOCK3	0.0323182	-0.322147
ENSG00000165389	SPTSSA	0.0230678	-0.226061
ENSG00000143742	SRP9	0.0313912	-0.0723704
ENSG00000205913	SRRM2-AS1	0.00853281	0.586498
ENSG00000163479	SSR2	0.036383	-0.123493
ENSG00000225259	ST13P6	0.0165654	0.722378
ENSG00000124356	STAMBP	0.0385436	0.14274
ENSG00000126561	STAT5A	0.0275909	0.242621
ENSG00000164647	STEAP1	0.0406938	-1.4489
ENSG00000144589	STK11IP	0.0278425	0.13494
ENSG00000134602	STK26	0.0380526	-0.106922
ENSG00000125834	STK35	0.00441863	0.104697
ENSG00000197768	STPG3	0.0204326	1.46688
ENSG00000113387	SUB1	0.0304737	-0.197579
ENSG00000136143	SUCLA2	0.016997	-0.159235
ENSG00000249129	SUDS3P1	0.0440747	0.504027
ENSG00000273723	SUGT1-DT	0.0381187	0.58333
ENSG00000164828	SUN1	0.0176098	0.21883
ENSG00000148248	SURF4	0.0416693	-0.156321
ENSG00000173705	SUSD5	0.0223999	0.651105
ENSG00000175854	SWI5	0.0223743	0.161291
ENSG00000153157	SYCP2L	0.00182233	1.32781
ENSG00000135801	TAF5L	0.0325898	-0.488085
ENSG00000267369	TAF5LP1	0.0197674	2.38904
ENSG00000162227	TAF6L	0.0430749	0.139571
ENSG00000113407	TARS1	0.00803021	-0.0883348
ENSG00000167291	TBC1D16	0.0455202	-0.259141
ENSG00000065491	TBC1D22B	0.0329276	-0.111784
ENSG00000111490	TBC1D30	0.0452245	-0.966902
ENSG00000133138	TBC1D8B	0.0462721	-0.208415
ENSG00000141556	TBCD	0.00663082	0.172801
ENSG00000177565	TBL1XR1	0.0300267	-0.0945071
ENSG00000183751	TBL3	0.0191403	0.0886189
ENSG00000154144	TBRG1	0.000326976	-0.142464
ENSG00000230409	TCEA1P2	0.0215825	0.142958
ENSG00000168778	TCTN2	0.00161038	0.360505
ENSG00000121101	TEX14	0.0483723	2.09954
ENSG00000151287	TEX30	0.00849384	-0.3641
ENSG00000068323	TFE3	0.0330543	-0.140492
ENSG00000261188	TFIP11-DT	0.00434209	0.526759
ENSG00000131931	THAP1	0.0137719	-0.208462
ENSG00000173451	THAP2	0.0169785	0.357489
ENSG00000168152	THAP9	0.0172548	0.308756
ENSG00000113272	THG1L	0.00247234	0.289484
ENSG00000185875	THNSL1	0.0172376	0.226695
ENSG00000172009	THOP1	0.0498022	0.0455282
ENSG00000126768	TIMM17B	0.0306802	0.116695
ENSG00000113845	TIMMDC1	0.00106716	-0.0964961
ENSG00000007350	TKTL1	0.0285272	-0.692847
ENSG00000095587	TLL2	0.0211944	1.8365
ENSG00000155957	TMBIM4	0.0351297	-0.212142
ENSG00000139644	TMBIM6	0.045344	-0.155756
ENSG00000141524	TMC6	0.0471553	0.193379
ENSG00000162542	TMCO4	0.00276542	-0.188319
ENSG00000110108	TMEM109	0.0475469	-0.087909
ENSG00000134851	TMEM165	0.0225155	-0.23924
ENSG00000206140	TMEM191C	0.0138329	1.31953
ENSG00000244219	TMEM225B	0.00423154	0.477282
ENSG00000205084	TMEM231	0.00288981	0.337588
ENSG00000233493	TMEM238	0.0364492	0.435384
ENSG00000109133	TMEM33	0.00953855	-0.300112
ENSG00000095209	TMEM38B	0.00748491	-0.154539
ENSG00000142188	TMEM50B	0.040493	-0.122035
ENSG00000116209	TMEM59	0.0213047	-0.150022
ENSG00000135211	TMEM60	0.017367	-0.135938
ENSG00000174529	TMEM81	0.00369027	1.09847
ENSG00000180089	TMEM86B	0.00621257	0.46989
ENSG00000109079	TNFAIP1	0.0422152	0.11858
ENSG00000181634	TNFSF15	0.00951991	1.0126
ENSG00000061938	TNK2	0.0290682	0.261847
ENSG00000083312	TNPO1	0.0428241	-0.134681
ENSG00000158882	TOMM40L	0.0331763	-0.243182
ENSG00000196683	TOMM7	0.0430642	-0.106987
ENSG00000141510	TP53	0.00538041	0.142259
ENSG00000175274	TP53I11	0.0134943	-0.174158
ENSG00000111669	TPI1	0.00993407	-0.057268
ENSG00000171368	TPPP	0.0459653	0.881356
ENSG00000169902	TPST1	0.00417606	-0.255992
ENSG00000253771	TPTE2P1	0.0279498	2.37587
ENSG00000067167	TRAM1	0.0357889	-0.115985
ENSG00000174599	TRAM1L1	0.00391024	0.90171
ENSG00000108448	TRIM16L	0.0252877	-0.548884
ENSG00000169871	TRIM56	0.0264765	0.143883
ENSG00000104907	TRMT1	0.0161332	0.18543
ENSG00000066651	TRMT11	0.00917312	-0.182887
ENSG00000122435	TRMT13	0.0444547	0.210494
ENSG00000166166	TRMT61A	0.0223597	0.161565
ENSG00000121297	TSHZ3	0.033178	-0.434921
ENSG00000171045	TSNARE1	0.00192253	0.293377
ENSG00000106537	TSPAN13	0.0155808	-0.364346
ENSG00000163728	TTC14	0.047867	0.176149
ENSG00000196659	TTC30B	0.0494912	0.102745
ENSG00000162222	TTC9C	0.0340873	-0.142727
ENSG00000162571	TTLL10	0.0303104	0.695743
ENSG00000214021	TTLL3	0.00994951	0.35299
ENSG00000131044	TTLL9	0.0217203	2.32193
ENSG00000243910	TUBA4B	0.0259178	1.48699
ENSG00000131462	TUBG1	0.0257923	-0.113035
ENSG00000149016	TUT1	0.027867	0.175191
ENSG00000239264	TXNDC5	0.0158591	-0.143954
ENSG00000140830	TXNL4B	0.0255817	0.17147
ENSG00000259581	TYRO3P	0.0179225	1.17754
ENSG00000182179	UBA7	0.0339748	0.317041
ENSG00000263563	UBBP4	0.0143514	1.32193
ENSG00000185651	UBE2L3	0.0198052	-0.093007
ENSG00000261461	UBE2MP1	0.0111671	0.602749
ENSG00000140367	UBE2Q2	0.0392666	-0.143378
ENSG00000214192	UBE2V1P2	0.03839	-1.04555
ENSG00000169139	UBE2V2	0.0361116	-0.110856
ENSG00000118420	UBE3D	0.0158947	0.240193
ENSG00000241627	UBQLN4P1	0.0265989	1.12029
ENSG00000158062	UBXN11	0.0175896	0.228369
ENSG00000225822	UBXN7-AS1	0.00856053	0.991455
ENSG00000116750	UCHL5	0.0096012	-0.115095
ENSG00000102595	UGGT2	0.038712	0.274312
ENSG00000226478	UPF3AP1	0.0225407	-1.3033
ENSG00000143258	USP21	0.0166959	0.196141
ENSG00000271360	USP6NL-AS1	0.00677999	1.33487
ENSG00000049245	VAMP3	0.00590458	-0.0879875
ENSG00000165280	VCP	0.0171785	-0.08295
ENSG00000213856	VDAC1P2	0.0330726	0.997536
ENSG00000078668	VDAC3	0.0268474	-0.111788
ENSG00000196715	VKORC1L1	0.0368814	0.162514
ENSG00000147852	VLDLR	0.0419265	-0.3828
ENSG00000233121	VN1R20P	0.0417009	2.84388
ENSG00000111237	VPS29	0.0457303	-0.15115
ENSG00000163159	VPS72	0.0109223	0.111949
ENSG00000243284	VSIG8	0.0108993	2.85244
ENSG00000169085	VXN	0.00714223	1.60266
ENSG00000158195	WASF2	0.0206046	0.202487
ENSG00000163625	WDFY3	0.0441565	0.229362
ENSG00000005448	WDR54	0.0375508	0.243656
ENSG00000133316	WDR74	0.000111438	0.122808
ENSG00000140527	WDR93	0.0307423	0.717857
ENSG00000166483	WEE1	0.0234436	0.0995971
ENSG00000095397	WHRN	0.0242323	0.523792
ENSG00000070540	WIPI1	0.0392008	-0.290742
ENSG00000146457	WTAP	0.040979	-0.110439
ENSG00000244153	WWP1P1	0.0200977	2.73697
ENSG00000184575	XPOT	0.0103919	-0.224318
ENSG00000237417	XRCC6P1	0.0369629	-2.09954
ENSG00000166793	YPEL4	0.00482078	0.68761
ENSG00000109906	ZBTB16	0.0415479	0.409863
ENSG00000236104	ZBTB22	0.0495663	0.1575
ENSG00000175773	ZBTB44-DT	0.0130125	2.2109
ENSG00000102053	ZC3H12B	0.0103501	0.493438
ENSG00000121766	ZCCHC17	0.00513427	-0.15181
ENSG00000086666	ZFAND6	0.011499	-0.122166
ENSG00000157306	ZFHX2-AS1	0.0306627	0.30537
ENSG00000187801	ZFP69B	0.0426196	0.331578
ENSG00000186660	ZFP91	0.0305763	-0.104875
ENSG00000039319	ZFYVE16	0.0428219	-0.274787
ENSG00000159733	ZFYVE28	0.0238493	-0.171196
ENSG00000155592	ZKSCAN2	0.00139929	0.264433
ENSG00000166432	ZMAT1	0.029553	0.390385
ENSG00000131849	ZNF132	0.00497201	0.282164
ENSG00000123870	ZNF137P	0.0294529	0.457182
ENSG00000170631	ZNF16	0.00187512	0.22921
ENSG00000197279	ZNF165	0.0248034	0.438273
ENSG00000263072	ZNF213-AS1	0.0289298	0.320132
ENSG00000167380	ZNF226	0.0105837	0.15193
ENSG00000175395	ZNF25	0.0333258	-0.179434
ENSG00000198393	ZNF26	0.00826908	0.265279
ENSG00000249471	ZNF324B	0.0454672	0.31266
ENSG00000160961	ZNF333	0.0219341	0.199189
ENSG00000131061	ZNF341	0.0190033	0.277994
ENSG00000151789	ZNF385D	0.0317179	1.24505
ENSG00000204947	ZNF425	0.0115623	-0.403873
ENSG00000249087	ZNF436-AS1	0.0245994	0.664389
ENSG00000183621	ZNF438	0.0185192	-0.406912
ENSG00000197016	ZNF470	0.0402597	0.297065
ENSG00000142528	ZNF473	0.0201309	0.154983
ENSG00000188033	ZNF490	0.000626827	0.273823
ENSG00000196653	ZNF502	0.0221954	0.433271
ENSG00000198546	ZNF511	0.0499415	0.156508
ENSG00000167625	ZNF526	0.00547709	0.201253
ENSG00000189164	ZNF527	0.00459412	0.409889
ENSG00000167555	ZNF528	0.0443507	0.704679
ENSG00000183647	ZNF530	0.00408087	0.322888
ENSG00000269343	ZNF587B	0.0205357	0.370004
ENSG00000261879	ZNF594-DT	0.00539825	0.736966
ENSG00000172748	ZNF596	0.0396331	0.631728
ENSG00000167554	ZNF610	0.0424638	0.446567
ENSG00000197483	ZNF628	0.0429213	0.798771
ENSG00000121864	ZNF639	0.0112046	-0.127471
ENSG00000139651	ZNF740	0.0350914	0.219303
ENSG00000196214	ZNF766	0.0262009	0.312455
ENSG00000196381	ZNF781	0.0137651	0.91997
ENSG00000179922	ZNF784	0.02717	0.146113
ENSG00000267254	ZNF790-AS1	0.0129985	0.505617
ENSG00000197933	ZNF823	0.0461253	-0.184459
ENSG00000241738	ZNF90P1	0.0366474	-1.34104
ENSG00000121413	ZSCAN18	0.0131846	0.392414
ENSG00000197037	ZSCAN25	0.00618849	0.231062

## Sheet: shMETTL13
Ensembl_ID	Gene_Symbol	p_value	L2FC(shMETTL13/shCTRL)
ENSG00000121410	A1BG	0.0404762	0.544372
ENSG00000128274	A4GALT	0.000203393	4.17303
ENSG00000094914	AAAS	0.00015532	-0.454192
ENSG00000081760	AACS	0.00457857	-1.01543
ENSG00000109576	AADAT	0.00557025	-1.18824
ENSG00000103591	AAGAB	0.0100568	0.317729
ENSG00000087884	AAMDC	0.000225629	2.22118
ENSG00000127837	AAMP	0.000493291	0.563457
ENSG00000131043	AAR2	2.26184e-05	-0.553861
ENSG00000205002	AARD	0.0254459	2.187
ENSG00000090861	AARS1	1.06265e-06	1.05939
ENSG00000124608	AARS2	2.7844e-05	-0.333457
ENSG00000157426	AASDH	0.0296688	-0.367379
ENSG00000149313	AASDHPPT	0.000233131	-0.217076
ENSG00000275700	AATF	0.000226555	1.68524
ENSG00000165029	ABCA1	0.000457874	4.06056
ENSG00000251595	ABCA11P	0.0491023	-0.29771
ENSG00000107331	ABCA2	0.000160143	-1.34062
ENSG00000135776	ABCB10	0.00133773	-0.494416
ENSG00000131269	ABCB7	0.000241589	0.430356
ENSG00000197150	ABCB8	0.00248	-0.530267
ENSG00000023839	ABCC2	0.0104068	1.13357
ENSG00000125257	ABCC4	0.0358501	-0.308475
ENSG00000114770	ABCC5	0.00354727	-0.444042
ENSG00000091262	ABCC6	0.00996823	0.546215
ENSG00000256340	ABCC6P1	0.0303376	1.23512
ENSG00000101986	ABCD1	0.000690198	1.04036
ENSG00000117528	ABCD3	9.86377e-06	-0.553392
ENSG00000164163	ABCE1	1.28659e-05	-0.531943
ENSG00000033050	ABCF2	0.00335453	0.564251
ENSG00000285292	ABCF2-H2BE1	0.000194787	-1.79464
ENSG00000160179	ABCG1	0.000115576	2.55123
ENSG00000172350	ABCG4	0.0176162	4.02237
ENSG00000144827	ABHD10	0.00173764	-0.398853
ENSG00000106077	ABHD11	0.0152669	-0.440272
ENSG00000100997	ABHD12	0.00119956	0.263421
ENSG00000131969	ABHD12B	0.00181946	0.612899
ENSG00000139826	ABHD13	0.00687157	-0.257066
ENSG00000248487	ABHD14A	1.64618e-05	-0.747602
ENSG00000114779	ABHD14B	0.00367026	-0.426274
ENSG00000168792	ABHD15	0.00922718	-0.245476
ENSG00000204427	ABHD16A	0.00436422	-0.296969
ENSG00000229107	ABHD17AP4	9.62851e-05	-2.02829
ENSG00000107362	ABHD17B	7.43601e-05	-0.457876
ENSG00000136379	ABHD17C	0.0169223	-0.339266
ENSG00000011198	ABHD5	0.000160023	-0.577965
ENSG00000127220	ABHD8	2.64315e-05	1.04176
ENSG00000136754	ABI1	0.00130922	-0.239805
ENSG00000119328	ABITRAM	0.000179793	-0.572005
ENSG00000097007	ABL1	0.0452512	-0.20934
ENSG00000099204	ABLIM1	0.00890537	-0.885281
ENSG00000163995	ABLIM2	0.00243143	4.47168
ENSG00000146109	ABT1	0.000128536	-0.481128
ENSG00000114626	ABTB1	0.0178745	0.538357
ENSG00000166016	ABTB2	0.00752982	-0.82933
ENSG00000060971	ACAA1	0.00717688	-0.104531
ENSG00000278540	ACACA	0.00135767	-0.540089
ENSG00000111271	ACAD10	0.00087766	-0.570694
ENSG00000177646	ACAD9	1.98601e-05	-0.68178
ENSG00000122971	ACADS	0.00205644	-0.645353
ENSG00000196177	ACADSB	0.00131413	-0.781917
ENSG00000072778	ACADVL	0.0206109	0.160065
ENSG00000072818	ACAP1	0.0337853	-0.580625
ENSG00000131584	ACAP3	0.0362729	-0.293304
ENSG00000120437	ACAT2	0.00125469	-1.38311
ENSG00000182827	ACBD3	0.000249389	0.566668
ENSG00000107897	ACBD5	0.0197293	0.198355
ENSG00000230124	ACBD6	0.0010666	0.648195
ENSG00000087085	ACHE	0.000378159	2.4581
ENSG00000100813	ACIN1	0.0108121	-0.235949
ENSG00000144476	ACKR3	0.0183345	-0.849105
ENSG00000131473	ACLY	2.75893e-05	-1.08594
ENSG00000122729	ACO1	3.718e-06	-0.712427
ENSG00000100412	ACO2	3.29898e-05	-0.583908
ENSG00000162390	ACOT11	1.23165e-06	-1.12433
ENSG00000119673	ACOT2	0.000295281	-0.760656
ENSG00000097021	ACOT7	5.55602e-06	-0.246424
ENSG00000123130	ACOT9	0.0034023	0.393888
ENSG00000087008	ACOX3	0.0131272	-0.572213
ENSG00000153093	ACOXL	1.10327e-08	4.72048
ENSG00000162836	ACP6	0.00195983	-0.857455
ENSG00000176715	ACSF3	0.0342732	-0.333621
ENSG00000151726	ACSL1	0.00140869	1.04664
ENSG00000123983	ACSL3	1.07834e-05	-0.642472
ENSG00000068366	ACSL4	0.0142891	0.432659
ENSG00000197142	ACSL5	2.37317e-05	-0.694957
ENSG00000164398	ACSL6	0.00028809	3.95936
ENSG00000154930	ACSS1	0.00034683	-0.796355
ENSG00000131069	ACSS2	0.00828624	-1.14715
ENSG00000111058	ACSS3	0.000534728	4.87652
ENSG00000107796	ACTA2	0.000181719	1.49939
ENSG00000180139	ACTA2-AS1	0.00396872	2.78136
ENSG00000075624	ACTB	0.0240459	-0.273797
ENSG00000213763	ACTBP2	0.023426	-1.24744
ENSG00000184009	ACTG1	0.00173008	0.166189
ENSG00000136518	ACTL6A	0.00309156	-0.292532
ENSG00000117148	ACTL8	0.0289933	-1.98473
ENSG00000072110	ACTN1	0.00381466	-0.661199
ENSG00000077522	ACTN2	0.000455458	4.78136
ENSG00000130402	ACTN4	0.0173016	-0.731372
ENSG00000138107	ACTR1A	0.0170144	-0.18405
ENSG00000115073	ACTR1B	0.00254125	-0.327926
ENSG00000138071	ACTR2	0.0366997	-0.438019
ENSG00000115091	ACTR3	0.0158104	-0.217524
ENSG00000133627	ACTR3B	0.00369549	0.595468
ENSG00000106526	ACTR3C	0.00179953	-0.728462
ENSG00000101442	ACTR5	6.48666e-06	-0.767507
ENSG00000075089	ACTR6	0.0490885	-0.208827
ENSG00000115170	ACVR1	0.00597479	0.54991
ENSG00000123612	ACVR1C	0.0408685	2.12928
ENSG00000121989	ACVR2A	0.03152	0.424466
ENSG00000114739	ACVR2B	4.23513e-05	3.66249
ENSG00000139567	ACVRL1	0.00728687	1.42937
ENSG00000170634	ACYP2	0.00149595	-0.956121
ENSG00000196839	ADA	0.00276059	-0.331882
ENSG00000168803	ADAL	0.0145958	0.418576
ENSG00000137845	ADAM10	0.00197976	-0.411294
ENSG00000114948	ADAM23	0.0106092	2.79302
ENSG00000151651	ADAM8	1.20496e-06	1.57496
ENSG00000168615	ADAM9	0.000322397	0.586337
ENSG00000134028	ADAMDEC1	0.0275269	2.98364
ENSG00000160323	ADAMTS13	0.00157472	2.20474
ENSG00000138316	ADAMTS14	0.0184407	2.63824
ENSG00000145536	ADAMTS16	0.0271395	1.64386
ENSG00000145808	ADAMTS19	0.0372616	5.2127
ENSG00000173157	ADAMTS20	0.00287651	4.78136
ENSG00000156140	ADAMTS3	0.0264982	-1.65065
ENSG00000163638	ADAMTS9	0.0417499	1.53025
ENSG00000197859	ADAMTSL2	0.00198839	2.8014
ENSG00000156218	ADAMTSL3	0.0197811	6.11634
ENSG00000143382	ADAMTSL4	0.00489696	0.649251
ENSG00000185761	ADAMTSL5	0.0161656	1.69116
ENSG00000105963	ADAP1	0.00180219	0.551025
ENSG00000184060	ADAP2	0.000952402	1.5107
ENSG00000160710	ADAR	0.0340661	0.55124
ENSG00000189007	ADAT2	0.00850624	-0.406641
ENSG00000213638	ADAT3	0.00247232	-0.472962
ENSG00000063761	ADCK1	0.001742	-0.575687
ENSG00000173137	ADCK5	0.0231515	-0.186567
ENSG00000164742	ADCY1	2.09221e-05	4.86382
ENSG00000162104	ADCY9	0.000761883	1.05849
ENSG00000087274	ADD1	0.0104068	-0.159602
ENSG00000148700	ADD3	0.0096482	-0.329294
ENSG00000152990	ADGRA3	2.86513e-07	-1.20876
ENSG00000121753	ADGRB2	0.000298965	2.43326
ENSG00000135298	ADGRB3	0.000918823	3.61143
ENSG00000174837	ADGRE1	0.00978338	0.821585
ENSG00000268758	ADGRE4P	0.0268508	1.07655
ENSG00000153292	ADGRF1	0.00863736	-2.63989
ENSG00000182885	ADGRG3	0.0244329	0.675774
ENSG00000159618	ADGRG5	0.000250327	1.58454
ENSG00000150471	ADGRL3	0.0218477	1.63227
ENSG00000164199	ADGRV1	0.00105466	2.67636
ENSG00000197894	ADH5	0.00135193	0.181656
ENSG00000233859	ADH5P4	0.0336133	0.704176
ENSG00000147576	ADHFE1	0.0169348	-0.551332
ENSG00000182551	ADI1	4.63149e-06	-0.961336
ENSG00000156110	ADK	0.00831285	-0.486152
ENSG00000148926	ADM	0.000588459	2.57496
ENSG00000128165	ADM2	1.1975e-06	2.52952
ENSG00000101126	ADNP	9.84959e-05	-0.547594
ENSG00000259456	ADNP-AS1	0.0199059	-0.952161
ENSG00000101544	ADNP2	0.0369588	-0.171617
ENSG00000181915	ADO	8.19608e-05	-0.95478
ENSG00000163485	ADORA1	8.40033e-05	4.62149
ENSG00000128271	ADORA2A	1.73601e-05	2.73784
ENSG00000170425	ADORA2B	0.00639823	-0.758144
ENSG00000282608	ADORA3	0.00812622	1.50804
ENSG00000159322	ADPGK	0.00728781	-0.367341
ENSG00000153531	ADPRHL1	0.0126168	1.78924
ENSG00000116863	ADPRS	0.00193285	0.235376
ENSG00000150594	ADRA2A	0.00757011	-2.76857
ENSG00000274286	ADRA2B	3.45828e-05	4.47843
ENSG00000184160	ADRA2C	0.000325137	6.88348
ENSG00000130706	ADRM1	0.000133725	0.459444
ENSG00000185100	ADSS1	0.0015055	1.41179
ENSG00000035687	ADSS2	7.27516e-05	-0.360869
ENSG00000181026	AEN	0.000259765	0.879573
ENSG00000196526	AFAP1	0.00223881	2.21685
ENSG00000130396	AFDN	1.97069e-05	5.12861
ENSG00000155966	AFF2	0.00640158	-1.01074
ENSG00000144218	AFF3	0.00207175	-1.10448
ENSG00000223959	AFG3L1P	0.000323713	0.875349
ENSG00000141385	AFG3L2	2.47378e-06	-0.482462
ENSG00000119844	AFTPH	0.000414021	-0.520463
ENSG00000157985	AGAP1	6.31219e-05	1.71589
ENSG00000261011	AGAP11	4.31244e-05	6.45709
ENSG00000135439	AGAP2	0.00323152	-0.651979
ENSG00000204149	AGAP6	0.00180569	-0.50684
ENSG00000146856	AGBL3	0.00158527	-0.822488
ENSG00000084693	AGBL5	0.0211784	-0.320452
ENSG00000173744	AGFG1	0.0291056	-0.245481
ENSG00000006530	AGK	4.34301e-05	-0.369553
ENSG00000162688	AGL	0.00359683	-1.03294
ENSG00000116771	AGMAT	3.9864e-05	-1.50895
ENSG00000092847	AGO1	0.0132707	-0.362909
ENSG00000126070	AGO3	0.00413963	-0.440278
ENSG00000134698	AGO4	0.0219499	-0.364674
ENSG00000169692	AGPAT2	6.95679e-06	-0.492779
ENSG00000160216	AGPAT3	0.000367725	0.272562
ENSG00000155189	AGPAT5	0.00217982	-0.424213
ENSG00000018510	AGPS	0.0215039	-0.224233
ENSG00000101444	AHCY	8.72431e-05	-0.427262
ENSG00000158467	AHCYL2	0.00120342	-0.432145
ENSG00000185567	AHNAK2	0.000312025	2.44746
ENSG00000106546	AHR	0.0431168	0.370252
ENSG00000063438	AHRR	0.0306718	0.525768
ENSG00000173209	AHSA2P	0.00213407	-0.738029
ENSG00000111732	AICDA	0.0406608	4.93664
ENSG00000186063	AIDA	0.0011453	0.349635
ENSG00000230154	AIDAP1	0.0185946	1.77565
ENSG00000126878	AIF1L	0.0102509	1.634
ENSG00000156709	AIFM1	0.00737748	0.791286
ENSG00000042286	AIFM2	0.00181653	1.13326
ENSG00000164022	AIMP1	0.000315412	0.717
ENSG00000106305	AIMP2	0.00113498	-0.40868
ENSG00000110711	AIP	0.000266194	-0.331603
ENSG00000232434	AJM1	0.00341023	1.52982
ENSG00000129474	AJUBA	0.00013282	2.39902
ENSG00000106992	AK1	0.000326113	2.65541
ENSG00000147853	AK3	0.00179053	-0.404384
ENSG00000162433	AK4	0.000119634	0.879641
ENSG00000154027	AK5	0.000887522	1.23411
ENSG00000085231	AK6	0.0155768	0.404834
ENSG00000165695	AK8	0.00023823	2.3131
ENSG00000121057	AKAP1	7.57642e-06	-0.532903
ENSG00000131016	AKAP12	4.71052e-05	5.38627
ENSG00000011243	AKAP8L	0.00312238	0.483307
ENSG00000166452	AKIP1	8.68758e-05	1.12279
ENSG00000174574	AKIRIN1	0.00991879	0.114842
ENSG00000106948	AKNA	0.0105871	-0.377726
ENSG00000162641	AKNAD1	0.0241331	-4.07039
ENSG00000117448	AKR1A1	0.000374787	-0.556965
ENSG00000085662	AKR1B1	0.000203701	-0.586051
ENSG00000215267	AKR1C7P	0.0331342	1.88066
ENSG00000053371	AKR7A2	5.01083e-05	-0.691594
ENSG00000162482	AKR7A3	0.00048664	-1.14029
ENSG00000142208	AKT1	0.00399445	-0.122946
ENSG00000204673	AKT1S1	0.00875879	-0.274922
ENSG00000105221	AKT2	0.000557172	-0.727164
ENSG00000117020	AKT3	0.00375892	1.1246
ENSG00000166971	AKTIP	0.000420369	0.966719
ENSG00000023330	ALAS1	0.00289875	0.770172
ENSG00000170017	ALCAM	0.00184395	-0.813711
ENSG00000161618	ALDH16A1	0.0035301	-0.613444
ENSG00000059573	ALDH18A1	2.25096e-07	-0.603628
ENSG00000165092	ALDH1A1	0.00376619	-1.53085
ENSG00000128918	ALDH1A2	0.000686379	3.81853
ENSG00000184254	ALDH1A3	0.00109303	3.55459
ENSG00000137124	ALDH1B1	3.42404e-06	-0.772023
ENSG00000136010	ALDH1L2	0.00752066	2.08323
ENSG00000111275	ALDH2	0.0222616	0.515224
ENSG00000006534	ALDH3B1	0.0104037	0.858248
ENSG00000159423	ALDH4A1	0.00469006	-1.14185
ENSG00000112294	ALDH5A1	0.000149539	-0.760437
ENSG00000119711	ALDH6A1	0.000817931	-0.984809
ENSG00000164904	ALDH7A1	0.0016947	1.01119
ENSG00000118514	ALDH8A1	0.0032302	3.76104
ENSG00000143149	ALDH9A1	0.000734634	-0.41293
ENSG00000033011	ALG1	0.000161429	-0.584498
ENSG00000182858	ALG12	0.0297303	-0.344575
ENSG00000101901	ALG13	0.000234153	-0.488696
ENSG00000172339	ALG14	0.0229396	-0.516407
ENSG00000189366	ALG1L	0.00126624	3.96851
ENSG00000214160	ALG3	0.000148438	-0.49585
ENSG00000120697	ALG5	0.00217454	0.6337
ENSG00000088035	ALG6	0.00150031	-0.3993
ENSG00000159063	ALG8	0.000100395	-0.675708
ENSG00000086848	ALG9	0.000382637	-0.362364
ENSG00000189046	ALKBH2	0.000645713	1.29949
ENSG00000166199	ALKBH3	0.0137697	-0.143972
ENSG00000091542	ALKBH5	0.00014693	-0.390161
ENSG00000239382	ALKBH6	0.000899083	0.382827
ENSG00000125652	ALKBH7	0.000353509	-0.599565
ENSG00000137760	ALKBH8	0.00120501	-0.317696
ENSG00000215067	ALOX12-AS1	0.00823714	-0.700912
ENSG00000132965	ALOX5AP	0.038285	0.736231
ENSG00000073331	ALPK1	0.00240505	0.446309
ENSG00000198796	ALPK2	0.00269804	4.02237
ENSG00000136383	ALPK3	0.0115071	1.04775
ENSG00000162551	ALPL	0.000455139	1.78136
ENSG00000003393	ALS2	0.000875211	-0.398828
ENSG00000178038	ALS2CL	0.0014267	1.38964
ENSG00000052850	ALX4	0.003939	6.56986
ENSG00000183684	ALYREF	0.000381285	1.32469
ENSG00000123505	AMD1	0.000541521	-0.543263
ENSG00000249286	AMD1P3	0.00598077	-1.59922
ENSG00000162066	AMDHD2	0.00455214	0.450334
ENSG00000135409	AMHR2	0.0197075	-1.18388
ENSG00000139211	AMIGO2	0.00016467	0.887246
ENSG00000176020	AMIGO3	6.30255e-05	-3.09754
ENSG00000166126	AMN	0.0292431	0.695323
ENSG00000151743	AMN1	0.00562845	0.381817
ENSG00000114019	AMOTL2	7.34107e-05	2.10504
ENSG00000116337	AMPD2	0.000590681	-0.721419
ENSG00000133805	AMPD3	0.000234949	0.563458
ENSG00000078053	AMPH	0.00394483	2.11042
ENSG00000174945	AMZ1	0.00871555	-1.63239
ENSG00000196704	AMZ2	0.000959913	0.300536
ENSG00000214174	AMZ2P1	0.0258405	0.778561
ENSG00000153107	ANAPC1	0.00413088	-0.516175
ENSG00000141552	ANAPC11	0.000352818	0.690441
ENSG00000129055	ANAPC13	0.00597569	-0.255131
ENSG00000166295	ANAPC16	0.00132853	-0.223526
ENSG00000176248	ANAPC2	0.000117311	-0.784752
ENSG00000053900	ANAPC4	0.00389157	-0.175248
ENSG00000089053	ANAPC5	2.43189e-05	-0.546128
ENSG00000196510	ANAPC7	4.78612e-06	-0.819202
ENSG00000013523	ANGEL1	0.000250797	-0.390611
ENSG00000154188	ANGPT1	0.0408083	-0.488096
ENSG00000091879	ANGPT2	6.97521e-05	-3.28384
ENSG00000167772	ANGPTL4	0.00566806	4.03852
ENSG00000151150	ANK3	2.94602e-05	1.89301
ENSG00000189045	ANKDD1B	0.0342179	-0.869437
ENSG00000132623	ANKEF1	0.0385664	0.641944
ENSG00000185722	ANKFY1	0.0300438	-0.281487
ENSG00000272057	ANKH-DT	0.00738385	4.18948
ENSG00000170209	ANKK1	0.00193514	3.40939
ENSG00000160117	ANKLE1	0.00179685	-0.678571
ENSG00000176915	ANKLE2	0.00929477	-0.295842
ENSG00000088448	ANKRD10	4.52825e-05	-0.962804
ENSG00000167522	ANKRD11	0.00308316	0.458107
ENSG00000076513	ANKRD13A	0.00809938	-0.316004
ENSG00000198720	ANKRD13B	0.011089	-0.792243
ENSG00000118454	ANKRD13C	0.006128	-0.186229
ENSG00000134461	ANKRD16	0.00129639	-0.898162
ENSG00000132466	ANKRD17	0.0016095	0.288782
ENSG00000230453	ANKRD18B	3.5509e-05	4.55548
ENSG00000159712	ANKRD18CP	0.024288	1.18866
ENSG00000226435	ANKRD18DP	0.00696659	1.56608
ENSG00000217165	ANKRD18EP	0.0005268	-1.01094
ENSG00000276203	ANKRD20A3P	0.0399568	2.47309
ENSG00000089847	ANKRD24	0.000301515	2.73027
ENSG00000107890	ANKRD26	0.0303805	0.460248
ENSG00000105186	ANKRD27	0.000713846	-0.732625
ENSG00000206560	ANKRD28	0.000533391	-0.577281
ENSG00000154065	ANKRD29	0.00101788	4.84695
ENSG00000145700	ANKRD31	0.0160588	2.03242
ENSG00000167612	ANKRD33	0.0202269	2.58496
ENSG00000272031	ANKRD34A	0.0360112	1.51602
ENSG00000198483	ANKRD35	0.0107996	-0.843241
ENSG00000186352	ANKRD37	0.00146436	0.890875
ENSG00000213337	ANKRD39	0.000446954	-0.407753
ENSG00000137494	ANKRD42	0.00453288	0.534236
ENSG00000186106	ANKRD46	0.00106411	-0.343469
ENSG00000168876	ANKRD49	0.00361723	-0.330674
ENSG00000151458	ANKRD50	0.00172157	-0.985108
ENSG00000144031	ANKRD53	0.025595	2.16993
ENSG00000100124	ANKRD54	0.0270615	0.203136
ENSG00000135299	ANKRD6	0.00128881	0.664448
ENSG00000235098	ANKRD65	7.00354e-05	2.69865
ENSG00000106013	ANKRD7	0.0428582	0.883751
ENSG00000064999	ANKS1A	0.0223725	-0.215472
ENSG00000168096	ANKS3	0.0191129	0.419014
ENSG00000165138	ANKS6	0.00038542	2.16589
ENSG00000011426	ANLN	0.00319396	-0.601072
ENSG00000160746	ANO10	0.000804527	-0.398248
ENSG00000171714	ANO5	0.000405896	3.00492
ENSG00000237276	ANO7L1	0.0366116	3.15082
ENSG00000074855	ANO8	0.00411653	1.20464
ENSG00000140350	ANP32A	0.000889716	0.606466
ENSG00000136938	ANP32B	0.001856	0.577284
ENSG00000259790	ANP32BP1	0.00703056	0.846174
ENSG00000143401	ANP32E	0.000951103	0.328509
ENSG00000103254	ANTKMT	0.000241876	0.839753
ENSG00000169604	ANTXR1	0.000244437	2.39605
ENSG00000135046	ANXA1	0.00132907	-1.33447
ENSG00000122359	ANXA11	0.000975614	-0.477713
ENSG00000177721	ANXA2R	0.0327528	-0.410126
ENSG00000196975	ANXA4	0.00859415	0.395128
ENSG00000164111	ANXA5	0.00251779	-0.487907
ENSG00000002726	AOC1	0.00358588	1.35116
ENSG00000148120	AOPEP	0.00612703	0.542719
ENSG00000138356	AOX1	0.024174	-2.35867
ENSG00000138660	AP1AR	0.0145854	-0.192824
ENSG00000100280	AP1B1	0.00209827	-0.36543
ENSG00000166747	AP1G1	0.00497864	-0.508342
ENSG00000072958	AP1M1	0.00205843	-0.434344
ENSG00000129354	AP1M2	0.0190688	2.8388
ENSG00000182287	AP1S2	4.19833e-05	-0.670205
ENSG00000152056	AP1S3	0.0172375	-0.609647
ENSG00000183020	AP2A2	0.0116682	-0.590241
ENSG00000006125	AP2B1	0.000223254	-0.367431
ENSG00000161203	AP2M1	0.003402	-0.337057
ENSG00000042753	AP2S1	0.000200684	0.434525
ENSG00000132842	AP3B1	0.000157581	-0.483328
ENSG00000185009	AP3M1	8.57699e-06	-0.19899
ENSG00000177879	AP3S1	0.00144073	-0.464896
ENSG00000134262	AP4B1	0.00893249	0.206947
ENSG00000081014	AP4E1	0.0420823	0.163816
ENSG00000053770	AP5M1	0.00133469	-0.456435
ENSG00000125843	AP5S1	3.21775e-06	-1.08926
ENSG00000242802	AP5Z1	0.000102107	-0.502342
ENSG00000011132	APBA3	0.0129152	0.189136
ENSG00000166313	APBB1	0.000684181	1.06666
ENSG00000077420	APBB1IP	1.86876e-05	-1.03271
ENSG00000134982	APC	0.0198325	0.492055
ENSG00000164062	APEH	3.27588e-05	-0.250464
ENSG00000100823	APEX1	8.84054e-06	-0.514836
ENSG00000166181	API5	4.65214e-05	-0.400524
ENSG00000149089	APIP	0.0422686	0.588567
ENSG00000171388	APLN	0.00346001	1.77781
ENSG00000105290	APLP1	0.000223985	4.52052
ENSG00000101474	APMAP	0.00916859	0.27347
ENSG00000118137	APOA1	0.0220233	-1.90234
ENSG00000128383	APOBEC3A	0.0293969	3.59805
ENSG00000244509	APOBEC3C	0.0462255	-0.219639
ENSG00000100298	APOBEC3H	9.16733e-06	4.42623
ENSG00000130203	APOE	0.0214817	1.93085
ENSG00000100342	APOL1	0.00312125	1.10791
ENSG00000128335	APOL2	0.0150522	0.732722
ENSG00000128284	APOL3	0.00162239	0.881376
ENSG00000100336	APOL4	0.0213896	3.8575
ENSG00000221963	APOL6	0.0165792	0.736771
ENSG00000204444	APOM	0.00259721	-0.908228
ENSG00000142192	APP	0.0297079	-0.265439
ENSG00000062725	APPBP2	0.00274013	-0.343928
ENSG00000157500	APPL1	0.0262915	0.40875
ENSG00000136044	APPL2	0.00291711	-0.598051
ENSG00000198931	APRT	2.86607e-07	-0.682273
ENSG00000214293	APTR	0.0056221	0.744298
ENSG00000137074	APTX	3.83071e-05	0.764405
ENSG00000143595	AQP10	0.0160601	-1.03831
ENSG00000178301	AQP11	0.00879412	-1.01185
ENSG00000167580	AQP2	0.0470586	-2.91704
ENSG00000021776	AQR	0.000246597	-0.637277
ENSG00000078061	ARAF	0.000358027	-0.402922
ENSG00000245148	ARAP1-AS2	0.0271482	0.67872
ENSG00000120318	ARAP3	0.000179056	0.954572
ENSG00000198576	ARC	0.0185093	2.20706
ENSG00000095139	ARCN1	0.00206301	-0.338918
ENSG00000119682	AREL1	0.000990808	-0.585099
ENSG00000143761	ARF1	0.00176589	-0.326049
ENSG00000168374	ARF4	0.00770314	-0.325052
ENSG00000004059	ARF5	0.00156424	-0.244523
ENSG00000165527	ARF6	0.00035392	-0.451419
ENSG00000101199	ARFGAP1	0.000184403	-0.284939
ENSG00000149182	ARFGAP2	0.000403226	-0.306741
ENSG00000242247	ARFGAP3	0.00301021	-0.323531
ENSG00000066777	ARFGEF1	0.00752804	-0.628852
ENSG00000271966	ARFGEF1-DT	0.0027757	-2.32226
ENSG00000124198	ARFGEF2	0.0340086	-0.393873
ENSG00000112379	ARFGEF3	0.011002	2.15482
ENSG00000132254	ARFIP2	0.000249526	-0.365782
ENSG00000101246	ARFRP1	0.00378761	0.53732
ENSG00000134884	ARGLU1	0.00085493	-0.775663
ENSG00000175220	ARHGAP1	0.000989313	-0.413579
ENSG00000071205	ARHGAP10	0.000876595	0.76253
ENSG00000165322	ARHGAP12	0.0230557	-0.524492
ENSG00000075884	ARHGAP15	0.000463312	-0.495941
ENSG00000140750	ARHGAP17	0.00515105	-0.456559
ENSG00000275832	ARHGAP23	0.019685	-0.491985
ENSG00000138639	ARHGAP24	0.0366517	1.70312
ENSG00000215769	ARHGAP27P1-BPTFP1-KPNA2P3	7.84142e-05	-1.11904
ENSG00000186517	ARHGAP30	0.0133494	-0.300583
ENSG00000031081	ARHGAP31	0.00779428	1.17787
ENSG00000089820	ARHGAP4	0.000582274	-0.334262
ENSG00000006740	ARHGAP44	0.000368808	4.76129
ENSG00000180448	ARHGAP45	0.000134128	-0.331396
ENSG00000241484	ARHGAP8	0.00439572	3.19259
ENSG00000123329	ARHGAP9	0.000915939	-0.825972
ENSG00000141522	ARHGDIA	0.00455345	-0.287026
ENSG00000111348	ARHGDIB	0.0003295	-0.632325
ENSG00000242173	ARHGDIG	0.00020925	7.44325
ENSG00000076928	ARHGEF1	0.00917081	-0.248147
ENSG00000104728	ARHGEF10	0.00192114	0.900331
ENSG00000104880	ARHGEF18	0.00721004	-0.247703
ENSG00000116584	ARHGEF2	0.0203349	-0.238813
ENSG00000273002	ARHGEF2-AS2	0.0107227	0.975222
ENSG00000240771	ARHGEF25	0.00848153	3.1768
ENSG00000183111	ARHGEF37	0.000198052	3.16591
ENSG00000129675	ARHGEF6	0.000709214	-0.377241
ENSG00000102606	ARHGEF7	0.0101462	-0.398759
ENSG00000131089	ARHGEF9	0.0052951	-0.274296
ENSG00000117713	ARID1A	9.42519e-05	-0.605166
ENSG00000049618	ARID1B	0.00233945	-0.725557
ENSG00000189079	ARID2	0.0242423	-0.364185
ENSG00000116017	ARID3A	0.000153096	1.01521
ENSG00000179361	ARID3B	0.000278925	0.523082
ENSG00000205143	ARID3C	0.00400701	4.40939
ENSG00000032219	ARID4A	0.00202708	0.434378
ENSG00000196843	ARID5A	0.000749974	0.368265
ENSG00000150347	ARID5B	0.00784589	0.887219
ENSG00000166233	ARIH1	7.11518e-05	0.695525
ENSG00000175414	ARL10	0.000938774	1.59113
ENSG00000169379	ARL13B	0.0178048	0.311232
ENSG00000224891	ARL14EPP1	0.04977	2.08523
ENSG00000185305	ARL15	0.000202372	-0.89352
ENSG00000214087	ARL16	0.00947136	0.25064
ENSG00000213465	ARL2	0.00130791	-0.467093
ENSG00000102931	ARL2BP	2.66189e-07	-0.686587
ENSG00000138175	ARL3	0.00350104	0.516682
ENSG00000188042	ARL4C	0.010488	1.09419
ENSG00000175906	ARL4D	3.40267e-06	1.15224
ENSG00000165997	ARL5B	0.0338085	-0.268709
ENSG00000170540	ARL6IP1	5.3477e-05	-0.7192
ENSG00000182196	ARL6IP4	0.000512179	0.822417
ENSG00000144746	ARL6IP5	0.00284466	-0.305956
ENSG00000104442	ARMC1	0.0118203	-0.165261
ENSG00000170632	ARMC10	1.94082e-05	-0.638228
ENSG00000157343	ARMC12	1.60988e-05	2.35168
ENSG00000140691	ARMC5	2.27897e-05	-1.57716
ENSG00000105676	ARMC6	1.35883e-08	-1.09454
ENSG00000125449	ARMC7	0.000256628	-0.988747
ENSG00000114098	ARMC8	0.000139876	-0.697513
ENSG00000126947	ARMCX1	3.16654e-05	-0.957869
ENSG00000184867	ARMCX2	7.99922e-05	1.64249
ENSG00000102401	ARMCX3	1.38721e-05	0.891086
ENSG00000125962	ARMCX5	0.000199305	-0.347218
ENSG00000271147	ARMCX5-GPRASP2	0.00109589	-0.934435
ENSG00000198960	ARMCX6	0.000383501	-0.510855
ENSG00000198520	ARMH1	0.000136513	-0.881737
ENSG00000120029	ARMH3	0.016068	0.241006
ENSG00000241685	ARPC1A	4.86112e-05	0.980923
ENSG00000130429	ARPC1B	0.00383672	-0.337385
ENSG00000163466	ARPC2	0.00238998	0.116572
ENSG00000111229	ARPC3	0.00840975	-0.333025
ENSG00000256745	ARPC3P3	0.003192	-0.960026
ENSG00000250151	ARPC4-TTLL3	0.0472075	-0.662115
ENSG00000136950	ARPC5L	0.000337329	1.90223
ENSG00000242498	ARPIN	0.000189319	2.24802
ENSG00000250021	ARPIN-AP3S2	0.0214897	0.351746
ENSG00000172995	ARPP21	0.000147029	-2.77761
ENSG00000197070	ARRDC1	0.0270217	-0.390166
ENSG00000105643	ARRDC2	0.0408163	0.2788
ENSG00000113369	ARRDC3	0.00056291	1.3809
ENSG00000140450	ARRDC4	0.00638586	1.13445
ENSG00000113273	ARSB	0.00131604	-0.875192
ENSG00000006756	ARSD	0.00344738	-1.2893
ENSG00000141337	ARSG	0.00839773	0.384953
ENSG00000167311	ART5	0.00985161	3.61738
ENSG00000214435	AS3MT	0.000161938	2.00495
ENSG00000104763	ASAH1	0.02785	-0.34076
ENSG00000204147	ASAH2B	0.000988076	0.74917
ENSG00000153317	ASAP1	0.0263961	-0.468294
ENSG00000088280	ASAP3	0.047913	1.56014
ENSG00000065802	ASB1	9.14699e-06	1.4126
ENSG00000198881	ASB12	0.0438054	-0.866733
ENSG00000196372	ASB13	0.0147622	-0.543885
ENSG00000100628	ASB2	6.00139e-05	2.78255
ENSG00000115239	ASB3	0.0130738	-0.221083
ENSG00000148331	ASB6	0.0144716	-0.195164
ENSG00000177981	ASB8	0.0348427	-0.209754
ENSG00000102048	ASB9	0.0072272	-1.01061
ENSG00000138303	ASCC1	0.0271492	0.133147
ENSG00000112249	ASCC3	0.0302857	0.30084
ENSG00000111875	ASF1A	0.0162085	-0.251277
ENSG00000141505	ASGR1	0.00264377	-0.539023
ENSG00000110881	ASIC1	0.0121932	0.943416
ENSG00000126522	ASL	0.0381225	-0.165021
ENSG00000169093	ASMTL	1.32704e-05	1.0767
ENSG00000236017	ASMTL-AS1	0.0401432	-1.20219
ENSG00000070669	ASNS	4.44893e-05	2.03489
ENSG00000138381	ASNSD1	0.000772021	-0.556215
ENSG00000174939	ASPHD1	0.000239767	4.15935
ENSG00000128203	ASPHD2	9.41863e-05	1.11455
ENSG00000066279	ASPM	0.00759495	-0.775117
ENSG00000169696	ASPSCR1	0.000158166	-0.240171
ENSG00000162174	ASRGL1	0.000352994	1.04485
ENSG00000130707	ASS1	0.000539442	2.67257
ENSG00000034533	ASTE1	1.99627e-06	-0.687174
ENSG00000148219	ASTN2	0.000273277	1.65678
ENSG00000171456	ASXL1	0.00518554	-0.558335
ENSG00000143970	ASXL2	0.00339666	-0.383584
ENSG00000156802	ATAD2	0.0305563	0.13602
ENSG00000119778	ATAD2B	0.0144294	-0.658152
ENSG00000197785	ATAD3A	0.0169949	0.285259
ENSG00000160072	ATAD3B	0.0126924	0.490548
ENSG00000137343	ATAT1	0.00219083	-0.750393
ENSG00000107669	ATE1	1.03957e-05	-0.489672
ENSG00000123268	ATF1	0.000337538	-0.6212
ENSG00000115966	ATF2	0.00353812	-0.393285
ENSG00000162772	ATF3	0.000603744	3.28499
ENSG00000128272	ATF4	5.72883e-05	1.04683
ENSG00000228218	ATF4P3	2.03446e-05	1.37282
ENSG00000256167	ATF4P4	1.58598e-05	2.36632
ENSG00000169136	ATF5	0.000573783	0.824212
ENSG00000213676	ATF6B	0.00111434	-0.538367
ENSG00000170653	ATF7	0.00680722	-0.239808
ENSG00000166669	ATF7IP2	0.0296215	-0.451176
ENSG00000123395	ATG101	0.000143178	1.17902
ENSG00000066739	ATG2B	0.000194978	-0.749914
ENSG00000168397	ATG4B	1.46312e-05	-0.259428
ENSG00000197548	ATG7	0.0102187	-0.37074
ENSG00000198925	ATG9A	0.00140402	-0.412903
ENSG00000181652	ATG9B	0.0077753	-1.00736
ENSG00000119787	ATL2	0.000252668	-0.56028
ENSG00000184743	ATL3	0.000135593	-0.609516
ENSG00000166454	ATMIN	0.000321409	-0.462535
ENSG00000168874	ATOH8	0.0110953	-1.19409
ENSG00000177556	ATOX1	0.00934831	-0.234552
ENSG00000101974	ATP11C	0.00998559	-0.860241
ENSG00000105726	ATP13A1	0.00150118	-0.403567
ENSG00000159363	ATP13A2	0.000102655	-1.16023
ENSG00000133657	ATP13A3	0.010883	-0.640178
ENSG00000203865	ATP1A1-AS1	0.00764543	0.761158
ENSG00000143153	ATP1B1	0.0187319	0.936769
ENSG00000069849	ATP1B3	9.67162e-05	-0.372151
ENSG00000166896	ATP23	0.0220757	-0.296604
ENSG00000260442	ATP2A1-AS1	0.0088079	1.08364
ENSG00000174437	ATP2A2	0.009335	-0.433598
ENSG00000074370	ATP2A3	0.0113394	-0.384542
ENSG00000070961	ATP2B1	0.0115142	-0.368241
ENSG00000058668	ATP2B4	0.000202215	-0.776084
ENSG00000017260	ATP2C1	3.88784e-06	0.774016
ENSG00000165629	ATP5F1C	0.0386622	-0.211129
ENSG00000099624	ATP5F1D	7.80233e-06	-0.529182
ENSG00000124172	ATP5F1E	0.0293839	-0.183236
ENSG00000130770	ATP5IF1	0.000103947	1.3479
ENSG00000159199	ATP5MC1	5.76452e-07	-0.642076
ENSG00000135390	ATP5MC2	5.40041e-06	-0.776016
ENSG00000154518	ATP5MC3	0.000183467	-0.465323
ENSG00000169020	ATP5ME	0.000535938	0.583926
ENSG00000241468	ATP5MF	0.000308449	-0.517554
ENSG00000167283	ATP5MG	0.00848893	0.378212
ENSG00000156411	ATP5MJ	0.000429736	-0.117293
ENSG00000116459	ATP5PB	6.68248e-05	-0.465481
ENSG00000167863	ATP5PD	0.0129599	0.265819
ENSG00000154723	ATP5PF	0.0440155	-0.126304
ENSG00000205464	ATP6AP1L	0.000397348	1.45278
ENSG00000033627	ATP6V0A1	0.0027165	0.344774
ENSG00000117410	ATP6V0B	0.027097	-0.220805
ENSG00000143882	ATP6V1C2	0.00092921	1.10875
ENSG00000100554	ATP6V1D	0.000103252	1.04845
ENSG00000131100	ATP6V1E1	0.00904447	0.192532
ENSG00000128524	ATP6V1F	0.0428041	-0.231814
ENSG00000136888	ATP6V1G1	0.00842064	-0.288272
ENSG00000047249	ATP6V1H	0.00525015	0.225218
ENSG00000165240	ATP7A	0.0139722	-0.672177
ENSG00000130270	ATP8B3	0.00153895	-0.972488
ENSG00000123472	ATPAF1	0.0127638	0.125979
ENSG00000171953	ATPAF2	5.62178e-05	-0.773909
ENSG00000175054	ATR	0.0114059	-0.354345
ENSG00000138085	ATRAID	0.00306143	-0.328723
ENSG00000164053	ATRIP	1.34092e-05	-0.697153
ENSG00000088812	ATRN	0.000752574	-0.575995
ENSG00000107518	ATRNL1	0.000636717	5.23378
ENSG00000124788	ATXN1	0.0263274	0.225985
ENSG00000130638	ATXN10	2.33848e-07	-0.78818
ENSG00000224470	ATXN1L	0.000856612	0.736481
ENSG00000204842	ATXN2	0.0246849	-0.24964
ENSG00000066427	ATXN3	0.000264957	0.502073
ENSG00000163635	ATXN7	0.0175162	-0.554748
ENSG00000146776	ATXN7L1	0.0023918	-0.580521
ENSG00000162650	ATXN7L2	1.42611e-08	-0.993058
ENSG00000253719	ATXN7L3B	0.00194835	-0.648225
ENSG00000148090	AUH	0.00207722	0.402602
ENSG00000115307	AUP1	0.000121458	-0.430121
ENSG00000087586	AURKA	0.00293429	-0.627948
ENSG00000175756	AURKAIP1	0.00188002	0.355173
ENSG00000178999	AURKB	0.0354455	0.182157
ENSG00000105146	AURKC	0.0200949	1.40621
ENSG00000105778	AVL9	0.0294346	-0.395626
ENSG00000167601	AXL	0.0113529	1.43379
ENSG00000142920	AZIN2	0.00318416	1.15751
ENSG00000172232	AZU1	0.00664897	-2.13377
ENSG00000166710	B2M	0.0167679	0.743934
ENSG00000169255	B3GALNT1	3.47683e-05	-0.959081
ENSG00000235863	B3GALT4	0.0195347	0.465435
ENSG00000176022	B3GALT6	0.000146165	-0.561685
ENSG00000187676	B3GLCT	2.81968e-07	-1.06694
ENSG00000176597	B3GNT5	0.00231263	-0.613135
ENSG00000237172	B3GNT9	0.000142035	1.62277
ENSG00000175711	B3GNTL1	0.000149865	-0.777131
ENSG00000135454	B4GALNT1	0.00163329	2.94871
ENSG00000139044	B4GALNT3	0.00129642	3.03789
ENSG00000182272	B4GALNT4	0.00168239	2.16218
ENSG00000121578	B4GALT4	0.00226512	0.469939
ENSG00000158470	B4GALT5	0.0153458	-0.518979
ENSG00000118276	B4GALT6	1.27391e-05	-1.24815
ENSG00000027847	B4GALT7	0.0277277	-0.241969
ENSG00000123810	B9D2	3.39389e-05	-0.995756
ENSG00000164929	BAALC	0.0031067	-1.48247
ENSG00000236939	BAALC-AS2	0.00975207	-3.0879
ENSG00000105393	BABAM1	0.00118565	-0.331317
ENSG00000228817	BACH1-IT2	0.00450647	-1.60039
ENSG00000107262	BAG1	0.00141712	0.75985
ENSG00000112208	BAG2	1.50411e-05	-0.760097
ENSG00000151929	BAG3	0.00612964	0.543402
ENSG00000156735	BAG4	0.0410134	-0.303648
ENSG00000166170	BAG5	0.000197468	-0.263749
ENSG00000204463	BAG6	0.0319207	-0.548869
ENSG00000266074	BAHCC1	0.000321333	-1.3775
ENSG00000226137	BAIAP2-DT	0.000160445	-0.854423
ENSG00000006453	BAIAP2L1	9.5186e-05	2.55303
ENSG00000007516	BAIAP3	0.000134078	1.57253
ENSG00000153064	BANK1	0.0474513	-0.795603
ENSG00000172530	BANP	0.00999751	-0.386917
ENSG00000131668	BARX1	0.000120939	9.94424
ENSG00000176788	BASP1	0.0449387	0.323046
ENSG00000168062	BATF2	0.00194339	3.5325
ENSG00000123685	BATF3	5.27919e-05	2.82418
ENSG00000087088	BAX	0.000398386	0.559823
ENSG00000198604	BAZ1A	0.000188738	0.861049
ENSG00000009954	BAZ1B	0.00105625	0.626816
ENSG00000123636	BAZ2B	0.00527068	-0.658707
ENSG00000105327	BBC3	8.86951e-05	2.18022
ENSG00000214413	BBIP1	0.0479253	0.267025
ENSG00000174483	BBS1	0.00199965	-0.494318
ENSG00000179941	BBS10	0.0277483	-0.232855
ENSG00000075790	BCAP29	0.0256198	-0.308208
ENSG00000185825	BCAP31	0.000290737	0.51879
ENSG00000064787	BCAS1	0.00929039	2.45121
ENSG00000116752	BCAS2	0.00945318	-0.185941
ENSG00000141376	BCAS3	0.00355524	-0.429652
ENSG00000124243	BCAS4	0.000213059	1.21552
ENSG00000105552	BCAT2	0.000629156	-0.315079
ENSG00000186666	BCDIN3D	0.0340621	-0.296147
ENSG00000248098	BCKDHA	0.000575294	-0.942832
ENSG00000083123	BCKDHB	1.84728e-06	-0.867316
ENSG00000103507	BCKDK	0.0264206	-0.167758
ENSG00000119866	BCL11A	0.0227435	-0.649252
ENSG00000127152	BCL11B	0.00121893	2.49185
ENSG00000140379	BCL2A1	0.00813381	1.19181
ENSG00000171552	BCL2L1	0.0317216	0.482077
ENSG00000129473	BCL2L2	0.000290186	2.73854
ENSG00000069399	BCL3	0.00900725	0.513568
ENSG00000161940	BCL6B	0.000685936	1.2903
ENSG00000106635	BCL7B	0.000381776	-0.311187
ENSG00000099385	BCL7C	0.000271241	1.18055
ENSG00000029363	BCLAF1	7.94591e-05	-0.83056
ENSG00000279800	BCLAF1P2	0.0325763	-0.844667
ENSG00000183337	BCOR	0.038246	-0.157375
ENSG00000186716	BCR	9.41195e-05	-0.716903
ENSG00000161267	BDH1	3.87711e-05	-0.659726
ENSG00000168398	BDKRB2	0.00782168	4.26053
ENSG00000166546	BEAN1	0.00935609	5.33316
ENSG00000126581	BECN1	0.00050744	0.551731
ENSG00000183092	BEGAIN	0.000286972	1.78521
ENSG00000178409	BEND3	1.90046e-07	-1.46369
ENSG00000151917	BEND6	0.0173165	-0.714527
ENSG00000167995	BEST1	9.688e-05	1.7873
ENSG00000177951	BET1L	0.000553879	0.34214
ENSG00000133134	BEX2	0.000287298	2.89791
ENSG00000166681	BEX3	7.58076e-06	0.990135
ENSG00000102409	BEX4	0.0004701	1.37379
ENSG00000184515	BEX5	0.00597954	2.0408
ENSG00000103429	BFAR	0.0408126	-0.198227
ENSG00000125864	BFSP1	0.000502147	1.66573
ENSG00000134107	BHLHE40	0.00145631	1.5936
ENSG00000123095	BHLHE41	0.000307541	1.59339
ENSG00000151746	BICD1	0.00486283	-0.571645
ENSG00000185963	BICD2	0.00354558	0.170796
ENSG00000135127	BICDL1	0.00169243	1.63545
ENSG00000162069	BICDL2	7.94613e-06	4.59877
ENSG00000112624	BICRAL	5.54234e-06	-0.823934
ENSG00000136717	BIN1	0.00311921	0.72643
ENSG00000147439	BIN3	0.00134896	-0.345209
ENSG00000023445	BIRC3	0.000121742	3.28184
ENSG00000134897	BIVM	0.02297	-0.234156
ENSG00000197299	BLM	0.00041063	-0.21504
ENSG00000108578	BLMH	0.0335656	0.280067
ENSG00000135441	BLOC1S1	0.0332337	-0.321333
ENSG00000196072	BLOC1S2	0.000150563	0.98028
ENSG00000104164	BLOC1S6	2.68921e-07	-0.381153
ENSG00000106605	BLVRA	4.04895e-06	1.01629
ENSG00000104081	BMF	1.69838e-05	1.51162
ENSG00000168283	BMI1	0.000139844	-0.542987
ENSG00000168487	BMP1	0.00272494	-0.695577
ENSG00000125845	BMP2	0.0446332	3.64386
ENSG00000138756	BMP2K	0.0194829	0.426337
ENSG00000153162	BMP6	0.00183985	1.65364
ENSG00000101144	BMP7	0.000157403	9.18302
ENSG00000107779	BMPR1A	0.00577437	1.79368
ENSG00000138696	BMPR1B	0.000829352	4.22882
ENSG00000204217	BMPR2	0.000515552	0.696617
ENSG00000165733	BMS1	0.00652214	0.202767
ENSG00000237238	BMS1P10	0.00572098	2.03242
ENSG00000242288	BMS1P4-AGAP5	0.0240499	-0.995449
ENSG00000198312	BMS1P9	0.025341	3.47168
ENSG00000140299	BNIP2	0.000508939	-0.521403
ENSG00000176171	BNIP3	0.00731451	1.87461
ENSG00000104765	BNIP3L	0.0204901	0.362358
ENSG00000197358	BNIP3P1	0.000686736	2.69779
ENSG00000144857	BOC	0.000128537	6.7017
ENSG00000145919	BOD1	0.0456052	0.169886
ENSG00000038219	BOD1L1	0.000963847	0.51378
ENSG00000178096	BOLA1	0.000776513	0.69932
ENSG00000183336	BOLA2	0.00299231	0.432114
ENSG00000169627	BOLA2B	0.00398997	0.605399
ENSG00000225439	BOLA3-AS1	0.0011857	-0.982847
ENSG00000261236	BOP1	0.000827276	1.08205
ENSG00000136122	BORA	0.00207023	-0.416398
ENSG00000196544	BORCS6	0.000361678	0.777269
ENSG00000166275	BORCS7	0.000318617	-0.990981
ENSG00000254901	BORCS8	0.00031294	0.389791
ENSG00000172331	BPGM	0.000162589	0.422096
ENSG00000162813	BPNT1	1.50846e-05	0.892601
ENSG00000104331	BPNT2	0.0101273	-0.152406
ENSG00000171634	BPTF	0.0036037	-0.610726
ENSG00000157764	BRAF	0.0274914	-0.422598
ENSG00000106009	BRAT1	0.000127797	-0.469792
ENSG00000185515	BRCC3	9.67475e-05	-0.45634
ENSG00000100425	BRD1	0.00169553	-0.409658
ENSG00000204256	BRD2	1.97844e-05	-0.557309
ENSG00000141867	BRD4	0.0162188	-0.184832
ENSG00000166164	BRD7	0.0043876	0.429937
ENSG00000112983	BRD8	6.34982e-05	-0.701778
ENSG00000028310	BRD9	0.000618413	0.688221
ENSG00000185024	BRF1	0.0250049	0.293117
ENSG00000104221	BRF2	5.6329e-05	0.798241
ENSG00000184992	BRI3BP	0.000661247	-0.467652
ENSG00000136492	BRIP1	0.0206371	-0.357979
ENSG00000113460	BRIX1	4.55658e-05	-0.254688
ENSG00000132016	BRME1	0.0290345	-0.429742
ENSG00000174744	BRMS1	0.000237406	1.78768
ENSG00000100916	BRMS1L	0.00048774	1.65176
ENSG00000162819	BROX	0.00459401	-0.335435
ENSG00000156983	BRPF1	0.000584712	-0.495312
ENSG00000096070	BRPF3	0.00910572	-0.275059
ENSG00000174672	BRSK2	0.000283023	4.60108
ENSG00000168000	BSCL2	0.00325118	0.310363
ENSG00000172270	BSG	0.00376358	-0.426698
ENSG00000267751	BSG-AS1	0.0145854	-1.30093
ENSG00000226913	BSN-DT	0.0164215	4.81378
ENSG00000109743	BST1	0.00189644	-0.879515
ENSG00000130303	BST2	0.00775314	1.10954
ENSG00000064726	BTBD1	4.43797e-05	-0.289662
ENSG00000148925	BTBD10	0.000459765	0.551376
ENSG00000204347	BTBD17	0.0326269	-2.16993
ENSG00000133243	BTBD2	0.00100496	-0.599151
ENSG00000132640	BTBD3	0.00500417	-0.33999
ENSG00000184887	BTBD6	0.00303636	-0.370093
ENSG00000229106	BTBD6P1	0.0139135	1.5888
ENSG00000169814	BTD	0.000120848	-0.751698
ENSG00000145741	BTF3	5.76337e-07	-0.711166
ENSG00000134717	BTF3L4	0.00115123	-0.279683
ENSG00000159388	BTG2	2.67104e-05	2.39206
ENSG00000154640	BTG3	0.00214775	0.927497
ENSG00000280594	BTG3-AS1	0.0484092	-1.07287
ENSG00000112763	BTN2A1	0.00180602	-0.267248
ENSG00000186470	BTN3A2	0.00440169	-0.355343
ENSG00000215811	BTNL10	0.0366786	2.3744
ENSG00000166167	BTRC	0.0325046	0.312789
ENSG00000169679	BUB1	0.000145559	-0.717858
ENSG00000156970	BUB1B	1.68271e-05	-0.863118
ENSG00000154473	BUB3	6.89603e-07	-0.320167
ENSG00000071462	BUD23	0.000188785	0.931944
ENSG00000106245	BUD31	0.000579396	0.343779
ENSG00000082153	BZW1	0.00117145	-0.425612
ENSG00000230408	BZW1-AS1	0.0203967	-2.40599
ENSG00000198406	BZW1P2	5.27158e-05	-0.678072
ENSG00000136261	BZW2	4.21221e-05	-0.550533
ENSG00000237489	C10orf143	0.000880175	-0.921975
ENSG00000119965	C10orf88	0.00322722	-0.320024
ENSG00000120055	C10orf95	0.0137651	-1.3801
ENSG00000269609	C10orf95-AS1	0.0136166	-0.937566
ENSG00000110665	C11orf21	0.0286946	-0.431327
ENSG00000171067	C11orf24	4.10575e-06	0.689387
ENSG00000149179	C11orf49	0.000620866	-0.513817
ENSG00000149300	C11orf52	0.013621	3.04277
ENSG00000110696	C11orf58	0.000371788	0.638806
ENSG00000166323	C11orf65	0.0432565	0.96016
ENSG00000175573	C11orf68	0.00402622	-0.328513
ENSG00000184224	C11orf72	0.00615923	2.09245
ENSG00000188070	C11orf95	0.00174017	1.074
ENSG00000133641	C12orf29	0.00105763	-0.568226
ENSG00000047621	C12orf4	0.00698421	0.399375
ENSG00000151131	C12orf45	0.000304078	0.988991
ENSG00000111678	C12orf57	1.04477e-05	-0.451747
ENSG00000182993	C12orf60	0.013723	0.63613
ENSG00000174206	C12orf66	0.00212422	-0.667034
ENSG00000235162	C12orf75	0.0019777	-0.755781
ENSG00000174456	C12orf76	0.014788	-0.571781
ENSG00000179933	C14orf119	0.0275284	-0.267481
ENSG00000227051	C14orf132	0.00302883	4.53694
ENSG00000100802	C14orf93	0.0227734	0.299433
ENSG00000166920	C15orf48	0.000134251	3.88827
ENSG00000189227	C15orf61	0.0365926	-0.330149
ENSG00000188277	C15orf62	0.0288283	-1.19072
ENSG00000125149	C16orf70	0.0110939	-0.431463
ENSG00000182831	C16orf72	0.00134017	0.663688
ENSG00000154102	C16orf74	0.0203075	-0.857539
ENSG00000155330	C16orf87	0.012065	0.165679
ENSG00000174109	C16orf91	0.000809125	-0.245764
ENSG00000256806	C17orf100	0.00839382	-0.599379
ENSG00000205710	C17orf107	0.000173099	1.74429
ENSG00000267221	C17orf113	0.00696645	-0.640416
ENSG00000258315	C17orf49	0.0224451	0.296362
ENSG00000186665	C17orf58	0.0150516	0.152171
ENSG00000108666	C17orf75	0.00013223	0.62306
ENSG00000141219	C17orf80	0.000516059	-0.456295
ENSG00000177576	C18orf32	0.00033229	0.813786
ENSG00000160392	C19orf47	0.0133236	0.214058
ENSG00000167747	C19orf48	0.00150791	-0.463134
ENSG00000104979	C19orf53	4.00014e-06	-0.33872
ENSG00000171155	C1GALT1C1	0.00145714	-0.492794
ENSG00000116922	C1orf109	0.0108433	-0.237067
ENSG00000162817	C1orf115	0.000226114	5.76762
ENSG00000197982	C1orf122	4.61889e-06	0.439567
ENSG00000131591	C1orf159	6.71144e-05	-0.42191
ENSG00000143110	C1orf162	0.0279087	0.35957
ENSG00000198912	C1orf174	3.07526e-05	-0.522409
ENSG00000119280	C1orf198	0.00219561	-0.447811
ENSG00000142686	C1orf216	0.000748139	-0.564331
ENSG00000213057	C1orf220	0.0213045	-1.33676
ENSG00000221953	C1orf229	0.0147092	2.53138
ENSG00000143793	C1orf35	9.77871e-05	3.65942
ENSG00000143612	C1orf43	0.000297226	0.319186
ENSG00000162642	C1orf52	0.00133732	-0.175156
ENSG00000118292	C1orf54	3.39468e-06	2.32224
ENSG00000108561	C1QBP	2.64304e-06	-0.767153
ENSG00000131094	C1QL1	0.000249843	7.63708
ENSG00000173918	C1QTNF1	0.0234751	2.0576
ENSG00000145861	C1QTNF2	0.011954	3.56986
ENSG00000082196	C1QTNF3	0.000249906	-0.930387
ENSG00000172247	C1QTNF4	0.000231683	-4.62646
ENSG00000205863	C1QTNF9B	0.0343055	-1.81558
ENSG00000205885	C1RL-AS1	0.00562936	-1.19653
ENSG00000182326	C1S	0.00222944	1.61358
ENSG00000166278	C2	0.0455131	1.57374
ENSG00000088854	C20orf194	0.0137014	-0.275163
ENSG00000196476	C20orf96	0.00339969	-0.702701
ENSG00000160298	C21orf58	0.000506315	-0.80803
ENSG00000205929	C21orf62	5.73753e-05	-2.80476
ENSG00000205930	C21orf62-AS1	0.00614595	1.32987
ENSG00000169314	C22orf15	0.038623	-1.14334
ENSG00000128346	C22orf23	0.0350323	1.221
ENSG00000188511	C22orf34	0.00685917	-0.878502
ENSG00000184208	C22orf46	0.000128165	1.6052
ENSG00000168014	C2CD3	0.0217339	-0.318231
ENSG00000183186	C2CD4C	0.000651361	3.62149
ENSG00000111731	C2CD5	0.0047111	-0.405956
ENSG00000273045	C2orf15	0.000296232	1.2881
ENSG00000115998	C2orf42	0.0117463	-0.427125
ENSG00000135974	C2orf49	0.00916077	0.162891
ENSG00000272994	C2orf49-DT	0.00350959	-1.04642
ENSG00000150873	C2orf50	0.00463745	3.78136
ENSG00000168887	C2orf68	0.000231946	-0.567408
ENSG00000178074	C2orf69	0.000121865	-0.429094
ENSG00000204128	C2orf72	0.000708034	4.23891
ENSG00000237651	C2orf74	0.000358889	1.7469
ENSG00000186132	C2orf76	0.000123682	-1.38282
ENSG00000188674	C2orf80	0.0184187	3.05889
ENSG00000284308	C2orf81	0.0092413	0.75997
ENSG00000228486	C2orf92	0.00033932	-1.06237
ENSG00000125730	C3	0.00189826	5.58181
ENSG00000088543	C3orf18	0.000656457	0.813489
ENSG00000174928	C3orf33	0.0403668	-0.20127
ENSG00000179021	C3orf38	0.0163386	-0.20315
ENSG00000114529	C3orf52	5.63834e-05	2.71628
ENSG00000180044	C3orf80	0.043323	-1.01516
ENSG00000225873	C3orf86	0.0399775	1.46322
ENSG00000151470	C4orf33	0.00902111	0.373521
ENSG00000205208	C4orf46	0.0110196	-0.14985
ENSG00000106804	C5	0.00573253	-0.866722
ENSG00000113583	C5orf15	0.00278302	-0.428168
ENSG00000082213	C5orf22	0.0169734	0.296797
ENSG00000181904	C5orf24	0.000362933	-0.450025
ENSG00000205765	C5orf51	0.00100736	-0.574496
ENSG00000197261	C6orf141	0.0256018	-0.998257
ENSG00000181577	C6orf223	0.0301565	0.55964
ENSG00000204439	C6orf47	2.18686e-07	0.765098
ENSG00000137434	C6orf52	0.00466988	0.985555
ENSG00000146576	C7orf26	0.000128864	-0.563975
ENSG00000153790	C7orf31	0.0144396	-0.340126
ENSG00000146540	C7orf50	1.55974e-05	1.89127
ENSG00000156172	C8orf37	0.00824265	-0.598717
ENSG00000213563	C8orf82	4.58302e-07	-1.00531
ENSG00000179082	C9orf106	0.0156269	1.46453
ENSG00000180539	C9orf139	0.00942825	-0.924144
ENSG00000171159	C9orf16	0.000231593	-0.50951
ENSG00000135045	C9orf40	0.000126245	-0.789581
ENSG00000157653	C9orf43	0.00112782	-1.65583
ENSG00000165118	C9orf64	6.4279e-05	0.719537
ENSG00000147894	C9orf72	0.00765574	-0.424405
ENSG00000136819	C9orf78	0.0058435	0.652713
ENSG00000063180	CA11	0.00124447	2.08755
ENSG00000074410	CA12	0.000383465	4.65691
ENSG00000185015	CA13	0.0263753	-0.518145
ENSG00000118298	CA14	0.036786	1.42403
ENSG00000169239	CA5B	0.0308236	-0.674834
ENSG00000168748	CA7	0.000362245	4.50073
ENSG00000178538	CA8	0.00909701	-0.514015
ENSG00000107159	CA9	0.00341507	-1.95172
ENSG00000120159	CAAP1	0.00098808	-0.421258
ENSG00000135932	CAB39	0.00203327	-0.317851
ENSG00000102547	CAB39L	0.00783549	-1.01763
ENSG00000183346	CABCOCO1	0.00898296	2.99749
ENSG00000099991	CABIN1	0.000141889	-0.618173
ENSG00000149679	CABLES2	0.0115007	-0.217955
ENSG00000100314	CABP7	0.0001143	1.89375
ENSG00000148408	CACNA1B	0.0114761	2.82443
ENSG00000246627	CACNA1C-AS1	0.0285937	-0.817537
ENSG00000256271	CACNA1C-AS2	0.0436438	-0.581485
ENSG00000157445	CACNA2D3	0.00224768	2.33702
ENSG00000151062	CACNA2D4	0.033351	-0.530005
ENSG00000142408	CACNG8	0.000189511	7.79882
ENSG00000116161	CACYBP	0.000225153	1.61228
ENSG00000177855	CACYBPP2	9.84841e-05	1.5529
ENSG00000084774	CAD	9.35495e-06	-0.815538
ENSG00000175161	CADM2	0.0481415	2.48382
ENSG00000105767	CADM4	0.000173574	4.05618
ENSG00000081803	CADPS2	0.000707705	8.71425
ENSG00000270419	CAHM	0.000636953	1.7558
ENSG00000172137	CALB2	0.0155787	-4.58296
ENSG00000175868	CALCB	6.88185e-05	4.65538
ENSG00000012822	CALCOCO1	0.00209509	0.431402
ENSG00000064989	CALCRL	0.0130497	-0.746998
ENSG00000122786	CALD1	2.37405e-05	6.5085
ENSG00000183128	CALHM3	0.0219948	2.06916
ENSG00000178033	CALHM5	0.000572241	4.90689
ENSG00000198668	CALM1	0.00138021	0.554329
ENSG00000143933	CALM2	0.00771595	-0.238612
ENSG00000160014	CALM3	0.00161474	0.898245
ENSG00000129007	CALML4	0.00413162	0.887795
ENSG00000183166	CALN1	0.0201544	-1.09748
ENSG00000179218	CALR	0.00618158	-0.773654
ENSG00000128595	CALU	0.000381136	0.648028
ENSG00000134072	CAMK1	0.000308594	0.863912
ENSG00000058404	CAMK2B	0.0188744	1.58354
ENSG00000148660	CAMK2G	0.0169772	-0.448754
ENSG00000152495	CAMK4	0.00225228	4.33595
ENSG00000004660	CAMKK1	0.00859735	0.707534
ENSG00000110931	CAMKK2	1.39833e-05	-0.867766
ENSG00000164076	CAMKV	1.1837e-05	2.24935
ENSG00000164615	CAMLG	0.00767156	0.590041
ENSG00000076826	CAMSAP3	0.0364209	1.44079
ENSG00000111530	CAND1	0.00315804	-0.321326
ENSG00000171302	CANT1	0.00640289	-0.479694
ENSG00000131236	CAP1	0.0337582	-0.196183
ENSG00000112186	CAP2	0.000196129	4.15482
ENSG00000259151	CAP2P1	0.0336653	1.64386
ENSG00000014216	CAPN1	0.000769576	-0.477787
ENSG00000142330	CAPN10	0.000653727	0.629593
ENSG00000260942	CAPN10-DT	0.00786395	-0.84842
ENSG00000103326	CAPN15	0.0126581	-0.268907
ENSG00000149260	CAPN5	0.00713602	0.752288
ENSG00000131375	CAPN7	0.000150569	-0.564644
ENSG00000126247	CAPNS1	0.0150232	-0.591234
ENSG00000135387	CAPRIN1	4.55917e-05	-0.336074
ENSG00000105519	CAPS	0.0361636	-0.660976
ENSG00000180881	CAPS2	0.0138212	0.572357
ENSG00000116489	CAPZA1	0.0302225	-0.376966
ENSG00000198898	CAPZA2	0.0023071	-0.27691
ENSG00000077549	CAPZB	0.0229411	-0.165584
ENSG00000100065	CARD10	0.000225005	2.79126
ENSG00000132357	CARD6	0.00110688	-0.920566
ENSG00000105483	CARD8	0.0475663	-0.422365
ENSG00000268001	CARD8-AS1	0.000285318	-0.722126
ENSG00000138380	CARF	0.00272426	-0.749095
ENSG00000261481	CARHSP1-DT	0.0452859	2.22882
ENSG00000142453	CARM1	0.00302944	-0.487827
ENSG00000156017	CARNMT1	0.00112111	-0.596203
ENSG00000172508	CARNS1	0.00100913	1.29244
ENSG00000110619	CARS1	4.63633e-06	0.902872
ENSG00000134905	CARS2	0.000520439	-0.391705
ENSG00000249375	CASC11	0.0362134	1.75489
ENSG00000177640	CASC2	0.0147326	0.883044
ENSG00000108349	CASC3	0.0106046	-0.173822
ENSG00000249395	CASC9	0.0372576	2.44869
ENSG00000127995	CASD1	1.33608e-06	-1.04079
ENSG00000147044	CASK	0.000119573	0.607182
ENSG00000137752	CASP1	0.0405342	1.10043
ENSG00000106144	CASP2	2.73207e-05	-0.679386
ENSG00000164305	CASP3	0.000352712	-0.902702
ENSG00000137757	CASP5	0.00593862	2.42081
ENSG00000138794	CASP6	1.11646e-07	-1.01963
ENSG00000165806	CASP7	0.000625029	0.54426
ENSG00000132906	CASP9	0.00791107	-0.417747
ENSG00000143318	CASQ1	0.0393314	4.39518
ENSG00000087589	CASS4	0.0246961	-0.489881
ENSG00000239282	CASTOR1	0.0194516	0.539299
ENSG00000274070	CASTOR2	0.000857142	0.801381
ENSG00000130940	CASZ1	0.0273716	0.469349
ENSG00000121691	CAT	0.000192803	-1.20168
ENSG00000175294	CATSPER1	0.00290044	1.00302
ENSG00000205771	CATSPER2P1	0.000478778	0.791914
ENSG00000099338	CATSPERG	0.0123894	1.24712
ENSG00000219435	CATSPERZ	0.0394088	4.18543
ENSG00000168497	CAVIN2	0.0391168	-0.852096
ENSG00000170681	CAVIN4	0.00843512	1.25736
ENSG00000099625	CBARP	7.87841e-06	0.964732
ENSG00000078699	CBFA2T2	0.0290983	-0.302432
ENSG00000067955	CBFB	3.29565e-05	-0.436269
ENSG00000110395	CBL	0.0307572	0.367875
ENSG00000105879	CBLL1	0.00103045	-0.311029
ENSG00000102924	CBLN1	0.00232768	7.28771
ENSG00000139899	CBLN3	0.0251897	1.74389
ENSG00000159228	CBR1	0.000270243	0.958306
ENSG00000159231	CBR3	0.000508313	2.18918
ENSG00000160200	CBS	8.06306e-05	3.12498
ENSG00000274276	CBSL	0.000465374	3.25437
ENSG00000172785	CBWD1	0.0331434	0.289678
ENSG00000136682	CBWD2	0.00136236	0.485354
ENSG00000196873	CBWD3	0.00425913	0.851482
ENSG00000147996	CBWD5	0.00264414	0.908905
ENSG00000215126	CBWD6	0.00394098	1.10389
ENSG00000173894	CBX2	0.0231196	-0.491177
ENSG00000266405	CBX3P2	0.0145627	-1.24931
ENSG00000183741	CBX6	0.000172812	1.4465
ENSG00000100307	CBX7	2.2074e-06	1.51629
ENSG00000100211	CBY1	3.45154e-05	1.95273
ENSG00000060339	CCAR1	5.00326e-05	-0.453247
ENSG00000158941	CCAR2	0.0209457	-0.312184
ENSG00000183287	CCBE1	0.00408443	2.92859
ENSG00000135736	CCDC102A	0.000218444	1.6871
ENSG00000167131	CCDC103	0.000552181	2.77242
ENSG00000159884	CCDC107	0.000966238	0.443494
ENSG00000103021	CCDC113	1.96839e-05	1.21968
ENSG00000161180	CCDC116	0.0162533	1.23199
ENSG00000160799	CCDC12	0.00173931	-0.207033
ENSG00000147144	CCDC120	0.000579635	-0.541428
ENSG00000007080	CCDC124	0.000236312	1.34067
ENSG00000164366	CCDC127	0.000818913	0.796785
ENSG00000128596	CCDC136	0.000530146	1.33341
ENSG00000185298	CCDC137	0.000293273	1.47986
ENSG00000163006	CCDC138	0.00496909	-0.27193
ENSG00000175455	CCDC14	8.49002e-07	-0.861806
ENSG00000135637	CCDC142	0.0124982	-0.40433
ENSG00000181982	CCDC149	0.0108793	-1.92286
ENSG00000144395	CCDC150	0.00630228	-0.518721
ENSG00000248712	CCDC153	0.00627358	1.57379
ENSG00000203799	CCDC162P	0.0418008	0.863423
ENSG00000175820	CCDC168	0.00998691	-1.61667
ENSG00000242715	CCDC169	0.0361555	-0.901817
ENSG00000154479	CCDC173	0.0120488	1.92344
ENSG00000154781	CCDC174	0.00229192	1.12506
ENSG00000151838	CCDC175	0.0192363	-2.558
ENSG00000267909	CCDC177	0.00214868	3.12928
ENSG00000223745	CCDC18-AS1	0.0229849	0.523819
ENSG00000117477	CCDC181	0.000396585	3.2712
ENSG00000228544	CCDC183-AS1	0.00139271	-1.24758
ENSG00000177875	CCDC184	0.000355047	4.50326
ENSG00000196118	CCDC189	0.0275721	-0.455485
ENSG00000163617	CCDC191	0.000407463	1.57421
ENSG00000269720	CCDC194	0.0405438	0.932654
ENSG00000101997	CCDC22	0.00764787	-0.192369
ENSG00000159214	CCDC24	0.00363815	0.640536
ENSG00000147419	CCDC25	0.006282	0.711645
ENSG00000229140	CCDC26	0.000133589	1.99731
ENSG00000024862	CCDC28A	0.000145327	1.55108
ENSG00000160050	CCDC28B	0.0344428	0.245011
ENSG00000151468	CCDC3	0.00224007	-2.41909
ENSG00000109881	CCDC34	0.000890336	1.3682
ENSG00000284862	CCDC39	0.0153748	3.58496
ENSG00000141519	CCDC40	0.00236854	1.72425
ENSG00000180329	CCDC43	0.000180786	1.15407
ENSG00000108588	CCDC47	0.00106406	0.42241
ENSG00000164051	CCDC51	9.8591e-05	0.874325
ENSG00000176155	CCDC57	0.0158609	0.288444
ENSG00000133773	CCDC59	0.00565685	0.356231
ENSG00000108091	CCDC6	0.0175228	-0.326359
ENSG00000104983	CCDC61	3.1227e-05	-0.64054
ENSG00000130783	CCDC62	0.00163395	-1.28167
ENSG00000180376	CCDC66	0.0163393	-0.530706
ENSG00000198624	CCDC69	0.0175177	-0.419138
ENSG00000177352	CCDC71	0.0321626	-0.857649
ENSG00000163040	CCDC74A	0.0267161	1.49361
ENSG00000152076	CCDC74B	0.0301332	1.81378
ENSG00000162004	CCDC78	0.0387259	-0.789782
ENSG00000169515	CCDC8	0.000156353	2.98758
ENSG00000091986	CCDC80	0.000162143	3.3835
ENSG00000175602	CCDC85B	7.56556e-05	1.90543
ENSG00000205476	CCDC85C	0.016731	0.710719
ENSG00000110104	CCDC86	5.96483e-05	-0.526236
ENSG00000115355	CCDC88A	0.000464388	-0.671283
ENSG00000168071	CCDC88B	0.000622872	0.443839
ENSG00000105321	CCDC9	4.17236e-05	1.27615
ENSG00000125633	CCDC93	0.00178306	0.324036
ENSG00000173013	CCDC96	0.000143564	2.81501
ENSG00000142039	CCDC97	0.0213568	-0.171224
ENSG00000188549	CCDC9B	0.000175127	0.93002
ENSG00000204536	CCHCR1	6.53618e-05	2.1029
ENSG00000108702	CCL1	0.0284353	4.21228
ENSG00000181374	CCL13	0.00766598	2.83026
ENSG00000108691	CCL2	0.00688683	3.25144
ENSG00000151882	CCL28	0.0385373	-0.503364
ENSG00000277632	CCL3	0.00163398	2.79103
ENSG00000276085	CCL3L1	0.00836211	3.35403
ENSG00000276070	CCL4L2	0.0310848	2.31734
ENSG00000271503	CCL5	0.020852	2.93016
ENSG00000108688	CCL7	0.00201564	3.03027
ENSG00000108700	CCL8	0.0170434	4.61818
ENSG00000136280	CCM2	0.000105457	0.640344
ENSG00000101331	CCM2L	0.000357688	5.23261
ENSG00000136999	CCN3	0.000618357	-2.18269
ENSG00000145386	CCNA2	0.000256699	-0.549216
ENSG00000134057	CCNB1	5.19368e-06	-1.03706
ENSG00000157456	CCNB2	0.000214321	-0.645336
ENSG00000112237	CCNC	0.000410623	-0.281848
ENSG00000110092	CCND1	9.03218e-05	4.21733
ENSG00000118971	CCND2	0.0106952	-0.341026
ENSG00000112576	CCND3	0.00426298	0.43486
ENSG00000166946	CCNDBP1	2.87356e-05	-0.520925
ENSG00000105173	CCNE1	0.000101847	0.934739
ENSG00000175305	CCNE2	0.0477412	0.130439
ENSG00000162063	CCNF	0.000311566	-0.513878
ENSG00000113328	CCNG1	0.000374602	-0.543874
ENSG00000134480	CCNH	0.00157305	-0.440299
ENSG00000118816	CCNI	3.82885e-06	-0.716888
ENSG00000107443	CCNJ	0.000316355	-0.773863
ENSG00000135083	CCNJL	0.00529821	1.20785
ENSG00000163660	CCNL1	0.000790621	-0.489148
ENSG00000221978	CCNL2	0.000298944	-0.628162
ENSG00000152669	CCNO	0.0255975	2.02647
ENSG00000129315	CCNT1	0.0167755	0.402309
ENSG00000082258	CCNT2	0.00105763	-0.547746
ENSG00000108100	CCNY	0.000259269	-0.615465
ENSG00000271335	CCNY-AS1	0.0363511	-0.84858
ENSG00000103540	CCP110	0.0237855	-0.175029
ENSG00000260916	CCPG1	4.01565e-06	0.858421
ENSG00000183625	CCR3	0.0293269	2.4058
ENSG00000160791	CCR5	0.0196694	2.27846
ENSG00000223552	CCR5AS	0.0116828	3.08948
ENSG00000126353	CCR7	0.000917754	2.76062
ENSG00000173992	CCS	0.00158225	0.736834
ENSG00000154429	CCSAP	0.0100841	-0.176394
ENSG00000166226	CCT2	0.0125886	0.314079
ENSG00000115484	CCT4	0.0041561	0.422925
ENSG00000150753	CCT5	0.00442382	-0.161339
ENSG00000146731	CCT6A	0.00142988	1.26084
ENSG00000132141	CCT6B	0.0140381	-0.675714
ENSG00000135624	CCT7	0.000618675	0.730649
ENSG00000117281	CD160	0.0349531	-1.84157
ENSG00000135535	CD164	0.0179259	-0.379654
ENSG00000204936	CD177	0.000594042	6.31782
ENSG00000091972	CD200	0.000291651	-1.71173
ENSG00000163606	CD200R1	0.0134315	-1.44738
ENSG00000090659	CD209	0.0380064	1.2703
ENSG00000012124	CD22	0.000768328	3.80672
ENSG00000272398	CD24	0.0139603	-1.49264
ENSG00000122223	CD244	0.00340607	0.574744
ENSG00000198821	CD247	0.0143985	-1.2889
ENSG00000174807	CD248	0.00239012	1.11277
ENSG00000139193	CD27	0.000731466	-2.96101
ENSG00000215039	CD27-AS1	0.00207086	0.758098
ENSG00000120217	CD274	0.0127182	1.71152
ENSG00000178562	CD28	0.0132507	-4.76553
ENSG00000169217	CD2BP2	7.50078e-05	1.088
ENSG00000260219	CD2BP2-DT	0.00705132	0.86135
ENSG00000161649	CD300LG	0.000820338	2.92019
ENSG00000241399	CD302	4.65505e-05	-1.75816
ENSG00000167775	CD320	1.9644e-06	-0.976791
ENSG00000105383	CD33	0.00811698	-0.569423
ENSG00000174059	CD34	0.0116824	-1.03768
ENSG00000104894	CD37	0.0434209	-0.325558
ENSG00000010610	CD4	0.00250391	1.3613
ENSG00000101017	CD40	4.39626e-06	1.84876
ENSG00000117335	CD46	0.0131641	-0.357607
ENSG00000117091	CD48	0.047387	0.851827
ENSG00000116815	CD58	0.00292778	-0.428304
ENSG00000085063	CD59	0.0177646	-0.521462
ENSG00000135404	CD63	0.000934524	0.706927
ENSG00000129226	CD68	0.00688656	2.14935
ENSG00000110848	CD69	0.00942922	1.04378
ENSG00000173762	CD7	0.00844198	0.75931
ENSG00000125726	CD70	0.000207678	8.48138
ENSG00000019582	CD74	0.000106139	1.05749
ENSG00000105369	CD79A	0.00233222	0.777913
ENSG00000121594	CD80	0.00133837	4.65216
ENSG00000110651	CD81	0.00463821	-0.433822
ENSG00000112149	CD83	2.08169e-06	0.673787
ENSG00000066294	CD84	2.49114e-06	-1.28006
ENSG00000153563	CD8A	0.00248343	3.00167
ENSG00000172116	CD8B	0.0246878	1.19592
ENSG00000010278	CD9	0.000117345	1.13523
ENSG00000125810	CD93	0.000619194	-1.39001
ENSG00000102181	CD99L2	0.0217751	-0.173168
ENSG00000158825	CDA	0.0072741	-2.81766
ENSG00000102543	CDADC1	0.0134133	0.662534
ENSG00000140326	CDAN1	0.00054609	-0.78195
ENSG00000151465	CDC123	0.000417405	-0.290917
ENSG00000081377	CDC14B	0.000805285	0.366634
ENSG00000130177	CDC16	0.000322278	-0.538249
ENSG00000117399	CDC20	6.05037e-05	-0.734073
ENSG00000094880	CDC23	0.000394401	-0.297949
ENSG00000101224	CDC25B	0.000336604	-0.646106
ENSG00000158402	CDC25C	0.000112841	-0.668554
ENSG00000176386	CDC26	0.000600211	1.76587
ENSG00000238072	CDC26P1	0.00036019	1.13845
ENSG00000004897	CDC27	0.0195506	-0.605107
ENSG00000099804	CDC34	0.00036832	0.453136
ENSG00000105401	CDC37	0.000103427	1.08043
ENSG00000198752	CDC42BPB	0.000296657	3.2601
ENSG00000128283	CDC42EP1	1.08934e-05	3.33184
ENSG00000179604	CDC42EP4	0.0105345	-0.456193
ENSG00000094804	CDC6	0.0123744	-0.186426
ENSG00000097046	CDC7	0.00203806	-0.729209
ENSG00000111665	CDCA3	3.19558e-06	-0.745674
ENSG00000234219	CDCA4P4	0.025362	-1.87801
ENSG00000146670	CDCA5	2.81812e-05	0.801635
ENSG00000144354	CDCA7	3.288e-06	-0.571462
ENSG00000134690	CDCA8	7.31829e-06	-0.796196
ENSG00000163814	CDCP1	0.0056307	0.350054
ENSG00000140945	CDH13	0.00108917	-2.26303
ENSG00000149654	CDH22	0.000145076	3.49185
ENSG00000107736	CDH23	3.97791e-05	2.41737
ENSG00000139880	CDH24	0.00443234	1.04273
ENSG00000124215	CDH26	7.0626e-06	-2.05886
ENSG00000128536	CDHR3	0.000436937	2.57568
ENSG00000186073	CDIN1	0.0317437	-0.277164
ENSG00000170312	CDK1	0.00926071	-0.266696
ENSG00000185324	CDK10	0.0376922	-0.47067
ENSG00000008128	CDK11A	0.0216627	0.503519
ENSG00000248333	CDK11B	7.34589e-05	1.81269
ENSG00000167258	CDK12	0.000211283	-0.715369
ENSG00000065883	CDK13	0.00614992	-0.44993
ENSG00000102225	CDK16	0.00152415	-0.440087
ENSG00000155111	CDK19	0.0273979	0.319472
ENSG00000156345	CDK20	0.0243364	-0.604872
ENSG00000111328	CDK2AP1	0.00107214	-0.526833
ENSG00000167797	CDK2AP2	0.00114583	-0.62225
ENSG00000135446	CDK4	0.00214281	-0.225804
ENSG00000101391	CDK5RAP1	0.00513756	0.293841
ENSG00000136861	CDK5RAP2	0.00383818	0.524012
ENSG00000105810	CDK6	0.0404506	-0.645484
ENSG00000237819	CDK6-AS1	4.47672e-05	-3.40171
ENSG00000134058	CDK7	0.00665644	-0.400364
ENSG00000138769	CDKL2	0.00697645	3.44294
ENSG00000124762	CDKN1A	3.46049e-05	3.49091
ENSG00000129757	CDKN1C	0.00162768	0.95361
ENSG00000147889	CDKN2A	7.17675e-05	6.6628
ENSG00000168564	CDKN2AIP	0.000375115	-0.802358
ENSG00000237190	CDKN2AIPNL	0.0318362	-0.195293
ENSG00000147883	CDKN2B	0.000552216	3.61041
ENSG00000129355	CDKN2D	4.90386e-05	1.89093
ENSG00000100526	CDKN3	6.84191e-05	-0.370723
ENSG00000185267	CDNF	0.00313133	1.56824
ENSG00000227799	CDPF1P1	0.0388825	-0.967334
ENSG00000140743	CDR2	0.0071304	0.542459
ENSG00000109089	CDR2L	0.000518809	1.95313
ENSG00000239704	CDRT4	0.00230682	1.40168
ENSG00000163624	CDS1	0.0011484	4.91687
ENSG00000167513	CDT1	0.0471644	0.239639
ENSG00000091527	CDV3	0.00207847	0.708625
ENSG00000165556	CDX2	0.0179797	3.46148
ENSG00000007129	CEACAM21	0.0152457	0.70044
ENSG00000170956	CEACAM3	0.00242952	2.54035
ENSG00000086548	CEACAM6	0.000528962	-5.62059
ENSG00000172216	CEBPB	6.09233e-05	1.26137
ENSG00000277449	CEBPB-AS1	0.00343563	-1.41883
ENSG00000221869	CEBPD	0.0336174	-0.960335
ENSG00000092067	CEBPE	0.0125262	-1.13943
ENSG00000153879	CEBPG	0.00160945	0.652406
ENSG00000218739	CEBPZOS	0.00159261	-0.378686
ENSG00000099954	CECR2	0.00369344	9.44605
ENSG00000237438	CECR7	0.0173982	2.22078
ENSG00000139610	CELA1	0.0238439	1.68871
ENSG00000149187	CELF1	0.00222051	0.757564
ENSG00000170827	CELP	0.0298503	1.80735
ENSG00000008300	CELSR3	0.0030577	-0.728828
ENSG00000184524	CEND1	0.000709398	4.90689
ENSG00000115163	CENPA	8.38736e-07	-0.936078
ENSG00000177946	CENPBD1	0.000225432	-0.767963
ENSG00000145241	CENPC	0.0018391	-0.544433
ENSG00000226982	CENPCP1	0.0345926	-1.11864
ENSG00000138778	CENPE	4.36195e-05	-0.810765
ENSG00000117724	CENPF	0.000216302	-0.575944
ENSG00000102384	CENPI	0.0385527	-0.413968
ENSG00000151849	CENPJ	0.00325633	-0.378853
ENSG00000123219	CENPK	0.000883235	-0.541245
ENSG00000100162	CENPM	2.39381e-05	-0.635327
ENSG00000166451	CENPN	0.041752	0.310637
ENSG00000175279	CENPS	0.0101078	0.645603
ENSG00000102901	CENPT	0.00123559	-0.469227
ENSG00000166582	CENPV	0.0124242	0.556441
ENSG00000224109	CENPVL3	0.0119319	0.534823
ENSG00000203760	CENPW	4.04732e-05	0.644374
ENSG00000169689	CENPX	0.00287029	0.603897
ENSG00000154240	CEP112	0.00323889	1.04451
ENSG00000141577	CEP131	0.00040245	1.95159
ENSG00000174799	CEP135	0.0349383	-0.324306
ENSG00000110274	CEP164	0.00224024	0.924975
ENSG00000099814	CEP170B	5.62963e-05	2.73272
ENSG00000174007	CEP19	0.000116071	0.668183
ENSG00000101639	CEP192	0.0176135	-0.373354
ENSG00000126001	CEP250	7.50993e-05	0.98142
ENSG00000230155	CEP250-AS1	0.00697271	-1.02416
ENSG00000106477	CEP41	0.000725165	-0.665565
ENSG00000213066	CEP43	0.0139007	0.343062
ENSG00000164118	CEP44	0.0111861	-0.173474
ENSG00000138180	CEP55	0.0181681	-0.286831
ENSG00000166037	CEP57	0.0172059	-0.106779
ENSG00000183137	CEP57L1	0.000778488	-0.368116
ENSG00000148019	CEP78	0.00571427	-0.296329
ENSG00000173588	CEP83	0.000152293	-0.721439
ENSG00000130695	CEP85	0.0194112	-0.15673
ENSG00000121289	CEP89	0.0274938	-0.330576
ENSG00000258890	CEP95	0.0301269	-0.180744
ENSG00000134255	CEPT1	0.00207354	-0.190603
ENSG00000188452	CERKL	4.09377e-06	-1.24196
ENSG00000259577	CERNA1	0.000195163	2.40971
ENSG00000223802	CERS1	4.25156e-05	2.81692
ENSG00000143418	CERS2	4.91805e-07	-0.659883
ENSG00000090661	CERS4	0.00480391	-0.338469
ENSG00000172292	CERS6	0.0182667	-0.308256
ENSG00000172828	CES3	0.00440388	1.82759
ENSG00000172824	CES4A	0.00991355	-0.919869
ENSG00000153140	CETN3	0.00017573	0.796415
ENSG00000224786	CETN4P	0.00211857	1.62646
ENSG00000156206	CFAP161	0.0489995	2.47501
ENSG00000070761	CFAP20	0.00016685	-0.289632
ENSG00000272514	CFAP206	0.00912701	3.32193
ENSG00000163689	CFAP20DC	0.00361254	0.689462
ENSG00000163075	CFAP221	0.000180732	4.82655
ENSG00000159079	CFAP298	0.00395022	0.574499
ENSG00000265590	CFAP298-TCP10L	8.9388e-07	2.18168
ENSG00000160226	CFAP410	1.00062e-05	-0.879136
ENSG00000197748	CFAP43	0.0395168	1.68662
ENSG00000171811	CFAP46	0.000102482	2.56986
ENSG00000172361	CFAP53	0.000442867	4.03617
ENSG00000231233	CFAP58-DT	0.000304233	1.72997
ENSG00000188523	CFAP77	0.0350808	1.50635
ENSG00000243649	CFB	0.00955132	3.46348
ENSG00000197766	CFD	0.0246742	-0.61369
ENSG00000153774	CFDP1	0.0011538	1.15214
ENSG00000244414	CFHR1	0.00362782	3.66821
ENSG00000205403	CFI	0.0360288	-1.17037
ENSG00000172757	CFL1	0.000417913	-0.434251
ENSG00000165410	CFL2	0.0176153	0.396006
ENSG00000126759	CFP	0.0244445	0.47827
ENSG00000164430	CGAS	0.00398202	0.195111
ENSG00000104818	CGB2	0.00606204	4.19053
ENSG00000163320	CGGBP1	5.54881e-07	-0.730654
ENSG00000143375	CGN	9.48793e-05	2.73747
ENSG00000128849	CGNL1	3.76826e-05	5.37278
ENSG00000197180	CH17-340M24.3	0.00442371	-0.648477
ENSG00000138135	CH25H	0.00209089	5.59641
ENSG00000128965	CHAC1	5.1005e-07	3.16442
ENSG00000167670	CHAF1A	7.18516e-05	0.973338
ENSG00000159259	CHAF1B	0.00597485	0.335008
ENSG00000272888	CHASERR	0.0031318	0.613069
ENSG00000250479	CHCHD10	0.0260312	-0.124253
ENSG00000106153	CHCHD2	0.00967464	-0.246471
ENSG00000106554	CHCHD3	0.00242687	0.265426
ENSG00000163528	CHCHD4	0.00488972	-0.397051
ENSG00000125611	CHCHD5	0.000162309	-0.494518
ENSG00000159685	CHCHD6	0.0005411	1.63339
ENSG00000170791	CHCHD7	0.0167162	0.560846
ENSG00000131778	CHD1L	0.00250228	-0.352946
ENSG00000173575	CHD2	0.00155444	0.813296
ENSG00000170004	CHD3	0.00165546	0.869977
ENSG00000111642	CHD4	0.00110987	1.0957
ENSG00000116254	CHD5	0.000666737	-2.14167
ENSG00000171316	CHD7	0.000495893	1.26607
ENSG00000149554	CHEK1	0.0334682	0.219198
ENSG00000085872	CHERP	6.87734e-05	-0.398319
ENSG00000100604	CHGA	0.0117659	2.00562
ENSG00000089199	CHGB	0.0112974	-0.93804
ENSG00000064886	CHI3L2	0.00466789	2.05575
ENSG00000109220	CHIC2	0.000114942	0.729913
ENSG00000110721	CHKA	0.000411442	-0.407492
ENSG00000100288	CHKB	0.00162833	-0.294383
ENSG00000188419	CHM	0.0105237	-0.311551
ENSG00000203668	CHML	0.00156411	-0.602062
ENSG00000255112	CHMP1B	0.000124922	-0.45479
ENSG00000278530	CHMP1B2P	0.0318869	1.04277
ENSG00000130724	CHMP2A	0.000168141	1.15132
ENSG00000115561	CHMP3	0.00875495	0.779307
ENSG00000254505	CHMP4A	0.00373067	0.210514
ENSG00000101421	CHMP4B	0.000153521	1.65965
ENSG00000258469	CHMP4BP1	0.0197118	1.48286
ENSG00000164695	CHMP4C	0.0362207	0.475182
ENSG00000086065	CHMP5	0.000212638	0.993495
ENSG00000176108	CHMP6	0.00021131	0.973116
ENSG00000128656	CHN1	0.00108315	2.98489
ENSG00000187446	CHP1	7.47863e-07	-1.02423
ENSG00000033100	CHPF2	0.00511662	-0.270826
ENSG00000104472	CHRAC1	5.35168e-06	-0.657701
ENSG00000101938	CHRDL1	0.00629708	-1.18752
ENSG00000133019	CHRM3	0.0295478	-0.92779
ENSG00000180720	CHRM4	0.000686154	2.22064
ENSG00000080644	CHRNA3	0.00369376	2.48543
ENSG00000147434	CHRNA6	0.0119388	-3.12738
ENSG00000108556	CHRNE	0.035098	0.976059
ENSG00000115526	CHST10	0.000350732	-0.789982
ENSG00000171310	CHST11	0.0316138	0.381765
ENSG00000169105	CHST14	0.000446395	-1.12348
ENSG00000182022	CHST15	0.0477541	1.92935
ENSG00000122863	CHST3	0.00332495	2.46489
ENSG00000183196	CHST6	0.0210238	3.02237
ENSG00000147119	CHST7	0.0109472	0.582322
ENSG00000198108	CHSY3	0.00753599	-0.844582
ENSG00000127586	CHTF18	0.00579164	-0.342578
ENSG00000168802	CHTF8	7.12393e-05	-0.536225
ENSG00000160679	CHTOP	0.0039285	0.270078
ENSG00000258289	CHURC1	0.00110853	0.485795
ENSG00000125954	CHURC1-FNTB	0.0314444	1.90538
ENSG00000103245	CIAO3	0.00838847	-0.487587
ENSG00000005194	CIAPIN1	4.22072e-06	-0.417382
ENSG00000263846	CIAPIN1P	0.00980227	-1.14684
ENSG00000159208	CIART	0.018015	1.96217
ENSG00000185043	CIB1	0.00185406	-0.451048
ENSG00000136425	CIB2	0.0161857	0.507913
ENSG00000188343	CIBAR1	0.0264401	0.362727
ENSG00000079432	CIC	0.00623207	-0.441999
ENSG00000136305	CIDEB	0.00140896	-0.867815
ENSG00000186162	CIDECP1	0.013715	0.283786
ENSG00000100865	CINP	0.00147993	-0.607676
ENSG00000198894	CIPC	0.000162481	-0.442519
ENSG00000138433	CIR1	0.0195419	0.268125
ENSG00000099622	CIRBP	0.000323356	1.49738
ENSG00000122873	CISD1	0.00495836	-0.35546
ENSG00000145354	CISD2	0.00645582	-0.157461
ENSG00000114737	CISH	0.0017671	0.666904
ENSG00000122966	CIT	0.00159126	-0.550676
ENSG00000164442	CITED2	0.0100224	-0.459631
ENSG00000179862	CITED4	0.0418524	-0.706166
ENSG00000148337	CIZ1	2.56677e-05	-0.413787
ENSG00000136108	CKAP2	0.00095443	-0.662863
ENSG00000169607	CKAP2L	0.0128159	-0.42482
ENSG00000136026	CKAP4	0.034145	0.570416
ENSG00000175216	CKAP5	0.000586102	-0.486215
ENSG00000166165	CKB	1.38259e-05	1.44014
ENSG00000254788	CKLF-CMTM1	0.0384642	-0.451935
ENSG00000223572	CKMT1A	0.000125366	5.9217
ENSG00000237289	CKMT1B	0.000542343	8.76647
ENSG00000247572	CKMT2-AS1	0.00326367	-0.452089
ENSG00000173207	CKS1B	0.0186881	0.133365
ENSG00000123975	CKS2	1.39968e-05	-0.817527
ENSG00000163539	CLASP2	0.00712632	-0.439055
ENSG00000140104	CLBA1	0.00949543	-0.620441
ENSG00000105205	CLC	0.00606753	-2.10378
ENSG00000261737	CLCA4-AS1	0.00705843	-0.671954
ENSG00000175505	CLCF1	0.0160653	-0.642589
ENSG00000114859	CLCN2	0.0298114	0.43814
ENSG00000109572	CLCN3	0.00285433	0.272457
ENSG00000073464	CLCN4	0.0346819	1.32944
ENSG00000171365	CLCN5	0.000331529	-1.12468
ENSG00000011021	CLCN6	5.43114e-05	-1.65792
ENSG00000103249	CLCN7	0.000521905	-0.80652
ENSG00000134873	CLDN10	7.15535e-05	-1.11717
ENSG00000013297	CLDN11	0.000719289	3.05889
ENSG00000106404	CLDN15	0.0171325	-0.607834
ENSG00000253958	CLDN23	0.0340468	1.1809
ENSG00000181885	CLDN7	4.07079e-05	2.44215
ENSG00000213937	CLDN9	0.0056254	-1.54879
ENSG00000105472	CLEC11A	0.000212145	-1.88102
ENSG00000172322	CLEC12A	0.000116566	-1.82764
ENSG00000256660	CLEC12B	0.0499077	-1.13647
ENSG00000187912	CLEC17A	0.0317093	4.00107
ENSG00000111729	CLEC4A	0.0369773	1.43357
ENSG00000213719	CLIC1	0.00546588	-0.18806
ENSG00000155962	CLIC2	0.0371444	1.13283
ENSG00000169504	CLIC4	0.000532157	0.253567
ENSG00000159212	CLIC6	0.0148009	1.95539
ENSG00000130779	CLIP1	0.0424488	0.30281
ENSG00000176444	CLK2	0.0376924	0.221336
ENSG00000232553	CLK2P1	0.0468794	1.47003
ENSG00000179335	CLK3	0.0304653	0.226529
ENSG00000113240	CLK4	0.00171356	-0.614144
ENSG00000165959	CLMN	0.0479122	0.692965
ENSG00000188603	CLN3	8.01324e-07	-0.851876
ENSG00000102805	CLN5	0.00304156	-0.346586
ENSG00000128973	CLN6	0.00622044	-0.530235
ENSG00000182372	CLN8	3.18056e-05	0.943332
ENSG00000109684	CLNK	0.00737262	1.17663
ENSG00000074201	CLNS1A	0.00419964	0.444281
ENSG00000172409	CLP1	0.000198328	-0.303015
ENSG00000162129	CLPB	0.00466661	-0.39313
ENSG00000125656	CLPP	0.000148947	-0.385109
ENSG00000104853	CLPTM1	0.00976844	-0.344232
ENSG00000049656	CLPTM1L	0.0148003	0.509317
ENSG00000166855	CLPX	0.00132823	-0.408585
ENSG00000092853	CLSPN	0.000481698	0.730631
ENSG00000171603	CLSTN1	0.0147917	-0.34911
ENSG00000139182	CLSTN3	0.0158393	0.453548
ENSG00000122705	CLTA	0.000122841	0.79182
ENSG00000175416	CLTB	0.000102399	2.28381
ENSG00000141367	CLTC	0.00993394	-0.386662
ENSG00000070371	CLTCL1	0.0435287	0.902102
ENSG00000103351	CLUAP1	0.00114999	0.96552
ENSG00000132361	CLUH	3.414e-05	-0.545353
ENSG00000125246	CLYBL	0.00157946	-0.614039
ENSG00000111726	CMAS	0.000167106	1.1435
ENSG00000164237	CMBL	0.000896424	-0.395785
ENSG00000162368	CMPK1	0.000370171	-0.265397
ENSG00000134326	CMPK2	0.00360175	1.7062
ENSG00000183723	CMTM4	0.000601383	1.54404
ENSG00000091317	CMTM6	0.0186582	-0.258591
ENSG00000153551	CMTM7	0.000395186	-0.323234
ENSG00000137200	CMTR1	0.0185104	0.355804
ENSG00000180917	CMTR2	0.00076277	-0.371004
ENSG00000133313	CNDP2	7.55247e-05	-0.6971
ENSG00000105427	CNFN	0.00710785	1.34919
ENSG00000100528	CNIH1	0.00108394	-0.546772
ENSG00000174871	CNIH2	0.00174484	1.27335
ENSG00000143786	CNIH3	0.0377384	0.733184
ENSG00000233384	CNIH3-AS2	0.00016683	5.41469
ENSG00000142675	CNKSR1	0.00015387	1.00568
ENSG00000136110	CNMD	0.0180938	-2.8324
ENSG00000130176	CNN1	0.0181514	3.22882
ENSG00000064666	CNN2	0.0118479	-0.284751
ENSG00000213149	CNN2P9	0.020935	-1.93529
ENSG00000117519	CNN3	0.0481299	-0.524841
ENSG00000158158	CNNM4	0.0347918	0.0799778
ENSG00000125107	CNOT1	0.00018212	-0.428933
ENSG00000182973	CNOT10	0.00258267	-0.285848
ENSG00000158435	CNOT11	1.09337e-06	-0.312155
ENSG00000111596	CNOT2	5.68458e-05	-0.664427
ENSG00000088038	CNOT3	0.00445468	-0.546506
ENSG00000080802	CNOT4	0.0181509	0.15777
ENSG00000113300	CNOT6	0.0465624	-0.130002
ENSG00000138767	CNOT6L	0.00289586	-0.35543
ENSG00000198791	CNOT7	8.81552e-05	-0.350446
ENSG00000155508	CNOT8	0.00150219	-0.385296
ENSG00000115649	CNPPD1	0.0063297	-0.210049
ENSG00000257727	CNPY2	0.000360183	1.10464
ENSG00000137161	CNPY3	0.000497861	-0.339328
ENSG00000166997	CNPY4	0.000184739	0.509604
ENSG00000188822	CNR2	0.00863885	0.789006
ENSG00000119865	CNRIP1	0.00108935	-1.06898
ENSG00000018236	CNTN1	2.78704e-07	6.98014
ENSG00000108797	CNTNAP1	0.0263194	1.25701
ENSG00000174469	CNTNAP2	0.00679301	-1.41421
ENSG00000119397	CNTRL	0.0227507	-0.583463
ENSG00000170037	CNTROB	0.00671768	-0.223996
ENSG00000183978	COA3	6.96559e-06	-0.669471
ENSG00000181924	COA4	3.73097e-05	-0.472976
ENSG00000183513	COA5	0.00367035	0.876127
ENSG00000168275	COA6	8.72863e-05	0.805191
ENSG00000256053	COA8	0.0493929	-0.197022
ENSG00000106078	COBL	0.00219405	4.69349
ENSG00000082438	COBLL1	0.0236993	-0.54143
ENSG00000166685	COG1	0.029388	-0.282638
ENSG00000135775	COG2	1.88198e-05	-0.511497
ENSG00000133103	COG6	0.00374138	-0.527227
ENSG00000168434	COG7	0.000109128	-0.74208
ENSG00000121058	COIL	0.0217729	-0.341355
ENSG00000204248	COL11A2	0.0154622	1.02647
ENSG00000197467	COL13A1	0.000923443	6.55395
ENSG00000084636	COL16A1	0.0110569	1.3888
ENSG00000182871	COL18A1	0.0255459	0.369331
ENSG00000050767	COL23A1	0.0303122	-1.64229
ENSG00000171502	COL24A1	0.00735638	-1.28021
ENSG00000188517	COL25A1	0.00748983	3.38082
ENSG00000196739	COL27A1	0.000787125	2.87008
ENSG00000139219	COL2A1	0.00508598	0.998966
ENSG00000168542	COL3A1	7.77377e-05	4.07682
ENSG00000187498	COL4A1	7.49981e-05	4.10191
ENSG00000134871	COL4A2	1.9324e-05	7.30079
ENSG00000081052	COL4A4	0.00160723	2.89077
ENSG00000188153	COL4A5	6.55191e-05	-1.66571
ENSG00000204262	COL5A2	0.000123911	1.83357
ENSG00000142156	COL6A1	0.00168605	2.24793
ENSG00000142173	COL6A2	0.000711185	1.53639
ENSG00000172752	COL6A5	0.0272008	1.90689
ENSG00000114270	COL7A1	0.000939007	2.20361
ENSG00000049089	COL9A2	8.43361e-07	2.30203
ENSG00000092758	COL9A3	0.000406091	2.1006
ENSG00000118004	COLEC11	0.00177154	4.46632
ENSG00000158270	COLEC12	0.00279487	1.32193
ENSG00000130309	COLGALT1	0.0064014	-0.540483
ENSG00000198756	COLGALT2	0.00173561	0.788688
ENSG00000173163	COMMD1	0.0269429	-0.14141
ENSG00000145781	COMMD10	2.95092e-07	-0.988075
ENSG00000114744	COMMD2	8.97179e-05	-0.305508
ENSG00000148444	COMMD3	5.13597e-05	-0.528864
ENSG00000269897	COMMD3-BMI1	9.11237e-05	-0.518537
ENSG00000140365	COMMD4	5.62725e-05	0.554426
ENSG00000149600	COMMD7	0.000102221	-0.388642
ENSG00000169019	COMMD8	0.00357354	-0.464273
ENSG00000110442	COMMD9	0.000138497	-0.82558
ENSG00000093010	COMT	0.00320068	-0.379488
ENSG00000129083	COPB1	0.029842	-0.163622
ENSG00000184432	COPB2	0.00913856	-0.252655
ENSG00000105669	COPE	0.000999643	-0.458009
ENSG00000181789	COPG1	0.00785915	-0.461869
ENSG00000158623	COPG2	0.0254647	-0.4216
ENSG00000172301	COPRS	0.000381958	1.75171
ENSG00000166200	COPS2	3.42021e-05	-0.441888
ENSG00000141030	COPS3	0.000363763	-0.265222
ENSG00000138663	COPS4	0.0080283	-0.180836
ENSG00000168090	COPS6	0.000277549	0.613761
ENSG00000111652	COPS7A	0.0272812	-0.228622
ENSG00000144524	COPS7B	4.80913e-05	-0.460824
ENSG00000198612	COPS8	0.00835575	-0.223189
ENSG00000172428	COPS9	0.000355981	1.06423
ENSG00000111481	COPZ1	0.000918008	0.206841
ENSG00000005243	COPZ2	0.000261651	1.57388
ENSG00000115520	COQ10B	0.00882378	0.206165
ENSG00000173085	COQ2	2.00094e-05	-0.879591
ENSG00000167113	COQ4	0.000667887	-0.309142
ENSG00000110871	COQ5	7.93342e-05	0.941558
ENSG00000119723	COQ6	0.049664	-0.248106
ENSG00000167186	COQ7	0.000706623	0.668349
ENSG00000163050	COQ8A	2.41268e-06	-0.491467
ENSG00000123815	COQ8B	0.0162622	-0.310716
ENSG00000088682	COQ9	3.6149e-05	-0.526402
ENSG00000145244	CORIN	0.0316471	3.37504
ENSG00000172725	CORO1B	0.0226134	-0.500759
ENSG00000110880	CORO1C	0.00247338	0.279066
ENSG00000262246	CORO7	8.52182e-05	-0.324392
ENSG00000006695	COX10	0.000180173	-0.524715
ENSG00000236088	COX10-AS1	0.0347203	-0.270556
ENSG00000138495	COX17	0.00208843	0.567956
ENSG00000163626	COX18	0.000583826	-0.528441
ENSG00000131143	COX4I1	0.000161457	1.50034
ENSG00000178741	COX5A	0.0368235	-0.134589
ENSG00000135940	COX5B	0.0337921	-0.42901
ENSG00000111775	COX6A1	0.00201175	-0.296534
ENSG00000126267	COX6B1	0.000202006	-0.506415
ENSG00000164919	COX6C	0.000158199	-0.29808
ENSG00000115944	COX7A2L	0.000279788	0.337282
ENSG00000127184	COX7C	0.00257228	-0.184441
ENSG00000163751	CPA3	0.000149593	-1.76475
ENSG00000108582	CPD	0.0382849	-0.513803
ENSG00000109472	CPE	0.000684548	2.89023
ENSG00000214575	CPEB1	1.5027e-06	4.08523
ENSG00000113742	CPEB4	0.00156745	0.881928
ENSG00000197603	CPLANE1	0.0149797	-0.439516
ENSG00000132881	CPLANE2	0.0449109	0.847997
ENSG00000168993	CPLX1	3.1178e-05	6.08392
ENSG00000214078	CPNE1	0.00345927	-0.939062
ENSG00000140848	CPNE2	0.0112722	-0.568338
ENSG00000080819	CPOX	0.00986122	0.372442
ENSG00000021826	CPS1	0.00122706	1.65946
ENSG00000071894	CPSF1	2.30094e-05	-0.77242
ENSG00000165934	CPSF2	1.06429e-05	-0.660365
ENSG00000119203	CPSF3	0.000276733	-0.299409
ENSG00000160917	CPSF4	0.00181501	0.385828
ENSG00000111605	CPSF6	3.07178e-05	-0.350326
ENSG00000149532	CPSF7	0.000823197	-0.409142
ENSG00000110090	CPT1A	0.029637	-0.70605
ENSG00000169169	CPT1C	4.09186e-05	3.93151
ENSG00000157184	CPT2	0.000266888	-0.641757
ENSG00000224051	CPTP	0.0205574	-0.182089
ENSG00000088882	CPXM1	0.0220266	-0.251221
ENSG00000143320	CRABP2	0.000746337	7.15622
ENSG00000169372	CRADD	0.000785335	-0.327523
ENSG00000007545	CRAMP1	0.047826	-0.173916
ENSG00000095321	CRAT	0.00425777	-0.384282
ENSG00000113851	CRBN	2.70015e-05	-0.740361
ENSG00000107175	CREB3	2.72109e-06	1.05403
ENSG00000157613	CREB3L1	0.0013105	1.69704
ENSG00000182158	CREB3L2	0.00244238	-0.543763
ENSG00000146592	CREB5	0.00586135	0.790105
ENSG00000005339	CREBBP	0.000299899	-0.698627
ENSG00000111269	CREBL2	4.58632e-05	0.558657
ENSG00000164463	CREBRF	0.0203474	0.398642
ENSG00000137504	CREBZF	4.52566e-05	-0.886994
ENSG00000143162	CREG1	0.0193755	-0.329637
ENSG00000163703	CRELD1	0.000229436	1.075
ENSG00000184164	CRELD2	0.000165735	2.23214
ENSG00000095794	CREM	0.00258343	0.828381
ENSG00000260025	CRIM1-DT	0.0322031	3.91395
ENSG00000213145	CRIP1	8.29031e-05	1.36266
ENSG00000182809	CRIP2	0.000557785	3.29735
ENSG00000146215	CRIP3	0.0425103	1.22513
ENSG00000119878	CRIPT	0.028517	-0.205004
ENSG00000121005	CRISPLD1	0.00253789	-1.02713
ENSG00000099942	CRKL	8.17541e-05	-0.349938
ENSG00000006016	CRLF1	0.0217869	0.559037
ENSG00000176390	CRLF3	0.0233249	-0.263156
ENSG00000088766	CRLS1	0.00353704	-0.281156
ENSG00000245694	CRNDE	0.00364242	1.42781
ENSG00000101343	CRNKL1	0.000354167	0.756882
ENSG00000058453	CROCC	0.0229528	0.528586
ENSG00000080947	CROCCP3	0.00204012	-0.882213
ENSG00000214960	CRPPA	0.00120501	-0.969177
ENSG00000095713	CRTAC1	0.0117055	4.93664
ENSG00000170275	CRTAP	9.6613e-05	-0.865382
ENSG00000105662	CRTC1	0.00206289	-0.977516
ENSG00000160741	CRTC2	0.000105144	0.330541
ENSG00000140577	CRTC3	0.0284238	-0.202548
ENSG00000008405	CRY1	5.39242e-05	-0.657771
ENSG00000121671	CRY2	0.000497539	-0.405354
ENSG00000112297	CRYBG1	0.000461223	-0.958621
ENSG00000176092	CRYBG2	0.00402674	1.48284
ENSG00000118231	CRYGD	7.57606e-05	-1.26312
ENSG00000205758	CRYZL1	0.0114352	0.28393
ENSG00000242193	CRYZL2P	0.0032469	-1.20817
ENSG00000062485	CS	0.000111815	-0.473468
ENSG00000172346	CSDC2	0.0125677	3.39232
ENSG00000124207	CSE1L	6.21562e-05	-0.30785
ENSG00000164400	CSF2	0.00674661	9.91263
ENSG00000198223	CSF2RA	0.023413	0.931228
ENSG00000119535	CSF3R	8.77344e-07	-2.032
ENSG00000147408	CSGALNACT1	0.0121497	-1.28513
ENSG00000169826	CSGALNACT2	0.000182044	0.538771
ENSG00000183117	CSMD1	0.0104177	-2.37851
ENSG00000141551	CSNK1D	0.0330439	0.137221
ENSG00000213923	CSNK1E	0.000987921	0.622752
ENSG00000133275	CSNK1G2	0.000396314	-0.308477
ENSG00000070770	CSNK2A2	0.0475549	-0.470229
ENSG00000173546	CSPG4	0.0179878	2.34299
ENSG00000272887	CSPG4P5	0.0026455	2.49185
ENSG00000114646	CSPG5	0.000353171	1.88671
ENSG00000104218	CSPP1	0.00286796	-0.37057
ENSG00000144655	CSRNP1	0.000274563	0.531861
ENSG00000178662	CSRNP3	0.000448416	3.98868
ENSG00000159176	CSRP1	0.000153429	-0.464148
ENSG00000175183	CSRP2	0.00019445	5.91732
ENSG00000101439	CST3	0.012456	-0.834996
ENSG00000175315	CST6	0.0259761	1.87652
ENSG00000077984	CST7	0.00175714	-2.15422
ENSG00000101138	CSTF1	0.00166146	-0.413514
ENSG00000101811	CSTF2	0.0178547	0.150794
ENSG00000177613	CSTF2T	0.00123444	-0.488125
ENSG00000169551	CT55	0.0276204	3.84549
ENSG00000237732	CT75	0.0359392	2.09803
ENSG00000233122	CTAGE7P	0.047124	-0.973528
ENSG00000159692	CTBP1	0.012166	-0.505981
ENSG00000280927	CTBP1-AS	0.00634782	-0.886659
ENSG00000196810	CTBP1-DT	0.00184118	-0.481373
ENSG00000280330	CTBP2P10	0.016427	-3.58496
ENSG00000233937	CTC-338M12.4	0.00918542	-0.499917
ENSG00000102974	CTCF	0.0420875	0.315401
ENSG00000124092	CTCFL	0.0241496	3.64386
ENSG00000175826	CTDNEP1	0.0326249	-0.427352
ENSG00000060069	CTDP1	4.64368e-06	-0.635964
ENSG00000144579	CTDSP1	0.00108957	-0.758668
ENSG00000137770	CTDSPL2	0.00689695	-0.305544
ENSG00000150281	CTF1	0.00583509	0.56999
ENSG00000164932	CTHRC1	0.00950216	-1.23914
ENSG00000119326	CTNNAL1	0.00140844	-0.620671
ENSG00000178585	CTNNBIP1	3.48301e-05	-0.594303
ENSG00000198561	CTNND1	0.00281221	0.472431
ENSG00000040531	CTNS	0.00073904	-0.288691
ENSG00000171793	CTPS1	0.0150792	-0.272693
ENSG00000047230	CTPS2	0.00131428	-0.336975
ENSG00000064601	CTSA	0.0126015	-0.606953
ENSG00000109861	CTSC	0.0182722	-0.644392
ENSG00000100448	CTSG	0.00135213	-3.14549
ENSG00000103811	CTSH	0.0066314	2.81699
ENSG00000135047	CTSL	0.000273845	2.30125
ENSG00000256043	CTSO	0.00406817	-0.627735
ENSG00000136943	CTSV	0.00010267	5.00256
ENSG00000085733	CTTN	0.000259257	4.28218
ENSG00000143079	CTTNBP2NL	0.0138023	0.485507
ENSG00000178531	CTXN1	0.000759013	2.03081
ENSG00000180891	CUEDC1	2.3132e-05	2.19934
ENSG00000107874	CUEDC2	0.00603693	0.204852
ENSG00000055130	CUL1	0.000309953	-0.41346
ENSG00000108094	CUL2	0.00219915	-0.353575
ENSG00000139842	CUL4A	9.2568e-05	-0.397307
ENSG00000158290	CUL4B	0.000596015	-0.71641
ENSG00000112659	CUL9	0.0307445	-0.311462
ENSG00000112514	CUTA	6.20795e-05	-0.566842
ENSG00000119929	CUTC	0.000354929	1.29524
ENSG00000257923	CUX1	0.00244252	-0.480573
ENSG00000111249	CUX2	0.0206715	2.14069
ENSG00000138161	CUZD1	0.0285984	1.23098
ENSG00000150316	CWC15	0.00554152	0.574753
ENSG00000163510	CWC22	0.000155587	-0.359238
ENSG00000273559	CWC25	0.0116625	0.380605
ENSG00000153015	CWC27	0.000138337	1.31
ENSG00000095485	CWF19L1	0.0213633	-0.208895
ENSG00000154639	CXADR	0.00525493	1.09608
ENSG00000163739	CXCL1	0.000832226	3.21821
ENSG00000169245	CXCL10	0.0009361	4.59359
ENSG00000169248	CXCL11	0.000573695	3.02606
ENSG00000081041	CXCL2	0.0139478	2.76141
ENSG00000163734	CXCL3	0.0112653	3.13226
ENSG00000163735	CXCL5	0.00359638	3.49869
ENSG00000124875	CXCL6	0.00725988	3.94277
ENSG00000169429	CXCL8	0.00211294	4.04554
ENSG00000121966	CXCR4	8.43102e-06	0.993158
ENSG00000154832	CXXC1	0.00044328	-0.358251
ENSG00000174151	CYB561D1	0.036844	-0.290314
ENSG00000114395	CYB561D2	0.000862997	-0.554379
ENSG00000103018	CYB5B	0.000158309	-0.160783
ENSG00000167740	CYB5D2	0.00437529	-0.517813
ENSG00000100243	CYB5R3	0.000878106	-0.413084
ENSG00000065615	CYB5R4	0.000955167	-0.374779
ENSG00000179091	CYC1	0.00161013	0.418579
ENSG00000172115	CYCS	0.00225857	-0.353997
ENSG00000273749	CYFIP1	0.00082122	-0.507328
ENSG00000187954	CYHR1	0.00255283	0.482816
ENSG00000083799	CYLD	0.000551904	0.514205
ENSG00000140465	CYP1A1	0.012737	2.72932
ENSG00000138061	CYP1B1	0.00895386	0.986434
ENSG00000119004	CYP20A1	6.24637e-05	-0.553506
ENSG00000095596	CYP26A1	0.0312706	2.37084
ENSG00000003137	CYP26B1	0.0159572	2.30378
ENSG00000186684	CYP27C1	0.00126288	6.97537
ENSG00000134716	CYP2J2	0.000607863	1.17104
ENSG00000186104	CYP2R1	0.000201491	0.478471
ENSG00000167600	CYP2S1	0.0284619	0.545048
ENSG00000245293	CYP2U1-AS1	0.00972038	2.72565
ENSG00000146233	CYP39A1	3.17235e-07	5.99435
ENSG00000226562	CYP4F26P	5.34279e-05	6.96887
ENSG00000145476	CYP4V2	0.0100637	-0.87488
ENSG00000001630	CYP51A1	2.72847e-05	-2.61439
ENSG00000241095	CYP51A1P1	6.44496e-05	-3.56653
ENSG00000233588	CYP51A1P2	0.000248201	-3.31411
ENSG00000172817	CYP7B1	0.0103174	-1.68504
ENSG00000122783	CYREN	0.0151208	0.174893
ENSG00000197872	CYRIA	0.000950947	0.780163
ENSG00000153310	CYRIB	0.00700465	-0.302246
ENSG00000205795	CYS1	0.000184603	5.27146
ENSG00000173198	CYSLTR1	0.00218303	-0.754655
ENSG00000152207	CYSLTR2	0.00112765	1.21777
ENSG00000197191	CYSRT1	9.09674e-06	1.647
ENSG00000120306	CYSTM1	8.01738e-05	0.883377
ENSG00000108669	CYTH1	0.00217714	0.413109
ENSG00000105443	CYTH2	0.00034223	1.18615
ENSG00000100055	CYTH4	1.92909e-05	1.47175
ENSG00000115165	CYTIP	0.00053158	1.2839
ENSG00000170891	CYTL1	0.0138782	-1.89127
ENSG00000166265	CYYR1	1.56743e-05	-0.928416
ENSG00000162384	CZIB	0.0342485	0.180114
ENSG00000180902	D2HGDH	0.00291887	0.637895
ENSG00000100592	DAAM1	0.0491874	-0.552488
ENSG00000146122	DAAM2	0.000331604	3.46489
ENSG00000173406	DAB1	0.000302338	3.65583
ENSG00000276644	DACH1	2.90279e-05	-1.20653
ENSG00000165617	DACT1	0.0271192	0.649469
ENSG00000197380	DACT3	2.59485e-05	3.69678
ENSG00000129562	DAD1	0.00911547	-0.231765
ENSG00000173402	DAG1	0.000344506	-0.612936
ENSG00000164535	DAGLB	0.000195234	-0.594191
ENSG00000226950	DANCR	0.00258023	-1.30821
ENSG00000112977	DAP	0.00272381	-0.740794
ENSG00000035664	DAPK2	9.19047e-05	1.67066
ENSG00000167657	DAPK3	0.000110628	1.37399
ENSG00000204209	DAXX	0.00150614	-0.205156
ENSG00000183283	DAZAP2	7.69137e-06	-0.691129
ENSG00000006634	DBF4	2.06908e-05	-0.768234
ENSG00000161692	DBF4B	0.0295975	-0.299093
ENSG00000235489	DBF4P1	0.00365818	-0.853922
ENSG00000155368	DBI	0.000201657	-0.526677
ENSG00000231784	DBIL5P	0.0349359	0.827648
ENSG00000113758	DBN1	0.00519585	0.888653
ENSG00000003249	DBNDD1	0.00912381	1.03582
ENSG00000136279	DBNL	5.53754e-07	0.675756
ENSG00000105516	DBP	0.00160969	-1.07966
ENSG00000138231	DBR1	0.00076687	-0.349423
ENSG00000137992	DBT	0.0292885	-0.433751
ENSG00000145041	DCAF1	0.000236097	-0.430121
ENSG00000122741	DCAF10	0.00084798	-0.471576
ENSG00000100897	DCAF11	3.26079e-05	-0.623058
ENSG00000198876	DCAF12	8.05666e-06	-0.838665
ENSG00000132017	DCAF15	0.00569881	-0.416316
ENSG00000115827	DCAF17	0.00624051	-0.45938
ENSG00000136485	DCAF7	0.000118979	-0.613994
ENSG00000132716	DCAF8	9.34067e-05	-0.597024
ENSG00000172992	DCAKD	0.0119722	-0.578972
ENSG00000057019	DCBLD2	0.0151898	-0.570001
ENSG00000146038	DCDC2	0.00177785	3.61961
ENSG00000156136	DCK	0.000483689	-0.402668
ENSG00000170390	DCLK2	0.0082747	-1.26795
ENSG00000198924	DCLRE1A	0.0446584	0.177958
ENSG00000151065	DCP1B	0.00593941	0.33936
ENSG00000172795	DCP2	0.00622448	0.542458
ENSG00000163357	DCST1	0.0314913	1.49185
ENSG00000204843	DCTN1	0.00196511	0.903696
ENSG00000175203	DCTN2	0.00198299	0.217108
ENSG00000137100	DCTN3	0.0258492	-0.13695
ENSG00000132912	DCTN4	0.00376421	-0.296667
ENSG00000166847	DCTN5	0.0113322	-0.406079
ENSG00000179958	DCTPP1	0.000239459	-0.302765
ENSG00000043093	DCUN1D1	0.044781	-0.227514
ENSG00000150401	DCUN1D2	0.00429494	-0.506691
ENSG00000188215	DCUN1D3	0.00590004	0.651409
ENSG00000137692	DCUN1D5	0.00214557	0.713018
ENSG00000169738	DCXR	0.00713047	0.341302
ENSG00000153904	DDAH1	0.000987472	-0.950736
ENSG00000213722	DDAH2	0.0142901	-0.375702
ENSG00000167986	DDB1	6.10821e-06	-0.568589
ENSG00000134574	DDB2	7.28936e-07	0.973373
ENSG00000085788	DDHD2	0.00131641	-0.419203
ENSG00000197312	DDI2	0.0420431	-0.249554
ENSG00000165490	DDIAS	0.0380661	-0.141182
ENSG00000175197	DDIT3	4.37838e-05	2.07328
ENSG00000168209	DDIT4	7.39658e-05	3.29877
ENSG00000145358	DDIT4L	0.00288361	1.92961
ENSG00000244038	DDOST	0.027306	-0.391629
ENSG00000204580	DDR1	0.000684964	1.52662
ENSG00000162733	DDR2	0.000267716	4.15082
ENSG00000198171	DDRGK1	6.2865e-05	1.85312
ENSG00000099977	DDT	0.000178414	-0.439169
ENSG00000079785	DDX1	0.00308961	-0.349924
ENSG00000178105	DDX10	0.00177929	-0.331577
ENSG00000013573	DDX11	0.00807691	-0.337745
ENSG00000100201	DDX17	0.000673672	-0.762423
ENSG00000088205	DDX18	0.000200085	-0.425975
ENSG00000168872	DDX19A	2.03043e-05	-0.456776
ENSG00000064703	DDX20	0.000804832	-0.363903
ENSG00000124228	DDX27	0.000499642	0.479903
ENSG00000182810	DDX28	3.08489e-06	-0.679853
ENSG00000125485	DDX31	0.000103505	-0.505995
ENSG00000123136	DDX39A	7.00889e-09	-0.465043
ENSG00000198563	DDX39B	0.0190876	-0.274589
ENSG00000215301	DDX3X	0.000205498	-0.838302
ENSG00000183258	DDX41	0.00649491	-0.204726
ENSG00000198231	DDX42	0.00559214	0.553214
ENSG00000145833	DDX46	0.00032169	1.37418
ENSG00000213782	DDX47	5.62611e-06	-0.447519
ENSG00000105671	DDX49	9.16374e-05	-0.507891
ENSG00000108654	DDX5	0.000392002	-0.365112
ENSG00000107625	DDX50	0.00662347	0.606845
ENSG00000278053	DDX52	9.91759e-05	-0.558917
ENSG00000123064	DDX54	0.000791633	0.691202
ENSG00000136271	DDX56	3.69653e-06	-0.549962
ENSG00000107201	DDX58	0.00167167	2.41672
ENSG00000137628	DDX60	0.00800888	1.48674
ENSG00000181381	DDX60L	0.00875748	1.20153
ENSG00000177030	DEAF1	0.000391839	-0.371505
ENSG00000104325	DECR1	0.000478196	-0.271292
ENSG00000023892	DEF6	0.0288423	-0.150202
ENSG00000140995	DEF8	0.00555049	0.404856
ENSG00000143753	DEGS1	0.0181043	-0.289283
ENSG00000124795	DEK	0.0139297	-0.27996
ENSG00000081791	DELE1	2.3236e-05	-1.08029
ENSG00000119522	DENND1A	3.31381e-05	-0.798552
ENSG00000213047	DENND1B	0.00322329	-0.555312
ENSG00000146966	DENND2A	0.00133836	7.99435
[truncated: 7,602 more rows]

## Sheet: shMETTL14
Ensembl_ID	Gene_Symbol	p_value	L2FC(shMETTL14/shCTRL)
ENSG00000202198	7SK	0.0188074	0.832704
ENSG00000121410	A1BG	0.000471188	0.840214
ENSG00000175899	A2M	0.0492556	-0.994776
ENSG00000128274	A4GALT	0.00227624	4.67177
ENSG00000094914	AAAS	0.00012676	-0.92137
ENSG00000081760	AACS	0.0138323	-0.986435
ENSG00000109576	AADAT	0.00656079	-1.64427
ENSG00000103591	AAGAB	2.67234e-05	0.506106
ENSG00000087884	AAMDC	0.000263549	3.01465
ENSG00000127837	AAMP	0.000891488	0.9597
ENSG00000131043	AAR2	3.60719e-05	-1.00456
ENSG00000090861	AARS1	0.000184156	0.933076
ENSG00000124608	AARS2	0.000221484	-0.542649
ENSG00000157426	AASDH	0.00853016	-0.590987
ENSG00000149313	AASDHPPT	0.000245416	-0.57657
ENSG00000275700	AATF	0.000312727	2.62908
ENSG00000181409	AATK	0.0266732	0.650243
ENSG00000281376	ABALON	0.00306267	-0.786596
ENSG00000183044	ABAT	0.0302556	-1.01511
ENSG00000165029	ABCA1	9.80605e-07	4.13666
ENSG00000251595	ABCA11P	0.00559897	-1.13995
ENSG00000107331	ABCA2	0.000407426	-1.88736
ENSG00000135776	ABCB10	0.0015568	-0.865229
ENSG00000131269	ABCB7	0.00366298	0.577455
ENSG00000197150	ABCB8	0.00192802	-0.842837
ENSG00000124574	ABCC10	0.013632	-0.5968
ENSG00000023839	ABCC2	0.015151	0.78136
ENSG00000125257	ABCC4	0.0127546	-0.779922
ENSG00000114770	ABCC5	0.00116376	-0.981176
ENSG00000101986	ABCD1	0.0209981	0.756806
ENSG00000173208	ABCD2	0.0374557	-2.3505
ENSG00000117528	ABCD3	0.000256976	-0.606204
ENSG00000164163	ABCE1	8.23262e-06	-0.689513
ENSG00000033050	ABCF2	0.00093027	0.919297
ENSG00000285292	ABCF2-H2BE1	0.00129222	-1.26613
ENSG00000160179	ABCG1	0.000862036	2.5429
ENSG00000144827	ABHD10	0.000749667	-0.631525
ENSG00000106077	ABHD11	0.00890821	-0.700403
ENSG00000225969	ABHD11-AS1	0.0321543	2.41504
ENSG00000100997	ABHD12	0.00561425	0.244106
ENSG00000131969	ABHD12B	0.0441201	0.93263
ENSG00000139826	ABHD13	0.00295367	-0.517069
ENSG00000248487	ABHD14A	0.000147158	-1.04443
ENSG00000114786	ABHD14A-ACY1	0.00873681	-1.25444
ENSG00000114779	ABHD14B	0.0012551	-0.836291
ENSG00000168792	ABHD15	0.00177639	-0.693256
ENSG00000204427	ABHD16A	0.000473041	-0.894379
ENSG00000198658	ABHD17AP1	0.0490367	-0.471566
ENSG00000229107	ABHD17AP4	0.00245276	-2.46411
ENSG00000107362	ABHD17B	0.000531521	-0.844825
ENSG00000136379	ABHD17C	0.0019992	-0.879141
ENSG00000164074	ABHD18	0.000504891	-0.915492
ENSG00000140526	ABHD2	0.015031	-0.585749
ENSG00000158201	ABHD3	0.00533387	-0.517054
ENSG00000011198	ABHD5	0.000111372	-0.639834
ENSG00000163686	ABHD6	0.0452224	0.372668
ENSG00000127220	ABHD8	0.0103843	0.783895
ENSG00000136754	ABI1	0.000895506	-0.571722
ENSG00000119328	ABITRAM	0.00111632	-0.940406
ENSG00000097007	ABL1	0.00171553	-0.640389
ENSG00000143322	ABL2	0.0158785	0.544121
ENSG00000099204	ABLIM1	0.0138624	-0.994213
ENSG00000163995	ABLIM2	9.69845e-06	5.56669
ENSG00000159842	ABR	0.0448144	-0.396898
ENSG00000174429	ABRA	0.0349091	-2.66903
ENSG00000163322	ABRAXAS1	0.0473167	-0.366052
ENSG00000165660	ABRAXAS2	0.0219951	-0.392597
ENSG00000146109	ABT1	0.00112375	-0.744668
ENSG00000114626	ABTB1	0.00762337	0.66305
ENSG00000166016	ABTB2	0.0039507	-1.37026
ENSG00000111271	ACAD10	0.000391133	-1.01038
ENSG00000240303	ACAD11	0.0237711	-0.34232
ENSG00000151498	ACAD8	0.00558222	-0.537378
ENSG00000177646	ACAD9	0.000162627	-1.09156
ENSG00000122971	ACADS	0.000345525	-0.994612
ENSG00000196177	ACADSB	0.00452406	-0.8413
ENSG00000072818	ACAP1	0.0135729	-0.961836
ENSG00000114331	ACAP2	0.00917899	-0.700317
ENSG00000131584	ACAP3	0.00195525	-0.672196
ENSG00000075239	ACAT1	0.0131015	0.400945
ENSG00000120437	ACAT2	0.00349518	-1.49311
ENSG00000182827	ACBD3	0.000505699	0.681546
ENSG00000107897	ACBD5	0.0451129	0.151598
ENSG00000230124	ACBD6	0.000450939	0.979195
ENSG00000102977	ACD	0.0372981	-0.395254
ENSG00000078124	ACER3	0.0068731	-0.651337
ENSG00000087085	ACHE	0.000178794	2.63455
ENSG00000100813	ACIN1	0.000240331	-0.4926
ENSG00000144476	ACKR3	0.0137403	-1.2006
ENSG00000131473	ACLY	8.45043e-05	-1.59539
ENSG00000122729	ACO1	3.92665e-06	-1.04166
ENSG00000100412	ACO2	0.000364299	-0.914728
ENSG00000184227	ACOT1	0.0353465	-1.14885
ENSG00000162390	ACOT11	7.04282e-06	-1.57788
ENSG00000119673	ACOT2	0.000235384	-1.27736
ENSG00000097021	ACOT7	7.39984e-05	-0.560432
ENSG00000101473	ACOT8	0.0350488	-0.341781
ENSG00000123130	ACOT9	0.00489979	0.418557
ENSG00000161533	ACOX1	0.0428774	-0.484826
ENSG00000168306	ACOX2	0.0101618	-0.930877
ENSG00000087008	ACOX3	0.000876608	-0.93015
ENSG00000153093	ACOXL	0.00065972	5.67841
ENSG00000162836	ACP6	0.00281094	-0.973928
ENSG00000176715	ACSF3	0.00533666	-0.549398
ENSG00000151726	ACSL1	0.00897224	1.06617
ENSG00000123983	ACSL3	0.000267094	-1.09316
ENSG00000197142	ACSL5	5.0763e-06	-1.37694
ENSG00000164398	ACSL6	0.00124143	4.73697
ENSG00000154930	ACSS1	0.000444972	-0.84531
ENSG00000131069	ACSS2	0.0100105	-1.47563
ENSG00000111058	ACSS3	0.000288531	5.66555
ENSG00000107796	ACTA2	0.0164666	0.692952
ENSG00000075624	ACTB	0.00197637	-0.690082
ENSG00000178631	ACTG1P1	0.0187048	-1.12383
ENSG00000231340	ACTG1P10	0.0348284	-1.46191
ENSG00000136518	ACTL6A	0.000190587	-0.725931
ENSG00000072110	ACTN1	0.00454502	-1.03116
ENSG00000077522	ACTN2	0.00460376	5.64386
ENSG00000130402	ACTN4	0.0193901	-0.992441
ENSG00000138107	ACTR1A	0.00578034	-0.465321
ENSG00000115073	ACTR1B	0.000315731	-0.694716
ENSG00000138071	ACTR2	0.0137486	-0.764057
ENSG00000115091	ACTR3	0.0060909	-0.432324
ENSG00000133627	ACTR3B	0.00218703	1.41583
ENSG00000106526	ACTR3C	0.0280763	-0.584687
ENSG00000101442	ACTR5	5.041e-05	-1.02857
ENSG00000075089	ACTR6	0.00660522	-0.387075
ENSG00000184378	ACTRT3	0.0393448	-0.469485
ENSG00000123612	ACVR1C	0.00176339	3.019
ENSG00000114739	ACVR2B	0.000407869	4.5835
ENSG00000139567	ACVRL1	0.030636	1.15275
ENSG00000243989	ACY1	0.0388727	-0.357127
ENSG00000170634	ACYP2	0.000675549	-1.2524
ENSG00000196839	ADA	0.000510348	-0.689586
ENSG00000137845	ADAM10	0.00508754	-0.668722
ENSG00000143537	ADAM15	0.0206074	-0.542761
ENSG00000135074	ADAM19	0.0044702	1.43332
ENSG00000114948	ADAM23	0.0026136	2.96578
ENSG00000151651	ADAM8	0.000569752	1.1559
ENSG00000168615	ADAM9	0.000169815	0.943528
ENSG00000134028	ADAMDEC1	0.0488738	2.95224
ENSG00000142303	ADAMTS10	0.0457185	-0.855518
ENSG00000160323	ADAMTS13	0.000259118	2.48502
ENSG00000138316	ADAMTS14	0.0326446	2.63355
ENSG00000166106	ADAMTS15	0.00452028	4.12928
ENSG00000140470	ADAMTS17	0.0249557	3.01854
ENSG00000145808	ADAMTS19	0.00343876	5.21809
ENSG00000249421	ADAMTS19-AS1	0.0140051	3.12928
ENSG00000173157	ADAMTS20	0.00675862	5.38082
ENSG00000156140	ADAMTS3	0.032407	-2.30359
ENSG00000134917	ADAMTS8	0.00772368	3.39408
ENSG00000163638	ADAMTS9	0.0208865	2.12728
ENSG00000197859	ADAMTSL2	0.00231031	2.63644
ENSG00000156218	ADAMTSL3	0.0167785	5.64386
ENSG00000105963	ADAP1	0.00224355	0.417252
ENSG00000184060	ADAP2	0.000258384	1.81279
ENSG00000197381	ADARB1	3.52563e-05	0.736024
ENSG00000065457	ADAT1	0.029768	-0.434398
ENSG00000189007	ADAT2	0.000263082	-0.962512
ENSG00000213638	ADAT3	0.0191443	-0.609728
ENSG00000063761	ADCK1	0.000439579	-0.906428
ENSG00000164742	ADCY1	0.00124785	6.35916
ENSG00000173175	ADCY5	0.0415827	1.88583
ENSG00000121281	ADCY7	0.00346466	-0.561238
ENSG00000162104	ADCY9	0.00699084	0.832466
ENSG00000087274	ADD1	0.0207827	-0.194302
ENSG00000075340	ADD2	0.00644075	1.50994
ENSG00000148700	ADD3	0.0015843	-0.625792
ENSG00000152990	ADGRA3	5.22069e-06	-1.49381
ENSG00000121753	ADGRB2	3.53966e-05	2.8433
ENSG00000135298	ADGRB3	0.00841638	4.25354
ENSG00000174837	ADGRE1	0.0473278	1.04731
ENSG00000173567	ADGRF3	0.00775603	-1.82662
ENSG00000173698	ADGRG2	0.0286562	-1.88194
ENSG00000182885	ADGRG3	0.0296758	0.997053
ENSG00000159618	ADGRG5	0.000605791	1.53749
ENSG00000267169	ADGRL1-AS1	0.0357358	-0.435512
ENSG00000164199	ADGRV1	0.00010131	3.49658
ENSG00000197894	ADH5	0.00159073	0.412325
ENSG00000147576	ADHFE1	0.000939586	-1.22365
ENSG00000182551	ADI1	1.67729e-06	-1.43431
ENSG00000159346	ADIPOR1	0.0389304	-0.354215
ENSG00000006831	ADIPOR2	0.0495122	-0.398647
ENSG00000272734	ADIRF-AS1	0.0437299	-1.00244
ENSG00000156110	ADK	0.00181814	-0.784029
ENSG00000148926	ADM	0.00139148	2.69081
ENSG00000128165	ADM2	0.00110626	1.94642
ENSG00000224420	ADM5	0.0371679	-1.08354
ENSG00000101126	ADNP	0.000342525	-0.927568
ENSG00000259456	ADNP-AS1	0.00745524	-1.30399
ENSG00000101544	ADNP2	0.00258274	-0.529192
ENSG00000181915	ADO	0.000486159	-1.14484
ENSG00000163485	ADORA1	0.00410708	5.90535
ENSG00000128271	ADORA2A	0.000436822	2.52544
ENSG00000170425	ADORA2B	0.00319993	-1.05621
ENSG00000282608	ADORA3	0.000221216	1.48802
ENSG00000159322	ADPGK	0.00216699	-0.720978
ENSG00000260898	ADPGK-AS1	0.0225092	-1.61218
ENSG00000153531	ADPRHL1	0.000736723	2.24762
ENSG00000170222	ADPRM	0.0257971	-0.477007
ENSG00000150594	ADRA2A	0.0195252	-2.79127
ENSG00000274286	ADRA2B	0.00349677	4.61143
ENSG00000184160	ADRA2C	0.00034017	7.63673
ENSG00000130706	ADRM1	0.000293354	0.519162
ENSG00000239900	ADSL	0.00694026	-0.175283
ENSG00000185100	ADSS1	2.51241e-06	1.84106
ENSG00000035687	ADSS2	3.52594e-05	-0.629922
ENSG00000106624	AEBP1	0.0403917	-1.06311
ENSG00000181026	AEN	0.000107268	0.681648
ENSG00000196526	AFAP1	0.00088289	2.34948
ENSG00000157510	AFAP1L1	0.0382379	0.956134
ENSG00000130396	AFDN	0.00049058	6.00152
ENSG00000172493	AFF1	0.0314566	-0.703222
ENSG00000155966	AFF2	0.00930395	-1.21175
ENSG00000144218	AFF3	0.00460819	-1.26969
ENSG00000072364	AFF4	0.0414926	-0.426268
ENSG00000223959	AFG3L1P	0.00107939	1.6275
ENSG00000141385	AFG3L2	3.64824e-06	-0.637407
ENSG00000183077	AFMID	0.0388032	0.376404
ENSG00000119844	AFTPH	0.000193887	-1.00743
ENSG00000157985	AGAP1	0.0141238	2.50366
ENSG00000261011	AGAP11	7.88521e-05	6.44925
ENSG00000135439	AGAP2	0.00092981	-1.21874
ENSG00000204149	AGAP6	0.000766954	-1.05585
ENSG00000146856	AGBL3	0.00185686	-1.14079
ENSG00000084693	AGBL5	0.0425455	-0.337933
ENSG00000173744	AGFG1	0.0104692	-0.604302
ENSG00000164252	AGGF1	0.025377	-0.573473
ENSG00000006530	AGK	0.000853994	-0.750009
ENSG00000162688	AGL	0.00949394	-1.06302
ENSG00000116771	AGMAT	0.000123844	-1.9579
ENSG00000126070	AGO3	0.000149923	-0.8301
ENSG00000134698	AGO4	0.00550033	-0.398905
ENSG00000204310	AGPAT1	0.0367764	-0.433673
ENSG00000169692	AGPAT2	3.54996e-05	-0.819537
ENSG00000160216	AGPAT3	7.62308e-05	0.376284
ENSG00000155189	AGPAT5	0.00148241	-0.687458
ENSG00000018510	AGPS	0.0134066	-0.310362
ENSG00000101444	AHCY	0.000409401	-0.518294
ENSG00000158467	AHCYL2	0.000395954	-0.764599
ENSG00000126705	AHDC1	0.0126568	-0.558069
ENSG00000185567	AHNAK2	0.00010237	4.00998
ENSG00000173209	AHSA2P	0.00105295	-1.40175
ENSG00000111732	AICDA	0.0244076	5.46489
ENSG00000186063	AIDA	0.00915267	0.325734
ENSG00000204472	AIF1	0.0292926	-0.525388
ENSG00000126878	AIF1L	0.00471681	2.42241
ENSG00000156709	AIFM1	0.00102359	1.38126
ENSG00000042286	AIFM2	0.0035096	0.947982
ENSG00000164022	AIMP1	0.0017595	0.850303
ENSG00000106305	AIMP2	8.45981e-05	-0.941885
ENSG00000110711	AIP	0.000148081	-0.598565
ENSG00000129474	AJUBA	0.000994327	2.72952
ENSG00000106992	AK1	3.27816e-05	2.88991
ENSG00000004455	AK2	0.00096204	-0.274332
ENSG00000147853	AK3	0.00238962	-0.737538
ENSG00000162433	AK4	0.000880162	1.04415
ENSG00000154027	AK5	0.0104559	1.47523
ENSG00000085231	AK6	0.00195779	0.657301
ENSG00000165695	AK8	0.000793099	2.12357
ENSG00000155085	AK9	0.0045071	-0.92028
ENSG00000121057	AKAP1	3.67839e-05	-0.827732
ENSG00000108599	AKAP10	0.0081192	-0.69351
ENSG00000131016	AKAP12	0.000941416	6.87467
ENSG00000170776	AKAP13	0.0083995	-0.54196
ENSG00000197976	AKAP17A	0.0206978	-0.285937
ENSG00000179841	AKAP5	0.00190773	-1.18756
ENSG00000118507	AKAP7	0.021541	-0.527623
ENSG00000105127	AKAP8	0.00719207	0.295969
ENSG00000011243	AKAP8L	0.000862497	0.646764
ENSG00000127914	AKAP9	0.00283679	-0.905393
ENSG00000166452	AKIP1	7.92007e-05	1.41528
ENSG00000106948	AKNA	0.00387197	-0.822878
ENSG00000117448	AKR1A1	0.000380489	-0.735846
ENSG00000085662	AKR1B1	0.000325361	-0.81261
ENSG00000053371	AKR7A2	4.79052e-05	-1.1126
ENSG00000162482	AKR7A3	6.27402e-05	-2.19238
ENSG00000142208	AKT1	0.00117846	-0.398216
ENSG00000105221	AKT2	0.000257575	-1.07458
ENSG00000117020	AKT3	0.000805365	1.18224
ENSG00000228939	AKT3-IT1	0.0138122	2.85244
ENSG00000166971	AKTIP	1.5979e-05	1.14312
ENSG00000023330	ALAS1	0.0404377	0.830455
ENSG00000170017	ALCAM	0.00164368	-1.15208
ENSG00000161618	ALDH16A1	0.00322543	-0.884364
ENSG00000059573	ALDH18A1	8.63257e-06	-0.855246
ENSG00000165092	ALDH1A1	0.0129546	-1.44748
ENSG00000128918	ALDH1A2	0.000116501	4.31357
ENSG00000184254	ALDH1A3	0.001677	3.80392
ENSG00000137124	ALDH1B1	8.507e-05	-1.221
ENSG00000144908	ALDH1L1	0.0217214	2.68038
ENSG00000136010	ALDH1L2	0.000920302	2.09203
ENSG00000006534	ALDH3B1	0.019324	0.788691
ENSG00000159423	ALDH4A1	0.00397757	-1.59379
ENSG00000112294	ALDH5A1	0.000204295	-1.11825
ENSG00000119711	ALDH6A1	0.00013961	-1.36499
ENSG00000164904	ALDH7A1	0.00137164	1.50677
ENSG00000118514	ALDH8A1	0.0404547	4.25569
ENSG00000143149	ALDH9A1	0.00073363	-0.473739
ENSG00000109107	ALDOC	0.0180723	-0.713295
ENSG00000033011	ALG1	0.000176279	-0.952057
ENSG00000139133	ALG10	0.000995035	-1.17031
ENSG00000175548	ALG10B	0.00198236	-0.973433
ENSG00000253710	ALG11	0.0235044	-0.405916
ENSG00000182858	ALG12	0.0141621	-0.613389
ENSG00000101901	ALG13	0.0011759	-0.880694
ENSG00000189366	ALG1L	0.00163526	4.67535
ENSG00000119523	ALG2	0.0194394	-0.411695
ENSG00000214160	ALG3	0.000213486	-0.973034
ENSG00000120697	ALG5	0.000762261	1.03715
ENSG00000088035	ALG6	0.000357793	-0.648641
ENSG00000159063	ALG8	0.0003286	-0.941215
ENSG00000086848	ALG9	0.00957938	-0.614943
ENSG00000196711	ALKAL1	0.0174968	2.51896
ENSG00000100601	ALKBH1	0.00713285	-0.524189
ENSG00000189046	ALKBH2	0.000504571	2.15049
ENSG00000166199	ALKBH3	0.0223561	-0.264827
ENSG00000160993	ALKBH4	0.00278316	-0.521501
ENSG00000091542	ALKBH5	0.000340367	-0.690249
ENSG00000125652	ALKBH7	0.000230187	-0.91198
ENSG00000116127	ALMS1	0.0458186	-1.01046
ENSG00000215067	ALOX12-AS1	0.00153046	-1.23521
ENSG00000274114	ALOX15P1	0.000898733	2.60666
ENSG00000132965	ALOX5AP	0.0496288	0.879318
ENSG00000136383	ALPK3	0.000903493	1.12399
ENSG00000162551	ALPL	3.25969e-05	3.42626
ENSG00000003393	ALS2	0.00103692	-0.796744
ENSG00000178038	ALS2CL	0.00068154	1.13124
ENSG00000052850	ALX4	0.00112679	7.29155
ENSG00000183684	ALYREF	0.00050405	1.95434
ENSG00000110497	AMBRA1	0.00725506	-0.483707
ENSG00000123505	AMD1	0.00159906	-0.799196
ENSG00000249286	AMD1P3	0.0061589	-2.52931
ENSG00000184675	AMER1	0.00182639	1.66482
ENSG00000135409	AMHR2	0.0170341	-1.42544
ENSG00000181754	AMIGO1	0.0296135	0.94761
ENSG00000139211	AMIGO2	0.00950441	0.807519
ENSG00000176020	AMIGO3	0.000104813	-3.89442
ENSG00000101935	AMMECR1	0.0301307	-0.824611
ENSG00000166126	AMN	0.00717088	1.02395
ENSG00000151743	AMN1	0.000120147	0.426184
ENSG00000166025	AMOTL1	0.0341937	-0.376055
ENSG00000114019	AMOTL2	8.33379e-05	1.95936
ENSG00000116337	AMPD2	0.000434077	-1.35187
ENSG00000078053	AMPH	0.00506296	2.7463
ENSG00000174945	AMZ1	0.00638532	-2.56766
ENSG00000196704	AMZ2	0.0014163	0.332427
ENSG00000214174	AMZ2P1	0.0387979	0.715249
ENSG00000153107	ANAPC1	0.000341054	-0.988575
ENSG00000164162	ANAPC10	0.00277383	-0.517794
ENSG00000141552	ANAPC11	0.000284303	0.93931
ENSG00000166295	ANAPC16	0.000864032	-0.52671
ENSG00000233673	ANAPC1P1	0.0203341	-1.39015
ENSG00000176248	ANAPC2	7.34551e-05	-1.39565
ENSG00000053900	ANAPC4	0.000197643	-0.284098
ENSG00000089053	ANAPC5	0.000228251	-0.940523
ENSG00000196510	ANAPC7	6.02948e-06	-1.2436
ENSG00000013523	ANGEL1	0.00126674	-0.788889
ENSG00000154188	ANGPT1	0.00253148	-1.39112
ENSG00000091879	ANGPT2	0.000220779	-4.61176
ENSG00000167772	ANGPTL4	0.0150534	4.6567
ENSG00000151150	ANK3	0.00013986	2.78788
ENSG00000151687	ANKAR	0.0490958	-1.26792
ENSG00000189045	ANKDD1B	0.039342	-1.36513
ENSG00000185722	ANKFY1	0.000939117	-0.667002
ENSG00000272057	ANKH-DT	0.00431792	5.14367
ENSG00000131503	ANKHD1	0.0304877	0.28715
ENSG00000160117	ANKLE1	0.00142275	-1.3189
ENSG00000176915	ANKLE2	0.00134978	-0.52889
ENSG00000144504	ANKMY1	0.0104129	-0.68848
ENSG00000088448	ANKRD10	0.00010514	-1.45288
ENSG00000167522	ANKRD11	0.00171699	0.614554
ENSG00000231686	ANKRD11P2	0.0130279	2.82443
ENSG00000101745	ANKRD12	0.00468311	-0.45977
ENSG00000076513	ANKRD13A	0.00586953	-0.598942
ENSG00000198720	ANKRD13B	0.00268002	-1.67509
ENSG00000118454	ANKRD13C	0.00687265	-0.545794
ENSG00000134461	ANKRD16	0.00237527	-1.1147
ENSG00000132466	ANKRD17	0.00512233	0.701397
ENSG00000180071	ANKRD18A	0.0130627	2.55242
ENSG00000230453	ANKRD18B	0.000218694	5.64759
ENSG00000159712	ANKRD18CP	0.00487457	2.20409
ENSG00000217165	ANKRD18EP	0.000185309	-1.91979
ENSG00000260691	ANKRD20A1	0.00467513	2.07645
ENSG00000276203	ANKRD20A3P	0.0315692	2.01114
ENSG00000163126	ANKRD23	0.0347583	-0.815936
ENSG00000089847	ANKRD24	0.00246057	3.55446
ENSG00000107890	ANKRD26	0.000124361	1.17833
ENSG00000105186	ANKRD27	0.000474135	-1.10155
ENSG00000206560	ANKRD28	0.000109201	-1.07426
ENSG00000154065	ANKRD29	0.000126691	6.07308
ENSG00000145700	ANKRD31	0.00162851	2.08489
ENSG00000272031	ANKRD34A	0.032368	1.42223
ENSG00000198483	ANKRD35	0.00196518	-1.90916
ENSG00000135976	ANKRD36	0.0110018	-1.07734
ENSG00000174501	ANKRD36C	0.00919298	-1.53072
ENSG00000213337	ANKRD39	0.00432754	-0.676782
ENSG00000137494	ANKRD42	0.00334978	0.773565
ENSG00000183831	ANKRD45	0.00017823	3.48047
ENSG00000186106	ANKRD46	0.00220547	-0.631186
ENSG00000168876	ANKRD49	0.00106351	-0.937507
ENSG00000151458	ANKRD50	0.00252619	-1.12162
ENSG00000100124	ANKRD54	0.000598762	0.326694
ENSG00000135299	ANKRD6	0.00030905	0.673682
ENSG00000235098	ANKRD65	0.0025315	1.68966
ENSG00000106013	ANKRD7	0.00844797	1.07737
ENSG00000064999	ANKS1A	0.00306244	-0.338421
ENSG00000168096	ANKS3	0.0017355	1.11584
ENSG00000165138	ANKS6	0.00114843	3.13285
ENSG00000163516	ANKZF1	0.0255957	-0.38166
ENSG00000011426	ANLN	0.00378672	-0.817306
ENSG00000160746	ANO10	0.00710771	-0.547947
ENSG00000171714	ANO5	0.00099199	3.81645
ENSG00000177119	ANO6	0.00404521	-0.641355
ENSG00000074855	ANO8	5.84962e-05	1.78595
ENSG00000140350	ANP32A	0.000412943	1.55684
ENSG00000259516	ANP32AP1	0.00642695	2.67108
ENSG00000136938	ANP32B	0.00111005	0.989385
ENSG00000259790	ANP32BP1	0.0121926	1.06204
ENSG00000143401	ANP32E	0.00212529	0.539432
ENSG00000166825	ANPEP	0.0159794	-0.525194
ENSG00000103254	ANTKMT	0.00064367	1.51544
ENSG00000169604	ANTXR1	0.000429729	2.61944
ENSG00000135046	ANXA1	0.0015735	-1.48805
ENSG00000122359	ANXA11	0.00041559	-0.815293
ENSG00000213406	ANXA2P1	0.0429549	1.12638
ENSG00000177721	ANXA2R	0.0069869	-0.9744
ENSG00000196975	ANXA4	0.00624992	0.244372
ENSG00000164111	ANXA5	0.00122914	-0.84006
ENSG00000138279	ANXA7	0.00305005	-0.491883
ENSG00000264230	ANXA8L1	0.0359415	-2.14568
ENSG00000002726	AOC1	0.00619251	1.29422
ENSG00000131480	AOC2	0.00353817	1.42884
ENSG00000131471	AOC3	0.00871198	1.65811
ENSG00000148120	AOPEP	0.000435584	1.00084
ENSG00000100280	AP1B1	0.0020157	-0.761385
ENSG00000166747	AP1G1	0.00176439	-0.811181
ENSG00000213983	AP1G2	0.00435194	-0.60033
ENSG00000072958	AP1M1	0.00155294	-0.788407
ENSG00000129354	AP1M2	0.0066469	3.81537
ENSG00000106367	AP1S1	0.0364972	0.562572
ENSG00000182287	AP1S2	0.000177643	-0.944894
ENSG00000152056	AP1S3	0.0131886	-0.864954
ENSG00000183020	AP2A2	0.00543876	-0.950755
ENSG00000006125	AP2B1	0.000350698	-0.769924
ENSG00000161203	AP2M1	0.00333202	-0.396405
ENSG00000042753	AP2S1	0.00024325	0.66919
ENSG00000132842	AP3B1	0.000122211	-0.857226
ENSG00000185009	AP3M1	0.00147726	-0.673503
ENSG00000177879	AP3S1	0.00118121	-0.653467
ENSG00000157823	AP3S2	0.0214846	-0.882044
ENSG00000221838	AP4M1	0.00238409	-0.9377
ENSG00000053770	AP5M1	0.000330431	-0.904137
ENSG00000125843	AP5S1	2.76711e-05	-1.32099
ENSG00000242802	AP5Z1	0.000116181	-1.08143
ENSG00000166313	APBB1	0.00320067	0.882874
ENSG00000077420	APBB1IP	2.89876e-05	-1.58482
ENSG00000113108	APBB3	0.0232998	-0.585354
ENSG00000134982	APC	0.00563545	1.04814
ENSG00000164062	APEH	0.0478669	-0.107576
ENSG00000100823	APEX1	4.93837e-05	-0.653528
ENSG00000169188	APEX2	0.00880758	-0.370396
ENSG00000138613	APH1B	0.0201708	-0.627347
ENSG00000166181	API5	0.000271539	-0.712553
ENSG00000149089	APIP	0.00173255	0.916338
ENSG00000171388	APLN	0.00690241	1.48171
ENSG00000105290	APLP1	0.000479222	5.31556
ENSG00000084234	APLP2	0.00629248	0.416694
ENSG00000101474	APMAP	0.000482462	0.633216
ENSG00000118137	APOA1	0.0282031	-2.1812
ENSG00000128383	APOBEC3A	0.000492105	3.31187
ENSG00000244509	APOBEC3C	0.00350973	-0.682736
ENSG00000100298	APOBEC3H	8.17373e-07	4.06086
ENSG00000130203	APOE	0.00375211	2.45227
ENSG00000100342	APOL1	0.0196307	0.706079
ENSG00000128335	APOL2	0.000369407	0.7419
ENSG00000128284	APOL3	0.0482778	0.525798
ENSG00000100336	APOL4	0.00404129	3.25569
ENSG00000178878	APOLD1	0.0155176	-1.77627
ENSG00000204444	APOM	0.000207729	-1.40331
ENSG00000184831	APOO	0.0103925	-0.423091
ENSG00000155008	APOOL	0.00536346	-0.321003
ENSG00000062725	APPBP2	0.000387229	-0.679324
ENSG00000157500	APPL1	0.00460194	0.637823
ENSG00000136044	APPL2	0.00307599	-0.733836
ENSG00000198931	APRT	7.11303e-06	-0.951111
ENSG00000214293	APTR	0.0086034	1.12223
ENSG00000137074	APTX	0.000200522	1.11975
ENSG00000240583	AQP1	0.00925101	2.64973
ENSG00000143595	AQP10	0.0239056	-1.19518
ENSG00000178301	AQP11	0.00865625	-1.28983
ENSG00000021776	AQR	0.000348905	-1.01032
ENSG00000078061	ARAF	0.000521471	-0.778153
ENSG00000047365	ARAP2	0.02362	-0.374464
ENSG00000198576	ARC	0.000608105	1.54852
ENSG00000095139	ARCN1	0.00280592	-0.495806
ENSG00000119682	AREL1	0.00217276	-0.961286
ENSG00000143761	ARF1	0.00173817	-0.51862
ENSG00000168374	ARF4	0.0129465	-0.578235
ENSG00000004059	ARF5	0.00201813	-0.49705
ENSG00000165527	ARF6	0.000405797	-0.641112
ENSG00000101199	ARFGAP1	0.000127905	-0.611263
ENSG00000149182	ARFGAP2	0.000217746	-0.486829
ENSG00000242247	ARFGAP3	0.00165472	-0.673403
ENSG00000066777	ARFGEF1	0.00396475	-0.84897
ENSG00000271966	ARFGEF1-DT	0.0058859	-2.75852
ENSG00000124198	ARFGEF2	0.0100501	-0.687155
ENSG00000112379	ARFGEF3	0.00167867	2.49185
ENSG00000164144	ARFIP1	0.00570212	-0.499491
ENSG00000132254	ARFIP2	0.000115545	-0.443281
ENSG00000101246	ARFRP1	0.0015239	0.979379
ENSG00000134884	ARGLU1	0.000576439	-1.32945
ENSG00000175220	ARHGAP1	0.000209982	-0.931827
ENSG00000071205	ARHGAP10	0.00235236	0.892459
ENSG00000198826	ARHGAP11A	0.0160154	0.485136
ENSG00000165322	ARHGAP12	0.00341969	-0.413218
ENSG00000075884	ARHGAP15	0.000196293	-1.09225
ENSG00000140750	ARHGAP17	0.00116575	-0.771469
ENSG00000269891	ARHGAP19-SLIT1	0.0483948	6.11449
ENSG00000107863	ARHGAP21	0.00621168	-0.804668
ENSG00000275832	ARHGAP23	0.0397584	-0.751955
ENSG00000138639	ARHGAP24	0.000672239	1.49426
ENSG00000163219	ARHGAP25	0.00725793	-0.413331
ENSG00000159314	ARHGAP27	0.0170531	-0.535834
ENSG00000215769	ARHGAP27P1-BPTFP1-KPNA2P3	0.00322076	-1.19843
ENSG00000137962	ARHGAP29	0.014252	1.56508
ENSG00000186517	ARHGAP30	0.00261903	-0.638057
ENSG00000031081	ARHGAP31	0.00667821	0.862182
ENSG00000004777	ARHGAP33	0.00152607	-1.38591
ENSG00000089820	ARHGAP4	7.11098e-05	-0.959602
ENSG00000006740	ARHGAP44	0.000248725	5.81105
ENSG00000180448	ARHGAP45	0.000345356	-0.749323
ENSG00000100852	ARHGAP5	0.0260702	-0.272043
ENSG00000047648	ARHGAP6	0.0268496	-1.62666
ENSG00000241484	ARHGAP8	0.000702751	4.25593
ENSG00000123329	ARHGAP9	0.000110387	-1.29804
ENSG00000141522	ARHGDIA	0.00326305	-0.468969
ENSG00000111348	ARHGDIB	0.000391212	-0.877995
ENSG00000242173	ARHGDIG	0.00053798	8.59198
ENSG00000076928	ARHGEF1	0.000492842	-0.646226
ENSG00000104728	ARHGEF10	0.00284144	1.27699
ENSG00000132694	ARHGEF11	0.0154273	-0.748988
ENSG00000110237	ARHGEF17	0.0263012	-0.416559
ENSG00000104880	ARHGEF18	0.00957507	-0.488266
ENSG00000116584	ARHGEF2	0.000452329	-0.872982
ENSG00000273002	ARHGEF2-AS2	0.00227791	1.11238
ENSG00000240771	ARHGEF25	0.000187728	3.6736
ENSG00000214944	ARHGEF28	0.00107091	1.25953
ENSG00000204959	ARHGEF34P	0.022251	-0.952434
ENSG00000183111	ARHGEF37	0.0007512	4.48113
ENSG00000137135	ARHGEF39	0.0266591	-0.683309
ENSG00000136002	ARHGEF4	0.0306266	0.961283
ENSG00000165801	ARHGEF40	0.0307428	-0.418592
ENSG00000050327	ARHGEF5	0.0134193	-0.731688
ENSG00000129675	ARHGEF6	0.00371865	-0.795017
ENSG00000102606	ARHGEF7	0.00462652	-0.571688
ENSG00000131089	ARHGEF9	0.0243518	-0.294748
ENSG00000117713	ARID1A	5.80157e-05	-1.15272
ENSG00000049618	ARID1B	0.000892593	-1.33587
ENSG00000189079	ARID2	0.00352565	-0.782781
ENSG00000116017	ARID3A	0.00016495	1.34214
ENSG00000032219	ARID4A	0.002449	0.453947
ENSG00000166233	ARIH1	0.000931037	0.83316
ENSG00000177479	ARIH2	0.0492638	-0.17514
ENSG00000175414	ARL10	0.00312655	2.06906
ENSG00000224891	ARL14EPP1	0.0235831	1.93198
ENSG00000185305	ARL15	6.16474e-05	-1.35901
ENSG00000214087	ARL16	0.0253646	0.298408
ENSG00000213465	ARL2	0.000735244	-0.765703
ENSG00000102931	ARL2BP	8.59844e-06	-1.08381
ENSG00000138175	ARL3	0.00346864	0.467751
ENSG00000188042	ARL4C	0.000887311	1.51717
ENSG00000175906	ARL4D	7.28974e-06	1.39027
ENSG00000162980	ARL5A	0.0109238	-0.463167
ENSG00000165997	ARL5B	0.000990161	-0.835996
ENSG00000170540	ARL6IP1	0.00021412	-1.09663
ENSG00000182196	ARL6IP4	0.00068866	1.15773
ENSG00000144746	ARL6IP5	0.000470432	-0.582032
ENSG00000134108	ARL8B	0.00409934	-0.699864
ENSG00000196503	ARL9	0.0486514	-1.93928
ENSG00000104442	ARMC1	0.00677349	-0.39035
ENSG00000170632	ARMC10	0.000210194	-0.764133
ENSG00000118690	ARMC2	0.0257356	-1.00234
ENSG00000140691	ARMC5	7.82282e-05	-2.07657
ENSG00000105676	ARMC6	3.78921e-06	-1.56673
ENSG00000125449	ARMC7	0.000691446	-1.42962
ENSG00000114098	ARMC8	0.000188091	-1.21216
ENSG00000135931	ARMC9	0.00660289	-0.548151
ENSG00000126947	ARMCX1	0.000151224	-1.38291
ENSG00000184867	ARMCX2	1.35848e-05	1.64552
ENSG00000102401	ARMCX3	0.00116083	1.21779
ENSG00000125962	ARMCX5	0.000852025	-0.675757
ENSG00000271147	ARMCX5-GPRASP2	0.00113298	-0.843824
ENSG00000198960	ARMCX6	0.00142552	-0.665205
ENSG00000198520	ARMH1	0.000548733	-1.34216
ENSG00000172379	ARNT2	0.0225318	1.5567
ENSG00000241685	ARPC1A	0.00109373	1.45542
ENSG00000130429	ARPC1B	0.000355683	-0.650265
ENSG00000163466	ARPC2	0.00232123	0.134468
ENSG00000111229	ARPC3	0.00407669	-0.666849
ENSG00000226284	ARPC3P1	0.0392513	-1.46597
ENSG00000250151	ARPC4-TTLL3	0.0260823	-1.02321
ENSG00000136950	ARPC5L	0.000244736	2.57756
ENSG00000242498	ARPIN	0.000659246	3.08233
ENSG00000250021	ARPIN-AP3S2	0.0108113	0.342441
ENSG00000128989	ARPP19	0.0123971	-0.341768
ENSG00000172995	ARPP21	0.00072644	-3.07477
ENSG00000197070	ARRDC1	0.00215967	-0.825517
ENSG00000203993	ARRDC1-AS1	0.0188163	-0.433022
ENSG00000105643	ARRDC2	0.0134786	0.462587
ENSG00000281357	ARRDC3-AS1	0.0108814	-1.18865
ENSG00000140450	ARRDC4	0.00420962	1.48319
ENSG00000100299	ARSA	0.0122177	-0.705231
ENSG00000113273	ARSB	0.00154628	-1.1568
ENSG00000006756	ARSD	0.00289928	-1.91551
ENSG00000164291	ARSK	0.0475882	-0.440446
ENSG00000167311	ART5	0.00114313	3.83978
ENSG00000214435	AS3MT	0.000598929	2.81897
ENSG00000104763	ASAH1	0.0187689	-0.523239
ENSG00000153317	ASAP1	0.0125897	-0.718913
ENSG00000151693	ASAP2	0.0354497	-1.0322
ENSG00000065802	ASB1	0.000466261	2.10832
ENSG00000198881	ASB12	0.0159449	-0.939246
ENSG00000196372	ASB13	0.00723551	-0.739433
ENSG00000161664	ASB16	0.0416025	-0.630491
ENSG00000267080	ASB16-AS1	0.0283267	-0.444408
ENSG00000100628	ASB2	5.83484e-06	3.00748
ENSG00000148331	ASB6	0.00576733	-0.547582
ENSG00000183475	ASB7	0.00982513	-0.334956
ENSG00000177981	ASB8	0.00485117	-0.550078
ENSG00000102048	ASB9	0.0068668	-1.49206
ENSG00000100325	ASCC2	0.0180912	-0.35505
ENSG00000111875	ASF1A	0.00163482	-0.6075
ENSG00000141505	ASGR1	0.0154245	-0.557589
ENSG00000116539	ASH1L	0.0227147	-0.824734
ENSG00000129691	ASH2L	0.0177176	-0.401066
ENSG00000110881	ASIC1	0.0317974	0.897613
ENSG00000126522	ASL	0.00322698	-0.353063
ENSG00000169093	ASMTL	0.000396286	0.981779
ENSG00000070669	ASNS	0.000122289	2.00194
ENSG00000138381	ASNSD1	0.00170554	-0.681674
ENSG00000174939	ASPHD1	0.000314593	5.34297
ENSG00000128203	ASPHD2	0.00328057	0.904877
ENSG00000066279	ASPM	0.00456079	-1.12635
ENSG00000244617	ASPRV1	0.00201126	-0.995427
ENSG00000169696	ASPSCR1	0.00940232	-0.155439
ENSG00000162174	ASRGL1	0.000326399	1.66198
ENSG00000130707	ASS1	6.93045e-05	2.59732
ENSG00000034533	ASTE1	7.54458e-06	-1.09787
ENSG00000148219	ASTN2	0.00134931	1.49179
ENSG00000171456	ASXL1	0.0011855	-0.921118
ENSG00000143970	ASXL2	0.00123586	-0.766671
ENSG00000138138	ATAD1	0.00223848	-0.406344
ENSG00000119778	ATAD2B	0.00287631	-1.00275
ENSG00000197785	ATAD3A	0.0012218	0.854143
ENSG00000160072	ATAD3B	0.000714329	1.38356
ENSG00000176208	ATAD5	0.00211479	-0.931113
ENSG00000137343	ATAT1	0.000835128	-1.36323
ENSG00000107669	ATE1	0.000266385	-0.797887
ENSG00000123268	ATF1	0.00079556	-1.02942
ENSG00000115966	ATF2	0.00104941	-0.78121
ENSG00000162772	ATF3	0.000463091	3.43963
ENSG00000128272	ATF4	8.06468e-05	1.11406
ENSG00000228218	ATF4P3	0.0192694	1.33617
ENSG00000118217	ATF6	0.026544	-0.285255
ENSG00000213676	ATF6B	0.00175201	-0.876526
ENSG00000170653	ATF7	0.000423191	-0.665059
ENSG00000171681	ATF7IP	0.0212044	-0.732828
ENSG00000166669	ATF7IP2	0.017768	-0.984992
ENSG00000152348	ATG10	0.0348583	-0.351947
ENSG00000123395	ATG101	2.45051e-05	1.56439
ENSG00000145782	ATG12	0.00682243	-0.411552
ENSG00000175224	ATG13	0.035065	-0.425321
ENSG00000085978	ATG16L1	0.00916886	-0.420604
ENSG00000168010	ATG16L2	0.0114725	-0.385862
ENSG00000110046	ATG2A	0.00189823	-0.793692
ENSG00000066739	ATG2B	0.000725398	-1.03947
ENSG00000168397	ATG4B	0.000282474	-0.703654
ENSG00000057663	ATG5	0.0297229	-0.358205
ENSG00000197548	ATG7	0.00226833	-0.807943
ENSG00000198925	ATG9A	0.000961844	-0.881438
ENSG00000181652	ATG9B	0.00730743	-1.47849
ENSG00000198513	ATL1	0.0103287	-0.582206
ENSG00000119787	ATL2	0.000278726	-0.860639
ENSG00000184743	ATL3	0.000468329	-0.959319
ENSG00000166454	ATMIN	0.000766646	-0.69412
ENSG00000111676	ATN1	0.0455102	0.345151
ENSG00000232684	ATP11A-AS1	0.0143588	-2.926
ENSG00000101974	ATP11C	0.0201281	-0.960347
ENSG00000105726	ATP13A1	0.000586174	-0.888616
ENSG00000159363	ATP13A2	0.000485194	-1.41322
ENSG00000133657	ATP13A3	0.00413003	-1.09966
ENSG00000143153	ATP1B1	0.0144179	1.19315
ENSG00000069849	ATP1B3	0.000820033	-0.563405
ENSG00000174437	ATP2A2	0.00400325	-0.646692
ENSG00000074370	ATP2A3	0.00637222	-0.883862
ENSG00000070961	ATP2B1	0.00782845	-0.459277
ENSG00000271614	ATP2B1-AS1	0.0303788	-0.670627
ENSG00000058668	ATP2B4	0.000256177	-1.22881
ENSG00000017260	ATP2C1	0.000465185	0.657983
ENSG00000064270	ATP2C2	0.0200977	4.00998
ENSG00000152234	ATP5F1A	0.0321149	0.275855
ENSG00000165629	ATP5F1C	0.00577555	-0.557207
ENSG00000099624	ATP5F1D	0.000108573	-0.833935
ENSG00000124172	ATP5F1E	0.0181867	-0.304698
ENSG00000130770	ATP5IF1	0.00028513	1.71205
ENSG00000159199	ATP5MC1	2.48003e-05	-0.994698
ENSG00000135390	ATP5MC2	6.74064e-05	-1.15785
ENSG00000154518	ATP5MC3	0.00116704	-0.539639
ENSG00000169020	ATP5ME	0.00232353	0.770787
ENSG00000241468	ATP5MF	0.000784582	-0.692785
ENSG00000248919	ATP5MF-PTCD1	0.00382389	-0.535666
ENSG00000167283	ATP5MG	0.00158919	0.612739
ENSG00000173915	ATP5MK	0.0334552	-0.355623
ENSG00000116459	ATP5PB	0.000120816	-0.559686
ENSG00000167863	ATP5PD	0.0144397	0.225486
ENSG00000154723	ATP5PF	0.0262896	-0.239759
ENSG00000071553	ATP6AP1	0.0349521	-0.407656
ENSG00000205464	ATP6AP1L	0.00178173	2.39739
ENSG00000185344	ATP6V0A2	0.0304472	-0.71003
ENSG00000117410	ATP6V0B	0.00720449	-0.500639
ENSG00000185883	ATP6V0C	0.0233961	-0.508255
ENSG00000159720	ATP6V0D1	0.0360833	-0.531343
ENSG00000113732	ATP6V0E1	0.0477026	-0.365181
ENSG00000143882	ATP6V1C2	0.000254042	1.55785
ENSG00000100554	ATP6V1D	0.000381906	1.28592
ENSG00000128524	ATP6V1F	0.0135577	-0.467187
ENSG00000272899	ATP6V1FNB	0.0145751	-1.08179
ENSG00000136888	ATP6V1G1	0.00383433	-0.648133
ENSG00000047249	ATP6V1H	0.00619698	0.271858
ENSG00000165240	ATP7A	0.0036082	-1.04423
ENSG00000124406	ATP8A1	0.0103268	-0.870228
ENSG00000229800	ATP8A2P2	0.0460528	-2.3505
ENSG00000130270	ATP8B3	0.00196296	-1.2836
ENSG00000166377	ATP9B	0.0454683	-0.542751
ENSG00000123472	ATPAF1	0.00679299	0.167221
ENSG00000171953	ATPAF2	5.52012e-05	-1.11983
ENSG00000150756	ATPSCKMT	0.00314848	0.635778
ENSG00000175054	ATR	0.00124639	-0.940107
ENSG00000138085	ATRAID	0.00128939	-0.675106
ENSG00000164053	ATRIP	0.000174989	-0.966624
ENSG00000088812	ATRN	0.0104674	-0.58641
ENSG00000107518	ATRNL1	0.000717256	6.12988
ENSG00000130638	ATXN10	9.81241e-06	-1.15929
ENSG00000224470	ATXN1L	0.00308174	1.06421
ENSG00000204842	ATXN2	0.00423385	-0.556499
ENSG00000168488	ATXN2L	0.0142731	-0.460514
ENSG00000066427	ATXN3	0.000532278	0.550353
ENSG00000163635	ATXN7	0.0131123	-0.776562
ENSG00000146776	ATXN7L1	0.0024844	-0.896916
ENSG00000162650	ATXN7L2	4.76915e-07	-1.28642
ENSG00000253719	ATXN7L3B	0.000659295	-1.10737
ENSG00000148090	AUH	0.000219315	0.708984
ENSG00000127423	AUNIP	0.00244152	-0.56872
ENSG00000115307	AUP1	0.000120038	-0.926536
ENSG00000087586	AURKA	0.00302279	-0.892307
ENSG00000175756	AURKAIP1	0.00203462	0.643792
ENSG00000158321	AUTS2	0.0115571	-1.15049
ENSG00000169857	AVEN	0.0042474	1.27571
ENSG00000135407	AVIL	0.0323204	-0.847997
ENSG00000105778	AVL9	0.0367592	-0.611732
ENSG00000103126	AXIN1	0.00287857	-0.750558
ENSG00000168646	AXIN2	0.0331734	2.39468
ENSG00000160862	AZGP1	0.0308654	2.3484
ENSG00000155096	AZIN1	0.00348706	-0.570812
ENSG00000142920	AZIN2	0.00033779	1.53552
ENSG00000172232	AZU1	0.0109501	-2.32433
ENSG00000169255	B3GALNT1	0.000158296	-1.25378
ENSG00000176022	B3GALT6	0.00041317	-0.777552
ENSG00000187676	B3GLCT	7.77452e-05	-1.21403
ENSG00000170340	B3GNT2	0.0105889	-0.547132
ENSG00000176597	B3GNT5	0.00139265	-1.00155
ENSG00000237172	B3GNT9	0.00237886	1.15917
ENSG00000175711	B3GNTL1	0.000237865	-1.18922
ENSG00000135454	B4GALNT1	6.89265e-05	2.89472
ENSG00000139044	B4GALNT3	0.000295329	4.12283
ENSG00000182272	B4GALNT4	9.33268e-06	2.93802
ENSG00000233554	B4GALT1-AS1	0.0386662	-2.53916
ENSG00000158850	B4GALT3	0.0290423	-0.282882
ENSG00000121578	B4GALT4	0.000580381	0.676022
ENSG00000118276	B4GALT6	5.02731e-05	-1.60228
ENSG00000027847	B4GALT7	0.00554287	-0.523371
ENSG00000123810	B9D2	0.000147771	-1.12602
ENSG00000164929	BAALC	0.00519921	-1.83242
ENSG00000236939	BAALC-AS2	0.0215323	-2.54887
ENSG00000105393	BABAM1	0.000151498	-0.706027
ENSG00000158019	BABAM2	0.00159684	-0.57191
ENSG00000186318	BACE1	0.0310277	-0.369399
ENSG00000107262	BAG1	0.000685716	1.39203
ENSG00000112208	BAG2	5.54674e-05	-1.32729
ENSG00000156735	BAG4	0.00843262	-0.614917
ENSG00000166170	BAG5	0.000382809	-0.594886
ENSG00000204463	BAG6	0.0153879	-0.940244
ENSG00000266074	BAHCC1	0.000395172	-1.93942
ENSG00000140320	BAHD1	0.0365222	-0.435165
ENSG00000226137	BAIAP2-DT	0.000238488	-1.06311
ENSG00000006453	BAIAP2L1	0.00181558	3.13741
ENSG00000007516	BAIAP3	4.59891e-05	1.98221
ENSG00000175730	BAK1P1	0.0389131	-0.724008
ENSG00000153064	BANK1	0.0143016	-1.45597
ENSG00000172530	BANP	0.00585838	-0.480369
ENSG00000138376	BARD1	0.0354987	-0.460949
ENSG00000131668	BARX1	0.000455667	10.8891
ENSG00000176788	BASP1	0.0409233	0.348102
ENSG00000168062	BATF2	0.0119994	3.05063
ENSG00000123685	BATF3	0.000319259	3.90736
ENSG00000087088	BAX	0.00799051	0.432611
ENSG00000198604	BAZ1A	0.00115198	1.30118
ENSG00000009954	BAZ1B	0.00478109	0.897414
ENSG00000123636	BAZ2B	0.000848939	-1.07904
ENSG00000105327	BBC3	5.74432e-05	1.62256
ENSG00000174483	BBS1	0.000177056	-1.11458
ENSG00000179941	BBS10	0.00702982	-0.536479
ENSG00000163093	BBS5	0.0449439	-0.656188
ENSG00000122507	BBS9	0.0101785	0.724102
ENSG00000114439	BBX	0.00256176	-0.45363
ENSG00000075790	BCAP29	0.00405284	-0.723446
ENSG00000185825	BCAP31	0.000707072	0.86471
ENSG00000064787	BCAS1	0.0213346	2.32193
ENSG00000116752	BCAS2	0.0023461	-0.446902
ENSG00000141376	BCAS3	0.000444084	-0.68745
ENSG00000124243	BCAS4	2.70868e-06	1.27714
ENSG00000060982	BCAT1	0.0089887	-0.826367
ENSG00000105552	BCAT2	0.000407518	-0.53862
ENSG00000107949	BCCIP	0.020319	0.292462
ENSG00000248098	BCKDHA	0.00212949	-1.1776
ENSG00000083123	BCKDHB	2.1834e-05	-1.1314
ENSG00000103507	BCKDK	0.00696876	-0.518541
ENSG00000142867	BCL10	0.0426003	-0.341826
ENSG00000119866	BCL11A	0.00897636	-1.12729
ENSG00000127152	BCL11B	0.0289493	3.05889
ENSG00000171791	BCL2	0.0328182	-0.677071
ENSG00000140379	BCL2A1	0.00126699	1.31716
ENSG00000126453	BCL2L12	0.0268975	-0.357186
ENSG00000099968	BCL2L13	0.0224063	-0.131305
ENSG00000129473	BCL2L2	0.000300892	3.70662
ENSG00000258643	BCL2L2-PABPN1	0.0484709	0.619817
ENSG00000161940	BCL6B	0.0102237	0.982819
ENSG00000110987	BCL7A	0.0104009	-0.667006
ENSG00000106635	BCL7B	0.00144989	-0.620038
ENSG00000099385	BCL7C	0.000870102	1.83867
ENSG00000029363	BCLAF1	0.000127676	-1.18469
ENSG00000248966	BCLAF1P1	0.0488712	-1.66903
ENSG00000279800	BCLAF1P2	0.0143728	-1.14285
ENSG00000183337	BCOR	0.00214326	-0.677797
ENSG00000186716	BCR	0.00019513	-1.07196
ENSG00000215481	BCRP3	0.0150232	-1.3556
ENSG00000161267	BDH1	8.45825e-05	-1.03705
ENSG00000164039	BDH2	0.0145103	-0.414114
ENSG00000168398	BDKRB2	0.00479574	4.57827
ENSG00000145734	BDP1	0.00952369	0.563093
ENSG00000166546	BEAN1	0.0066524	7.1964
ENSG00000126581	BECN1	0.000483123	1.02674
ENSG00000178409	BEND3	3.72987e-06	-2.04865
ENSG00000151917	BEND6	0.01112	-1.17965
ENSG00000167995	BEST1	0.00206018	1.55202
ENSG00000177951	BET1L	0.0449319	-0.223585
ENSG00000133169	BEX1	0.0151959	1.97608
ENSG00000133134	BEX2	0.000267683	3.58891
ENSG00000166681	BEX3	0.00024215	1.34139
ENSG00000102409	BEX4	0.000468456	1.92755
ENSG00000184515	BEX5	0.000156522	3.25112
ENSG00000103429	BFAR	0.000521703	-0.698862
ENSG00000125864	BFSP1	0.00362192	2.39358
ENSG00000260629	BGLT3	0.0391202	2.52424
ENSG00000198908	BHLHB9	0.0134018	0.449409
ENSG00000123095	BHLHE41	0.00294782	1.50515
ENSG00000151746	BICD1	0.003859	-0.843166
ENSG00000185963	BICD2	0.00253655	0.283636
ENSG00000135127	BICDL1	0.00264459	2.34764
ENSG00000162069	BICDL2	0.00503054	5.87888
ENSG00000112624	BICRAL	0.000123147	-1.22997
ENSG00000015475	BID	0.00436475	0.254146
ENSG00000136717	BIN1	0.00215104	0.934943
ENSG00000110934	BIN2	0.004806	-0.581561
ENSG00000147439	BIN3	0.00446109	-0.541198
ENSG00000023445	BIRC3	0.00744278	3.30914
ENSG00000134897	BIVM	0.00261284	-0.673263
ENSG00000197299	BLM	0.00100694	-0.652284
ENSG00000108578	BLMH	0.00110223	0.542406
ENSG00000135441	BLOC1S1	0.0100198	-0.47609
ENSG00000196072	BLOC1S2	0.000210999	1.33663
ENSG00000186222	BLOC1S4	0.0404819	-0.185311
ENSG00000104164	BLOC1S6	1.35391e-06	-0.434323
ENSG00000106605	BLVRA	0.000164926	1.32951
ENSG00000117475	BLZF1	0.0324826	-0.201374
ENSG00000104081	BMF	0.00446869	1.10961
ENSG00000168283	BMI1	0.000624748	-0.844524
ENSG00000168487	BMP1	0.00244475	-1.05857
ENSG00000125845	BMP2	0.000829786	4.64386
ENSG00000153162	BMP6	0.0161679	1.92675
ENSG00000101144	BMP7	9.34477e-05	10.2228
ENSG00000107779	BMPR1A	0.00172638	1.46848
ENSG00000138696	BMPR1B	0.00896157	4.88671
ENSG00000204217	BMPR2	0.0322279	0.385356
ENSG00000165733	BMS1	0.00296997	0.456164
ENSG00000204177	BMS1P1	0.023774	-1.91511
ENSG00000237238	BMS1P10	0.00139275	3.17754
ENSG00000271816	BMS1P4	0.0163929	-0.742842
ENSG00000173068	BNC2	0.00441915	1.6734
ENSG00000113734	BNIP1	0.0361112	-0.448311
ENSG00000140299	BNIP2	0.00110884	-0.781032
ENSG00000176171	BNIP3	0.0108108	1.48583
ENSG00000197358	BNIP3P1	0.0339104	1.43211
ENSG00000268174	BNIP3P22	0.027113	1.31375
ENSG00000270479	BNIP3P37	0.0460185	-2.55254
ENSG00000144857	BOC	0.000143693	8.03451
ENSG00000038219	BOD1L1	0.00217876	0.619596
ENSG00000178096	BOLA1	0.0023066	1.19684
ENSG00000183336	BOLA2	0.00408996	0.479537
ENSG00000169627	BOLA2B	0.000642161	0.79762
ENSG00000163170	BOLA3	0.0126965	-0.462579
ENSG00000225439	BOLA3-AS1	0.00112319	-1.47245
ENSG00000261236	BOP1	0.000791076	1.82902
ENSG00000136122	BORA	0.0032899	-0.654162
ENSG00000196544	BORCS6	0.000157104	1.13837
ENSG00000166275	BORCS7	0.000541448	-1.24598
ENSG00000254901	BORCS8	0.000562199	0.449818
ENSG00000172331	BPGM	9.75941e-05	0.447403
ENSG00000162813	BPNT1	1.07059e-05	1.21187
ENSG00000104331	BPNT2	0.0182373	-0.249418
ENSG00000171634	BPTF	0.00298265	-0.873726
ENSG00000157764	BRAF	0.00445536	-0.887416
ENSG00000106009	BRAT1	0.00017127	-1.02353
ENSG00000139618	BRCA2	0.0408386	-0.402917
ENSG00000185515	BRCC3	5.27996e-05	-0.920147
ENSG00000100425	BRD1	0.000320599	-0.838458
ENSG00000204256	BRD2	3.78531e-05	-1.0513
ENSG00000141867	BRD4	0.00309822	-0.520044
ENSG00000166164	BRD7	0.000897811	0.66905
ENSG00000112983	BRD8	9.50838e-05	-1.09961
ENSG00000028310	BRD9	0.000649801	1.30794
ENSG00000185024	BRF1	0.00392734	0.51447
ENSG00000104221	BRF2	0.000103772	0.832094
ENSG00000164713	BRI3	0.0304175	-0.547901
ENSG00000184992	BRI3BP	0.000642644	-0.639029
ENSG00000182685	BRICD5	0.00774882	-1.71437
ENSG00000136492	BRIP1	0.00267104	-0.756574
ENSG00000113460	BRIX1	3.37689e-06	-0.67632
ENSG00000132016	BRME1	0.00241927	-0.845287
ENSG00000174744	BRMS1	0.0002826	2.5529
ENSG00000100916	BRMS1L	0.000116397	2.34318
ENSG00000162819	BROX	0.00289272	-0.465733
ENSG00000156983	BRPF1	0.000417895	-0.977738
ENSG00000096070	BRPF3	0.00064306	-0.846346
ENSG00000174672	BRSK2	0.00118445	5.73443
ENSG00000165288	BRWD3	0.0243975	0.892085
ENSG00000160058	BSDC1	0.0169509	-0.450666
ENSG00000172270	BSG	0.00611756	-0.695774
ENSG00000267751	BSG-AS1	0.0155468	-1.66148
ENSG00000226913	BSN-DT	0.0154015	3.64386
ENSG00000109743	BST1	0.000291629	-1.1732
ENSG00000130303	BST2	0.0383781	0.807884
ENSG00000095564	BTAF1	0.0101142	-0.641963
ENSG00000064726	BTBD1	0.00120074	-0.653922
ENSG00000148925	BTBD10	0.000362069	0.874372
ENSG00000151136	BTBD11	0.0407174	-0.842075
ENSG00000233436	BTBD18	0.00305549	-2.63061
ENSG00000133243	BTBD2	0.000635621	-0.861664
ENSG00000132640	BTBD3	0.000129285	-0.843451
ENSG00000184887	BTBD6	0.000705486	-0.803656
ENSG00000229106	BTBD6P1	0.00327412	1.41751
ENSG00000203414	BTBD7P1	0.0335661	-1.88575
ENSG00000169814	BTD	0.00155191	-0.88382
ENSG00000145741	BTF3	3.59751e-05	-1.00349
ENSG00000134717	BTF3L4	0.000454156	-0.737074
ENSG00000159388	BTG2	0.00120995	2.14377
ENSG00000154640	BTG3	0.00232163	0.864735
ENSG00000280594	BTG3-AS1	0.0217386	-1.83279
ENSG00000137707	BTG4	0.0177121	2.6545
ENSG00000010671	BTK	0.025491	-0.84809
ENSG00000112763	BTN2A1	9.06574e-05	-0.724188
ENSG00000186470	BTN3A2	0.00184505	-0.558058
ENSG00000166167	BTRC	0.0299828	0.502689
ENSG00000169679	BUB1	0.000507084	-1.05791
ENSG00000156970	BUB1B	3.65953e-05	-1.12042
ENSG00000154473	BUB3	0.000243921	-0.419287
ENSG00000137656	BUD13	0.0111198	-0.241578
ENSG00000071462	BUD23	0.00117329	1.34307
ENSG00000112276	BVES	0.0057659	1.14103
ENSG00000082153	BZW1	0.00159831	-0.722538
ENSG00000198406	BZW1P2	0.0335143	-0.444756
ENSG00000136261	BZW2	3.07699e-05	-1.02951
ENSG00000214688	C10orf105	0.00769834	-1.15612
ENSG00000237489	C10orf143	0.00259625	-0.853948
ENSG00000119965	C10orf88	0.0370499	-0.513179
ENSG00000120055	C10orf95	0.010058	-2.39096
ENSG00000269609	C10orf95-AS1	0.00572601	-1.65723
ENSG00000137720	C11orf1	0.00307178	-0.690071
ENSG00000110665	C11orf21	0.000477467	-1.10155
ENSG00000171067	C11orf24	0.000143044	0.65584
ENSG00000149179	C11orf49	1.76126e-05	-1.02416
ENSG00000149300	C11orf52	4.59024e-07	4.1062
ENSG00000110696	C11orf58	0.000900311	0.924368
ENSG00000166323	C11orf65	0.0422898	1.12366
ENSG00000175573	C11orf68	0.00025648	-0.694756
ENSG00000188070	C11orf95	0.00224004	1.5873
ENSG00000133641	C12orf29	0.00156878	-0.86788
ENSG00000047621	C12orf4	0.00860923	0.411422
ENSG00000157895	C12orf43	0.000861541	-0.358004
ENSG00000151131	C12orf45	0.000309973	1.36564
ENSG00000111678	C12orf57	0.000268141	-0.550358
ENSG00000130921	C12orf65	0.00775638	-0.458659
ENSG00000174206	C12orf66	0.000401909	-0.833664
ENSG00000204954	C12orf73	0.021058	-0.243413
ENSG00000235162	C12orf75	0.00675855	-0.904531
ENSG00000174456	C12orf76	0.00686338	-0.772407
ENSG00000179933	C14orf119	0.018016	-0.516602
ENSG00000227051	C14orf132	0.000268114	5.25154
ENSG00000166920	C15orf48	0.00102466	4.00848
ENSG00000189227	C15orf61	0.0174603	-0.631402
ENSG00000188277	C15orf62	0.0136514	-2.64695
ENSG00000125149	C16orf70	0.00305199	-0.762906
ENSG00000182831	C16orf72	0.00117059	0.911225
ENSG00000154102	C16orf74	0.0211834	-0.753852
ENSG00000174109	C16orf91	3.78779e-05	-0.427237
ENSG00000260456	C16orf95	0.00187033	0.633891
ENSG00000205832	C16orf96	0.0452563	-1.37851
ENSG00000256806	C17orf100	0.00443215	-1.09214
ENSG00000205710	C17orf107	0.00143439	1.61448
ENSG00000267221	C17orf113	0.00203473	-0.982677
ENSG00000262165	C17orf114	0.0487102	1.37679
ENSG00000186665	C17orf58	0.00392083	-0.24208
ENSG00000108666	C17orf75	1.78265e-05	0.659557
ENSG00000141219	C17orf80	0.000392695	-0.977719
ENSG00000141428	C18orf21	0.00510059	-0.649572
ENSG00000152242	C18orf25	0.00880865	-0.463912
ENSG00000177576	C18orf32	0.0149317	0.66762
ENSG00000167747	C19orf48	0.000409977	-0.973533
ENSG00000104979	C19orf53	0.000211927	-0.498804
ENSG00000188493	C19orf54	0.00667693	-0.749275
ENSG00000171155	C1GALT1C1	0.0061571	-0.689291
ENSG00000116922	C1orf109	0.000276518	-0.762395
ENSG00000000460	C1orf112	0.0268177	-0.510465
ENSG00000162817	C1orf115	0.000530286	6.78671
ENSG00000197982	C1orf122	0.000512096	0.370893
ENSG00000143633	C1orf131	0.0256109	-0.714624
ENSG00000131591	C1orf159	0.000197112	-0.78392
ENSG00000198912	C1orf174	8.28518e-05	-0.981841
ENSG00000119280	C1orf198	0.00203359	-0.70253
ENSG00000116667	C1orf21	0.0297673	-0.530703
ENSG00000142686	C1orf216	0.000127927	-0.754329
ENSG00000213057	C1orf220	0.0160041	-1.66954
ENSG00000239887	C1orf226	0.0186371	-1.61918
ENSG00000221953	C1orf229	0.0358602	2.12928
ENSG00000143793	C1orf35	0.000711106	4.42456
ENSG00000143612	C1orf43	0.00265082	0.322265
ENSG00000162642	C1orf52	0.00447162	-0.391942
ENSG00000118292	C1orf54	3.4843e-05	2.81041
ENSG00000143443	C1orf56	0.0177524	-0.496223
ENSG00000162757	C1orf74	0.00832049	-0.291107
ENSG00000108561	C1QBP	4.73954e-05	-0.995125
ENSG00000131094	C1QL1	0.000100528	8.71711
ENSG00000145861	C1QTNF2	0.0189958	4.43741
ENSG00000082196	C1QTNF3	0.00319174	-1.45638
ENSG00000172247	C1QTNF4	0.000940544	-6.15856
ENSG00000223953	C1QTNF5	0.0300882	1.48368
ENSG00000139178	C1RL	0.0274718	-0.669472
ENSG00000205885	C1RL-AS1	0.00243876	-2.16396
ENSG00000088854	C20orf194	0.000850949	-0.637553
ENSG00000176659	C20orf197	0.0347586	-1.14479
ENSG00000196421	C20orf204	0.0104127	1.44196
ENSG00000101220	C20orf27	0.00415744	0.619084
ENSG00000196476	C20orf96	0.00169101	-1.02292
ENSG00000160298	C21orf58	0.000252808	-1.59188
ENSG00000205929	C21orf62	0.000194412	-3.93488
ENSG00000205930	C21orf62-AS1	0.000468231	1.26475
ENSG00000169314	C22orf15	0.0338538	-1.8101
ENSG00000188511	C22orf34	0.0066291	-1.27907
ENSG00000242259	C22orf39	0.0085496	-0.233184
ENSG00000205856	C22orf42	0.0298676	2.12601
ENSG00000184208	C22orf46	0.000283008	2.66691
ENSG00000168014	C2CD3	0.00255559	-0.784271
ENSG00000183186	C2CD4C	0.000273402	4.16581
ENSG00000111731	C2CD5	0.0017859	-0.725786
ENSG00000273045	C2orf15	0.000175239	1.96959
ENSG00000115998	C2orf42	0.00447677	-0.698512
ENSG00000272994	C2orf49-DT	0.00319912	-1.4235
ENSG00000150873	C2orf50	0.00426057	3.98489
ENSG00000168887	C2orf68	0.000715881	-0.827953
ENSG00000178074	C2orf69	0.000326891	-0.947678
ENSG00000204128	C2orf72	0.000585042	5.54324
ENSG00000237651	C2orf74	0.000189276	2.33021
ENSG00000186132	C2orf76	0.000392839	-1.86135
ENSG00000188674	C2orf80	0.00167283	2.78427
ENSG00000284308	C2orf81	0.00719432	0.875824
ENSG00000228486	C2orf92	0.000307529	-2.02516
ENSG00000125730	C3	4.25999e-06	5.70435
ENSG00000088543	C3orf18	0.00048738	0.99261
ENSG00000174928	C3orf33	0.0248534	-0.402792
ENSG00000179021	C3orf38	0.00243985	-0.645097
ENSG00000114529	C3orf52	0.000554773	3.3432
ENSG00000180044	C3orf80	0.0158176	-1.83057
ENSG00000164096	C4orf3	0.0020765	-0.37487
ENSG00000205208	C4orf46	0.00959969	-0.438774
ENSG00000106804	C5	0.00614511	-1.05963
ENSG00000113583	C5orf15	0.00120484	-0.79408
ENSG00000181904	C5orf24	1.63623e-05	-0.888406
ENSG00000172244	C5orf34	0.00742997	-0.764014
ENSG00000205765	C5orf51	0.000352815	-1.02472
ENSG00000185127	C6orf120	0.00276038	-0.642086
ENSG00000204564	C6orf136	0.00304424	-0.576259
ENSG00000221821	C6orf226	0.0240708	-1.21236
ENSG00000204439	C6orf47	7.88832e-07	0.682392
ENSG00000137434	C6orf52	0.000138664	1.55328
ENSG00000112308	C6orf62	0.0129893	-0.610987
ENSG00000136197	C7orf25	0.0222012	0.522109
ENSG00000146576	C7orf26	0.000517025	-0.851171
ENSG00000153790	C7orf31	0.00278279	-0.689623
ENSG00000146540	C7orf50	0.000363466	2.48696
ENSG00000176919	C8G	0.0301192	-1.15466
ENSG00000156172	C8orf37	0.0050113	-0.942672
ENSG00000241852	C8orf58	0.0104377	-0.603011
ENSG00000189376	C8orf76	0.0273146	-0.342597
ENSG00000213563	C8orf82	5.29874e-06	-1.5452
ENSG00000253250	C8orf88	0.0488071	-0.426838
ENSG00000179082	C9orf106	0.00881734	1.59946
ENSG00000180539	C9orf139	0.00338427	-1.78282
ENSG00000171159	C9orf16	0.000319454	-0.943879
ENSG00000196366	C9orf163	0.0452608	-1.65535
ENSG00000135045	C9orf40	3.69067e-05	-1.12924
ENSG00000157653	C9orf43	0.00156146	-2.4901
ENSG00000165118	C9orf64	0.000105425	0.907791
ENSG00000147894	C9orf72	0.00221053	-0.766131
ENSG00000136819	C9orf78	0.000633456	1.0691
ENSG00000155621	C9orf85	0.0396824	-0.412167
ENSG00000063180	CA11	0.000586918	2.64862
ENSG00000074410	CA12	0.0156762	4.48211
ENSG00000169239	CA5B	0.041371	-0.715766
ENSG00000168748	CA7	0.000119238	5.22525
ENSG00000107159	CA9	0.0187651	-1.39752
ENSG00000120159	CAAP1	0.00399685	-0.615003
ENSG00000135932	CAB39	0.000359143	-0.753961
ENSG00000102547	CAB39L	0.0152693	-1.08831
ENSG00000183346	CABCOCO1	0.00500213	2.39993
ENSG00000099991	CABIN1	0.000291458	-0.857542
ENSG00000149679	CABLES2	0.00135178	-0.712936
ENSG00000100314	CABP7	0.00149471	1.83191
ENSG00000158966	CACHD1	0.0453928	-0.902859
ENSG00000148408	CACNA1B	0.0181541	3.23947
ENSG00000246627	CACNA1C-AS1	0.00679376	-1.91426
ENSG00000256271	CACNA1C-AS2	0.0244115	-0.974194
ENSG00000102001	CACNA1F	0.0102212	1.16695
ENSG00000006283	CACNA1G	0.00224615	4.94642
ENSG00000250107	CACNA1G-AS1	0.0392246	4.96578
ENSG00000157445	CACNA2D3	0.00353841	3.38996
ENSG00000151062	CACNA2D4	0.0142413	-1.09126
ENSG00000142408	CACNG8	0.000642762	8.95128
ENSG00000105298	CACTIN	0.0172754	-0.154802
ENSG00000226800	CACTIN-AS1	0.0376022	0.851677
ENSG00000116161	CACYBP	0.000563364	2.30829
ENSG00000177855	CACYBPP2	0.000161238	2.39132
ENSG00000084774	CAD	1.2548e-05	-1.27884
ENSG00000175161	CADM2	0.019072	3.12928
ENSG00000105767	CADM4	4.4177e-06	5.15183
ENSG00000081803	CADPS2	0.00122592	9.57932
ENSG00000270419	CAHM	0.000647354	2.89256
ENSG00000172137	CALB2	0.0402885	-3.70849
ENSG00000175868	CALCB	0.00102457	5.27231
ENSG00000012822	CALCOCO1	0.0156925	0.422645
ENSG00000064989	CALCRL	0.0179317	-0.956451
ENSG00000122786	CALD1	0.000330918	7.50235
ENSG00000178033	CALHM5	9.97582e-07	5.82443
ENSG00000198668	CALM1	0.000976295	0.555789
ENSG00000143933	CALM2	0.000771252	-0.443802
ENSG00000160014	CALM3	0.000774193	1.35401
ENSG00000129007	CALML4	0.000479863	1.25722
ENSG00000183166	CALN1	0.0100978	-2.06358
ENSG00000179218	CALR	0.0315706	-0.760228
ENSG00000269058	CALR3	0.018093	2.13456
ENSG00000128595	CALU	0.000194705	1.13661
ENSG00000134072	CAMK1	0.00031796	1.06056
ENSG00000058404	CAMK2B	0.00111574	2.31243
ENSG00000148660	CAMK2G	0.00139087	-1.08546
ENSG00000152495	CAMK4	0.00317621	5.60579
ENSG00000004660	CAMKK1	0.00424061	0.981747
ENSG00000110931	CAMKK2	2.04487e-05	-1.17181
ENSG00000164076	CAMKV	0.00140107	3.21709
ENSG00000164615	CAMLG	0.00314435	0.72218
ENSG00000076826	CAMSAP3	0.016028	1.88842
ENSG00000171735	CAMTA1	0.0476603	0.205206
ENSG00000262678	CAMTA2-AS1	0.0186919	-1.02064
ENSG00000111530	CAND1	0.000378835	-0.712473
ENSG00000171302	CANT1	0.00219962	-0.845964
ENSG00000127022	CANX	0.00709883	0.376316
ENSG00000131236	CAP1	0.00957491	-0.521313
ENSG00000112186	CAP2	0.0186576	5.07682
ENSG00000014216	CAPN1	0.000468575	-1.01965
ENSG00000142330	CAPN10	0.000767933	1.13733
ENSG00000260942	CAPN10-DT	0.003175	-1.63311
ENSG00000214711	CAPN14	0.0423447	-0.932061
ENSG00000103326	CAPN15	0.0123302	-0.28907
ENSG00000092529	CAPN3	0.0144111	-0.819873
ENSG00000149260	CAPN5	0.0110012	0.734839
ENSG00000131375	CAPN7	0.000152812	-0.862201
ENSG00000126247	CAPNS1	0.00478377	-1.03086
ENSG00000135387	CAPRIN1	1.29402e-05	-0.578523
ENSG00000105519	CAPS	0.00282973	-1.42534
ENSG00000116489	CAPZA1	0.00590351	-0.75064
ENSG00000198898	CAPZA2	0.000586217	-0.674487
ENSG00000077549	CAPZB	0.00715241	-0.519201
ENSG00000100065	CARD10	0.000185906	3.76693
ENSG00000204397	CARD16	0.0337953	0.243879
ENSG00000132357	CARD6	0.00252019	-1.36598
ENSG00000105483	CARD8	0.00725246	-1.02339
ENSG00000268001	CARD8-AS1	9.77277e-05	-1.34251
ENSG00000187796	CARD9	0.00141142	-0.794706
ENSG00000138380	CARF	0.000176556	-1.00383
ENSG00000153048	CARHSP1	0.0105114	-0.445756
ENSG00000142453	CARM1	0.00123105	-0.937108
ENSG00000159753	CARMIL2	0.0104191	-1.37234
ENSG00000156017	CARNMT1	0.00062369	-1.02596
ENSG00000172508	CARNS1	0.0256926	0.8873
ENSG00000110619	CARS1	5.51988e-05	0.70659
ENSG00000134905	CARS2	0.000558221	-0.497881
ENSG00000177640	CASC2	0.0426965	1.35698
ENSG00000108349	CASC3	0.00689316	-0.362222
ENSG00000127995	CASD1	4.03815e-05	-1.34646
ENSG00000147044	CASK	0.000209827	0.653484
ENSG00000177303	CASKIN2	0.00571697	-0.758925
ENSG00000137752	CASP1	0.0322033	0.860997
ENSG00000003400	CASP10	0.0202435	-0.564357
ENSG00000106144	CASP2	2.92881e-05	-1.22758
ENSG00000164305	CASP3	0.000259461	-1.3165
ENSG00000196954	CASP4	0.00748178	-0.61378
ENSG00000138794	CASP6	9.53958e-06	-1.44986
ENSG00000064012	CASP8	0.0241615	-0.342923
ENSG00000132906	CASP9	0.00421301	-0.636394
ENSG00000143318	CASQ1	0.0112613	5.91355
ENSG00000087589	CASS4	0.00485885	-1.10641
ENSG00000153113	CAST	0.0390818	-0.496061
ENSG00000274070	CASTOR2	0.00239357	1.6115
ENSG00000121691	CAT	0.000337883	-1.65456
ENSG00000158428	CATIP	0.00786408	-0.966833
ENSG00000225062	CATIP-AS1	0.0484902	-1.12102
ENSG00000205771	CATSPER2P1	0.00073378	1.48402
ENSG00000219435	CATSPERZ	0.00800246	5.54432
ENSG00000168497	CAVIN2	0.0115942	-1.71927
ENSG00000170681	CAVIN4	1.17511e-05	2.05012
ENSG00000099625	CBARP	0.00557817	0.618271
ENSG00000078699	CBFA2T2	0.00614027	-0.735668
ENSG00000129993	CBFA2T3	0.00225246	-0.898881
ENSG00000067955	CBFB	2.88048e-05	-0.586972
ENSG00000110395	CBL	0.00924793	0.439936
ENSG00000114423	CBLB	0.028815	-0.351321
ENSG00000105879	CBLL1	0.00188986	-0.741325
ENSG00000102924	CBLN1	4.64195e-07	8.80843
ENSG00000159228	CBR1	0.00231301	1.16742
ENSG00000159231	CBR3	0.000737638	2.68373
ENSG00000160200	CBS	0.000217988	3.56057
ENSG00000274276	CBSL	5.20048e-05	3.3264
ENSG00000172785	CBWD1	0.00119922	0.747131
ENSG00000136682	CBWD2	0.00163673	0.951967
ENSG00000196873	CBWD3	0.00523657	1.52332
ENSG00000204778	CBWD4P	0.0484162	1.51527
ENSG00000147996	CBWD5	0.00156415	1.67314
ENSG00000215126	CBWD6	0.00238122	2.01377
ENSG00000173894	CBX2	0.01095	-0.761089
ENSG00000266405	CBX3P2	0.0201324	-1.54131
ENSG00000217241	CBX3P9	0.0375404	0.685519
ENSG00000183741	CBX6	0.000366898	1.86547
ENSG00000100307	CBX7	0.00010375	1.365
ENSG00000141570	CBX8	0.00542069	-0.430416
ENSG00000100211	CBY1	0.000270181	2.60192
ENSG00000204659	CBY3	0.0351912	-1.21111
ENSG00000154222	CC2D1B	0.0220959	0.289281
ENSG00000048342	CC2D2A	0.00220554	2.15781
ENSG00000060339	CCAR1	6.00789e-05	-0.86795
ENSG00000158941	CCAR2	0.0019837	-0.613574
ENSG00000183287	CCBE1	9.6544e-05	4.73697
ENSG00000135736	CCDC102A	0.00077932	2.36136
ENSG00000167131	CCDC103	0.00668601	3.28568
ENSG00000164221	CCDC112	0.0185193	0.428544
ENSG00000103021	CCDC113	0.00150384	2.50044
ENSG00000136710	CCDC115	0.00597762	-0.507058
ENSG00000159873	CCDC117	0.0121065	0.260303
ENSG00000160799	CCDC12	0.000223989	-0.467147
ENSG00000147144	CCDC120	0.000936293	-1.04154
ENSG00000007080	CCDC124	0.000588113	1.75395
ENSG00000164366	CCDC127	0.00031125	1.17632
ENSG00000104957	CCDC130	0.00172315	-0.759915
ENSG00000128596	CCDC136	0.00156676	1.87625
ENSG00000185298	CCDC137	0.000481069	1.97385
ENSG00000163006	CCDC138	0.00101668	-0.561036
ENSG00000175455	CCDC14	1.41602e-05	-1.36987
ENSG00000163492	CCDC141	0.0013335	-1.82597
ENSG00000135637	CCDC142	0.000201398	-1.10393
ENSG00000154898	CCDC144CP	0.0389354	0.854005
ENSG00000153237	CCDC148	0.00920743	1.53592
ENSG00000181982	CCDC149	0.0366548	-1.62578
ENSG00000144395	CCDC150	0.0018656	-1.07249
ENSG00000248712	CCDC153	0.00124512	2.57004
ENSG00000187860	CCDC157	0.0406249	-0.594964
ENSG00000203799	CCDC162P	0.00974352	0.751712
ENSG00000280670	CCDC163	0.0450748	-0.682893
ENSG00000175820	CCDC168	0.0159355	-2.20163
ENSG00000242715	CCDC169	0.0196911	-1.35626
ENSG00000154479	CCDC173	0.001606	2.81707
ENSG00000154781	CCDC174	0.00208717	1.31746
ENSG00000151838	CCDC175	0.0443574	-2.40599
ENSG00000267909	CCDC177	0.0114665	5.26053
ENSG00000117477	CCDC181	0.000248253	4.11297
ENSG00000228544	CCDC183-AS1	0.00665783	-1.27641
ENSG00000177875	CCDC184	0.00684155	4.42146
ENSG00000196118	CCDC189	0.0162527	-0.779992
ENSG00000163617	CCDC191	0.000343805	1.86155
ENSG00000101997	CCDC22	0.000955682	-0.659869
ENSG00000147419	CCDC25	0.000793068	0.955979
ENSG00000229140	CCDC26	0.0024097	2.10323
ENSG00000024862	CCDC28A	0.000275684	1.94917
ENSG00000151468	CCDC3	0.0125437	-1.85187
ENSG00000109881	CCDC34	0.000909654	1.64981
ENSG00000284862	CCDC39	0.000353744	5.05889
ENSG00000141519	CCDC40	4.98783e-05	2.44611
ENSG00000180329	CCDC43	0.000544936	1.57119
ENSG00000108588	CCDC47	0.0022524	0.733235
ENSG00000164051	CCDC51	0.0001088	1.23887
ENSG00000133773	CCDC59	0.0151971	0.507182
ENSG00000108091	CCDC6	0.00375101	-0.686819
ENSG00000104983	CCDC61	3.19984e-06	-0.782659
ENSG00000130783	CCDC62	0.00490825	-1.18601
ENSG00000180376	CCDC66	0.00324324	-1.32724
ENSG00000166510	CCDC68	0.0241285	1.33052
ENSG00000198624	CCDC69	0.0239729	-0.550609
ENSG00000163040	CCDC74A	0.00011531	1.88381
ENSG00000152076	CCDC74B	0.0349149	2.12928
ENSG00000162004	CCDC78	0.0347493	-1.21299
ENSG00000169515	CCDC8	0.000347393	3.89361
ENSG00000091986	CCDC80	2.70743e-06	3.69441
ENSG00000149231	CCDC82	0.00554068	0.334506
ENSG00000175602	CCDC85B	0.000438086	2.73939
ENSG00000205476	CCDC85C	0.0279545	1.18624
ENSG00000110104	CCDC86	0.000184781	-0.882223
ENSG00000115355	CCDC88A	0.00012417	-1.1654
ENSG00000168071	CCDC88B	0.0349422	0.333003
ENSG00000015133	CCDC88C	0.0148359	0.312219
ENSG00000105321	CCDC9	0.000712171	1.57534
ENSG00000137500	CCDC90B	0.000919861	-0.245554
ENSG00000125633	CCDC93	0.0463252	0.259814
ENSG00000173013	CCDC96	2.66402e-05	3.36229
ENSG00000142039	CCDC97	0.00200166	-0.416621
ENSG00000188549	CCDC9B	0.00011345	1.55304
ENSG00000204536	CCHCR1	0.000460857	2.91149
ENSG00000108702	CCL1	0.0367813	4.65131
ENSG00000108691	CCL2	0.000271902	2.82738
ENSG00000115009	CCL20	0.0404876	1.37941
ENSG00000102962	CCL22	0.00609193	5.75013
ENSG00000274736	CCL23	0.0466628	-1.6505
ENSG00000151882	CCL28	0.00553917	-1
ENSG00000277632	CCL3	0.000632301	2.43519
ENSG00000276085	CCL3L1	0.0317092	3.37078
ENSG00000276070	CCL4L2	0.0368065	2.02647
ENSG00000271503	CCL5	0.000972943	2.99826
ENSG00000108688	CCL7	0.00807596	3.47761
ENSG00000108700	CCL8	0.0030436	3.65612
ENSG00000136280	CCM2	0.000995495	1.06332
ENSG00000101331	CCM2L	0.000835792	5.82219
ENSG00000136999	CCN3	0.00110303	-2.38914
ENSG00000145386	CCNA2	0.000366219	-0.992699
ENSG00000134057	CCNB1	5.06621e-05	-1.48529
ENSG00000157456	CCNB2	0.000430769	-0.985342
ENSG00000112237	CCNC	0.0046458	-0.574848
ENSG00000110092	CCND1	0.000454718	4.58738
ENSG00000118971	CCND2	0.00778054	-0.634467
ENSG00000166946	CCNDBP1	0.000153501	-0.59049
ENSG00000105173	CCNE1	0.000338552	1.10799
ENSG00000175305	CCNE2	0.0131948	-0.389771
ENSG00000162063	CCNF	0.00153252	-0.712441
ENSG00000113328	CCNG1	0.000500299	-0.95209
ENSG00000134480	CCNH	0.006705	-0.577583
ENSG00000118816	CCNI	6.96089e-05	-0.911507
ENSG00000205089	CCNI2	0.0175817	1.68772
ENSG00000107443	CCNJ	0.000758657	-1.09463
ENSG00000135083	CCNJL	0.00331895	1.38715
ENSG00000163660	CCNL1	0.000288624	-1.0288
ENSG00000221978	CCNL2	0.000179753	-1.29369
ENSG00000262919	CCNQ	0.0487649	0.254214
ENSG00000129315	CCNT1	0.00313412	0.621825
ENSG00000082258	CCNT2	6.54507e-05	-1.02427
ENSG00000224043	CCNT2-AS1	0.0432868	-1.38746
ENSG00000108100	CCNY	0.000220428	-0.91398
ENSG00000271335	CCNY-AS1	0.0274258	-1.19698
ENSG00000103540	CCP110	0.00186332	-0.692136
ENSG00000260916	CCPG1	0.00719777	0.744092
ENSG00000183625	CCR3	0.0033238	2.53559
ENSG00000183813	CCR4	0.0157862	-0.921654
ENSG00000160791	CCR5	0.000629488	2.1765
ENSG00000223552	CCR5AS	0.013296	2.66658
ENSG00000126353	CCR7	0.00569814	3.13649
ENSG00000173992	CCS	0.000857479	1.05384
ENSG00000154429	CCSAP	0.0226573	-0.202207
ENSG00000184305	CCSER1	0.022325	-0.687816
ENSG00000166226	CCT2	0.0120374	0.668302
ENSG00000115484	CCT4	0.00119736	0.610725
ENSG00000150753	CCT5	0.0311001	-0.142612
ENSG00000146731	CCT6A	0.000492137	1.87222
ENSG00000132141	CCT6B	0.00684949	-0.947634
ENSG00000135624	CCT7	0.000696518	1.05827
ENSG00000226015	CCT8P1	0.0483723	-0.531231
ENSG00000156535	CD109	0.00449237	-0.822784
ENSG00000135535	CD164	0.00186266	-0.791274
ENSG00000204936	CD177	2.5503e-06	7.71633
ENSG00000177455	CD19	0.0400543	-0.450999
ENSG00000091972	CD200	0.000709376	-2.07795
ENSG00000163606	CD200R1	0.0146735	-1.62316
ENSG00000012124	CD22	0.00511817	3.79438
ENSG00000272398	CD24	0.0353149	-1.51818
ENSG00000139193	CD27	0.000479202	-3.6455
ENSG00000215039	CD27-AS1	0.00158932	0.67745
ENSG00000120217	CD274	0.0117328	1.04277
ENSG00000169217	CD2BP2	0.000209218	1.45433
ENSG00000161649	CD300LG	0.0327111	2.77649
ENSG00000241399	CD302	0.000126789	-2.04198
ENSG00000167775	CD320	6.32884e-05	-1.219
ENSG00000105383	CD33	0.00331629	-1.07035
ENSG00000174059	CD34	0.0146588	-1.56143
ENSG00000104894	CD37	0.00169443	-0.948985
ENSG00000010610	CD4	0.00717207	1.08123
ENSG00000101017	CD40	0.000353879	1.51792
ENSG00000117335	CD46	0.000287872	-0.854598
ENSG00000196776	CD47	0.0309562	-0.279501
ENSG00000143119	CD53	0.00746861	-0.600879
ENSG00000116815	CD58	0.00108041	-0.844526
ENSG00000085063	CD59	0.00771824	-0.784439
ENSG00000135404	CD63	0.000639356	1.24748
ENSG00000129226	CD68	0.00887618	2.02012
ENSG00000125726	CD70	7.31131e-08	8.30069
ENSG00000137101	CD72	0.0252186	0.777169
ENSG00000019582	CD74	0.0274646	0.752606
ENSG00000007312	CD79B	0.0415019	-0.403754
ENSG00000121594	CD80	2.95317e-07	4.27015
ENSG00000110651	CD81	0.000887009	-1.00402
ENSG00000112149	CD83	0.000698965	0.559867
ENSG00000066294	CD84	2.02421e-06	-1.94585
ENSG00000114013	CD86	0.0107597	1.01507
ENSG00000153563	CD8A	0.00773082	2.97454
ENSG00000172116	CD8B	0.0177146	0.977974
ENSG00000010278	CD9	0.00130333	1.10554
ENSG00000125810	CD93	0.000600828	-1.91579
ENSG00000102181	CD99L2	0.0108619	-0.216332
ENSG00000158825	CDA	0.0289654	-2.198
ENSG00000102543	CDADC1	0.00182273	0.734915
ENSG00000140326	CDAN1	0.000290949	-1.35042
ENSG00000151465	CDC123	0.000582127	-0.396443
ENSG00000079335	CDC14A	0.00133583	-1.06454
ENSG00000130177	CDC16	6.73436e-05	-0.992274
ENSG00000117399	CDC20	0.000845189	-0.903366
ENSG00000094880	CDC23	0.000295894	-0.762089
ENSG00000101224	CDC25B	0.000270147	-0.901429
ENSG00000158402	CDC25C	0.000216283	-1.01325
ENSG00000176386	CDC26	0.000381817	2.41705
ENSG00000238072	CDC26P1	0.0249456	2.0324
ENSG00000004897	CDC27	0.00332126	-0.701252
ENSG00000099804	CDC34	0.000385303	0.580721
ENSG00000105401	CDC37	0.000120918	1.66729
ENSG00000168438	CDC40	0.00213212	-0.499244
ENSG00000198752	CDC42BPB	0.00102243	4.42806
ENSG00000171219	CDC42BPG	0.00182047	0.710433
ENSG00000128283	CDC42EP1	5.08297e-05	3.09639
ENSG00000179604	CDC42EP4	0.0404618	-0.639223
ENSG00000096401	CDC5L	0.00252349	-0.328912
ENSG00000094804	CDC6	0.00126211	-0.5534
ENSG00000097046	CDC7	0.000803177	-1.09345
ENSG00000134371	CDC73	0.00110966	-0.435231
ENSG00000184661	CDCA2	0.00514602	-0.384732
ENSG00000111665	CDCA3	0.000139459	-1.05917
ENSG00000146670	CDCA5	0.000170965	0.934219
ENSG00000144354	CDCA7	8.5156e-05	-1.02824
ENSG00000164649	CDCA7L	0.00106821	0.536608
ENSG00000134690	CDCA8	7.11051e-05	-1.13162
ENSG00000140945	CDH13	0.00663535	-2.43296
ENSG00000149654	CDH22	0.000572311	5.75616
ENSG00000107736	CDH23	0.000570817	3.06771
ENSG00000124215	CDH26	5.63523e-05	-2.236
ENSG00000179776	CDH5	0.000788088	-2.51096
ENSG00000128536	CDHR3	0.000543896	3.71366
ENSG00000186073	CDIN1	0.027924	-0.551638
ENSG00000103502	CDIPT	0.0172484	-0.322843
ENSG00000170312	CDK1	0.00300274	-0.684751
ENSG00000185324	CDK10	0.00495802	-1.0252
ENSG00000008128	CDK11A	0.0309073	0.731796
ENSG00000248333	CDK11B	0.000526521	2.4152
ENSG00000167258	CDK12	4.9121e-05	-1.42497
ENSG00000065883	CDK13	0.000223555	-1.03027
ENSG00000102225	CDK16	0.00103648	-0.837452
ENSG00000059758	CDK17	0.00559533	-0.728861
ENSG00000155111	CDK19	0.00472845	0.586768
ENSG00000123374	CDK2	0.00352874	-0.577372
ENSG00000156345	CDK20	0.00793323	-1.05892
ENSG00000111328	CDK2AP1	0.000906785	-0.944991
ENSG00000167797	CDK2AP2	0.00067521	-0.830588
ENSG00000250506	CDK3	0.0210434	-1.47852
ENSG00000135446	CDK4	8.32161e-05	-0.567052
ENSG00000101391	CDK5RAP1	0.00438393	0.599944
ENSG00000136861	CDK5RAP2	0.00305684	1.0135
ENSG00000105810	CDK6	0.0146763	-1.11964
ENSG00000237819	CDK6-AS1	0.000189237	-4.76682
ENSG00000134058	CDK7	0.000954295	-0.798769
ENSG00000136807	CDK9	0.00137402	-0.281672
ENSG00000145996	CDKAL1	0.0292825	-1.23157
ENSG00000138769	CDKL2	0.0228745	4.07325
ENSG00000006837	CDKL3	0.0138732	-1.7922
ENSG00000124762	CDKN1A	0.000180727	3.16473
ENSG00000129757	CDKN1C	0.046397	0.801172
ENSG00000147889	CDKN2A	0.000227544	7.20973
ENSG00000168564	CDKN2AIP	0.000266989	-1.44109
ENSG00000147883	CDKN2B	0.00253766	4.20729
ENSG00000129355	CDKN2D	4.95104e-05	2.28195
ENSG00000100526	CDKN3	0.00442454	-0.426543
ENSG00000185267	CDNF	0.000128195	2.57039
ENSG00000227799	CDPF1P1	0.0251488	-1.6297
ENSG00000140743	CDR2	0.00270301	0.769829
ENSG00000109089	CDR2L	5.93427e-06	1.92247
ENSG00000239704	CDRT4	0.00382591	1.63894
ENSG00000163624	CDS1	4.05964e-05	5.00998
ENSG00000101290	CDS2	0.0498009	-0.44923
ENSG00000091527	CDV3	0.00142038	1.25377
ENSG00000166446	CDYL2	0.0203355	-0.969967
ENSG00000170956	CEACAM3	0.010949	3.68038
ENSG00000086548	CEACAM6	0.00231394	-4.93253
ENSG00000172216	CEBPB	0.00364948	1.16787
ENSG00000277449	CEBPB-AS1	0.0355463	-0.87668
ENSG00000221869	CEBPD	0.0247469	-1.23449
ENSG00000153879	CEBPG	0.000475925	0.627591
ENSG00000218739	CEBPZOS	0.000515323	-0.803552
ENSG00000099954	CECR2	0.00334123	10.1913
ENSG00000170835	CEL	0.000207133	-1.38579
ENSG00000139610	CELA1	0.0491051	1.26163
ENSG00000149187	CELF1	0.0022283	1.04783
ENSG00000048740	CELF2	0.00247976	-0.602684
ENSG00000143126	CELSR2	0.0232337	0.850734
ENSG00000008300	CELSR3	0.000931849	-1.3063
ENSG00000115163	CENPA	0.000230007	-1.13821
ENSG00000177946	CENPBD1	0.000499263	-1.04026
ENSG00000145241	CENPC	0.000651613	-1.10959
ENSG00000226982	CENPCP1	0.0289819	-1.34104
ENSG00000138778	CENPE	3.67569e-05	-0.882637
ENSG00000117724	CENPF	0.000173649	-0.556956
ENSG00000153044	CENPH	0.0130181	-0.329728
ENSG00000102384	CENPI	0.0397112	-0.428038
ENSG00000151849	CENPJ	0.000855835	-0.806705
ENSG00000123219	CENPK	0.00156835	-0.919339
ENSG00000100162	CENPM	8.27473e-05	-0.994393
ENSG00000166451	CENPN	0.0144199	0.465428
ENSG00000188312	CENPP	0.0186654	-0.323701
ENSG00000175279	CENPS	0.00113035	1.18322
ENSG00000102901	CENPT	0.000321425	-0.885614
ENSG00000166582	CENPV	0.00233431	1.32942
ENSG00000203760	CENPW	0.000123878	1.06276
ENSG00000169689	CENPX	0.000682778	1.34514
ENSG00000116198	CEP104	0.0193442	0.57742
ENSG00000154240	CEP112	1.04707e-05	1.86105
ENSG00000168944	CEP120	0.00393495	-0.440809
ENSG00000100629	CEP128	0.0140876	0.317004
ENSG00000141577	CEP131	0.000654659	2.87528
ENSG00000174799	CEP135	0.0016768	-0.945803
ENSG00000103995	CEP152	0.0180913	-0.788731
ENSG00000110274	CEP164	0.000305844	1.46031
ENSG00000143702	CEP170	0.00240944	-0.830703
ENSG00000099814	CEP170B	3.08208e-05	2.85896
ENSG00000174007	CEP19	0.0257145	0.61361
ENSG00000101639	CEP192	0.0047103	-0.656693
ENSG00000133393	CEP20	0.00154179	-0.495279
ENSG00000126001	CEP250	0.00176487	2.17888
ENSG00000230155	CEP250-AS1	0.0100269	-1.4311
ENSG00000166004	CEP295	0.0420036	-0.585695
ENSG00000106477	CEP41	0.00106075	-1.09418
ENSG00000213066	CEP43	0.00143139	0.685325
ENSG00000164118	CEP44	0.0125942	-0.480371
ENSG00000138180	CEP55	0.019162	-0.401437
ENSG00000166037	CEP57	0.000647617	-0.497415
ENSG00000183137	CEP57L1	0.00672364	-0.656193
ENSG00000101624	CEP76	0.00494934	-0.510393
ENSG00000148019	CEP78	0.00136293	-0.463476
ENSG00000173588	CEP83	0.00347937	-0.653688
ENSG00000130695	CEP85	0.00534561	-0.503075
ENSG00000258890	CEP95	0.0115467	-0.345272
ENSG00000182504	CEP97	0.00802492	-0.539412
ENSG00000134255	CEPT1	0.000730671	-0.575808
ENSG00000188452	CERKL	2.0012e-05	-1.761
ENSG00000259577	CERNA1	0.000267789	2.35626
ENSG00000223802	CERS1	0.00034805	4.03299
ENSG00000143418	CERS2	6.14758e-06	-1.32892
ENSG00000090661	CERS4	0.00301729	-0.782777
ENSG00000172292	CERS6	0.00242094	-0.619612
ENSG00000172828	CES3	1.60589e-06	1.36784
ENSG00000147400	CETN2	0.00641822	0.650837
ENSG00000153140	CETN3	0.000212834	0.95899
ENSG00000224786	CETN4P	0.000469378	2.10986
ENSG00000156206	CFAP161	0.000334658	3.3433
ENSG00000070761	CFAP20	0.00101503	-0.734241
ENSG00000272514	CFAP206	0.00819027	3.36923
ENSG00000163689	CFAP20DC	0.00127311	1.21825
ENSG00000163075	CFAP221	0.00560768	4.60486
ENSG00000159079	CFAP298	0.00150972	0.954353
ENSG00000265590	CFAP298-TCP10L	0.000442426	3.0327
ENSG00000160226	CFAP410	1.71181e-05	-1.29612
ENSG00000197748	CFAP43	0.00028258	2.14079
ENSG00000171811	CFAP46	4.94393e-06	3.58131
ENSG00000172361	CFAP53	0.0034347	4.78953
ENSG00000120051	CFAP58	0.00159483	1.23357
ENSG00000231233	CFAP58-DT	0.000478856	1.58248
ENSG00000188523	CFAP77	0.000317615	2.83212
ENSG00000114656	CFAP92	0.0171394	-1.25054
ENSG00000164323	CFAP97	0.00358959	-0.388212
ENSG00000206113	CFAP99	0.00419306	6.00375
ENSG00000243649	CFB	0.00193475	2.14268
ENSG00000153774	CFDP1	0.000542963	1.67262
ENSG00000244414	CFHR1	0.00109429	4.8388
ENSG00000205403	CFI	0.0120601	-1.18789
ENSG00000172757	CFL1	0.000766159	-0.762795
ENSG00000165410	CFL2	0.00928513	0.793038
ENSG00000104818	CGB2	0.00587987	3.09954
ENSG00000163320	CGGBP1	2.10306e-05	-1.00359
ENSG00000143375	CGN	0.000343509	3.70539
ENSG00000128849	CGNL1	0.00119856	6.6483
ENSG00000197180	CH17-340M24.3	0.00204816	-1.00463
ENSG00000138135	CH25H	0.00347199	4.67187
ENSG00000128965	CHAC1	4.21442e-05	2.62839
ENSG00000143942	CHAC2	0.00652736	-0.331292
ENSG00000167670	CHAF1A	0.000285603	1.40415
ENSG00000159259	CHAF1B	0.00717767	0.38498
ENSG00000198824	CHAMP1	0.00883316	-0.832938
ENSG00000272888	CHASERR	0.00157317	0.763883
ENSG00000250479	CHCHD10	0.00878133	-0.53013
ENSG00000106153	CHCHD2	0.0162517	-0.440177
ENSG00000106554	CHCHD3	0.0038116	0.37273
ENSG00000163528	CHCHD4	0.00362794	-0.320096
ENSG00000125611	CHCHD5	0.00258865	-0.640065
ENSG00000159685	CHCHD6	0.000540871	2.4884
ENSG00000170791	CHCHD7	0.00172184	1.1499
ENSG00000153922	CHD1	0.00208538	-0.57836
ENSG00000131778	CHD1L	0.00125525	-0.459503
ENSG00000173575	CHD2	0.00223374	1.05833
ENSG00000170004	CHD3	0.00219359	1.40004
ENSG00000111642	CHD4	0.00156242	1.4821
ENSG00000116254	CHD5	0.00115095	-3.47897
ENSG00000171316	CHD7	0.000358096	1.64011
ENSG00000177200	CHD9	0.00566237	-0.764594
ENSG00000149554	CHEK1	0.0340045	0.371288
ENSG00000183765	CHEK2	0.0216319	-0.317032
ENSG00000085872	CHERP	0.000107349	-0.863022
ENSG00000072609	CHFR	0.0106521	-0.422214
ENSG00000100604	CHGA	0.0126328	2.42626
ENSG00000064886	CHI3L2	0.00235504	1.77565
ENSG00000109220	CHIC2	9.5135e-05	0.908988
ENSG00000177830	CHID1	0.00302391	0.49467
ENSG00000110721	CHKA	0.000236673	-1.00746
ENSG00000100288	CHKB	0.000940821	-0.654323
ENSG00000188419	CHM	0.00302679	-0.754798
ENSG00000203668	CHML	0.00247216	-0.868735
ENSG00000255112	CHMP1B	0.000416515	-0.808952
ENSG00000130724	CHMP2A	0.000309093	1.47813
ENSG00000083937	CHMP2B	0.00786793	-0.377243
ENSG00000115561	CHMP3	0.000930033	1.18141
ENSG00000254505	CHMP4A	0.00032808	0.403018
ENSG00000101421	CHMP4B	0.00178778	2.35594
ENSG00000258469	CHMP4BP1	0.0122797	1.73697
ENSG00000086065	CHMP5	0.000794148	0.912882
ENSG00000176108	CHMP6	0.000482037	1.55439
ENSG00000147457	CHMP7	0.00156518	0.214511
ENSG00000128656	CHN1	0.000631327	3.78552
ENSG00000187446	CHP1	4.02879e-05	-1.30357
ENSG00000033100	CHPF2	0.00103717	-0.781986
ENSG00000104472	CHRAC1	9.4522e-05	-1.11059
ENSG00000090539	CHRD	0.00115079	3.92811
ENSG00000101938	CHRDL1	0.00672154	-1.74164
ENSG00000133019	CHRM3	0.0174901	-1.58835
ENSG00000180720	CHRM4	0.000547101	2.02425
ENSG00000080644	CHRNA3	0.000570218	1.95109
ENSG00000170175	CHRNB1	0.0265625	-0.420845
ENSG00000223960	CHROMR	0.0180113	-0.494442
ENSG00000115526	CHST10	0.000128078	-1.28839
ENSG00000169105	CHST14	0.000412916	-1.81258
ENSG00000182022	CHST15	0.016212	2.29912
ENSG00000122863	CHST3	0.00197754	2.89347
ENSG00000183196	CHST6	0.0117451	3.32193
ENSG00000124302	CHST8	0.00313961	2.4842
ENSG00000198108	CHSY3	0.00545504	-1.34028
ENSG00000127586	CHTF18	0.00249689	-0.653272
ENSG00000168802	CHTF8	0.000179771	-0.977884
ENSG00000160679	CHTOP	0.0190257	0.346864
ENSG00000213341	CHUK	0.00163504	0.255476
ENSG00000258289	CHURC1	0.00147249	0.691367
ENSG00000125954	CHURC1-FNTB	0.000233927	2.85856
ENSG00000144021	CIAO1	0.00167785	-0.314697
ENSG00000103245	CIAO3	0.00267615	-0.881944
ENSG00000005194	CIAPIN1	0.000461297	-0.707043
ENSG00000263846	CIAPIN1P	0.0266531	-1.49476
ENSG00000185043	CIB1	0.000781426	-0.765896
ENSG00000136425	CIB2	0.00607659	0.931444
ENSG00000141977	CIB3	0.00455806	1.07699
ENSG00000188343	CIBAR1	0.00536399	0.671955
ENSG00000157021	CIBAR1P1	0.00247848	0.780467
ENSG00000079432	CIC	0.0011707	-0.955317
ENSG00000136305	CIDEB	0.00235297	-1.21409
ENSG00000112144	CILK1	0.0257817	-0.76223
ENSG00000100865	CINP	0.000474251	-0.798844
ENSG00000163507	CIP2A	0.0125116	-0.669832
ENSG00000198894	CIPC	0.000139559	-1.04179
ENSG00000099622	CIRBP	0.000276943	2.19079
ENSG00000267493	CIRBP-AS1	0.0104178	-1.75628
ENSG00000122873	CISD1	0.0056298	-0.605568
ENSG00000145354	CISD2	0.00166586	-0.462215
ENSG00000122966	CIT	0.00247598	-0.708646
ENSG00000164442	CITED2	0.0172511	-0.766274
ENSG00000148337	CIZ1	0.00026631	-0.86472
ENSG00000136108	CKAP2	0.00152878	-1.02813
ENSG00000169607	CKAP2L	0.000371634	-0.81609
ENSG00000175216	CKAP5	0.000954996	-0.674502
ENSG00000166165	CKB	5.4541e-06	1.50367
ENSG00000223572	CKMT1A	2.91912e-05	6.28724
ENSG00000237289	CKMT1B	0.00090376	9.38304
ENSG00000247572	CKMT2-AS1	0.0159505	-0.373246
ENSG00000268942	CKS1BP3	0.00855764	0.662448
ENSG00000254331	CKS1BP7	0.00408477	-2.54767
ENSG00000123975	CKS2	7.36805e-05	-1.12395
ENSG00000074054	CLASP1	0.0332992	-0.489286
ENSG00000163539	CLASP2	7.2665e-05	-0.704337
ENSG00000140104	CLBA1	0.00918351	-0.77597
ENSG00000105205	CLC	0.00558847	-3.03004
ENSG00000261737	CLCA4-AS1	0.00355911	-1.23872
ENSG00000121940	CLCC1	0.0238499	0.243164
ENSG00000175505	CLCF1	0.0179581	-0.975109
ENSG00000073464	CLCN4	0.0109806	0.979132
ENSG00000171365	CLCN5	0.00225531	-0.832853
ENSG00000011021	CLCN6	0.000154975	-2.17805
ENSG00000103249	CLCN7	0.00103791	-1.22041
ENSG00000134873	CLDN10	0.000692302	-1.28986
ENSG00000157224	CLDN12	0.0147327	-0.658963
ENSG00000159261	CLDN14	0.00452513	2.70659
ENSG00000106404	CLDN15	0.00450962	-1.22178
ENSG00000181885	CLDN7	0.0045101	2.41718
ENSG00000213937	CLDN9	0.00476072	-2.26303
ENSG00000105472	CLEC11A	0.000505181	-2.22601
ENSG00000172322	CLEC12A	0.000515823	-1.66258
ENSG00000038532	CLEC16A	0.00513837	-0.494725
ENSG00000187912	CLEC17A	0.000775752	3.92208
ENSG00000165682	CLEC1B	0.0293956	-1.45345
ENSG00000110852	CLEC2B	0.03323	-0.410376
ENSG00000162994	CLHC1	0.0377275	-0.820012
ENSG00000213719	CLIC1	0.000631373	-0.357897
ENSG00000169583	CLIC3	0.0270351	1.71859
ENSG00000159212	CLIC6	0.0196032	1.86095
ENSG00000013441	CLK1	0.00558408	-0.708361
ENSG00000113240	CLK4	0.00203916	-0.787895
ENSG00000165959	CLMN	0.0382113	0.89232
ENSG00000188603	CLN3	2.09862e-05	-1.28406
ENSG00000102805	CLN5	0.00179428	-0.610235
ENSG00000128973	CLN6	0.0012569	-1.10537
ENSG00000182372	CLN8	0.000844558	1.70185
ENSG00000074201	CLNS1A	0.00121883	0.784261
ENSG00000172409	CLP1	0.00123688	-0.622605
ENSG00000162129	CLPB	0.0186704	-0.324714
ENSG00000125656	CLPP	0.000569793	-0.779917
ENSG00000104853	CLPTM1	0.00564573	-0.732388
ENSG00000049656	CLPTM1L	0.00138386	1.18039
ENSG00000166855	CLPX	0.000495431	-0.698516
ENSG00000092853	CLSPN	0.00164262	1.01738
ENSG00000171603	CLSTN1	0.0080126	-0.641157
ENSG00000122705	CLTA	0.000420756	1.16079
ENSG00000175416	CLTB	0.000434939	3.12828
ENSG00000141367	CLTC	0.00538952	-0.754288
ENSG00000070371	CLTCL1	0.00661806	1.50907
ENSG00000103351	CLUAP1	0.00102369	1.26977
ENSG00000132361	CLUH	3.20428e-05	-1.00169
ENSG00000131797	CLUHP3	0.0379952	-0.714266
ENSG00000125246	CLYBL	0.00450847	-0.928752
ENSG00000168405	CMAHP	0.0239299	-0.993438
ENSG00000111726	CMAS	0.000575103	1.7917
ENSG00000164237	CMBL	0.0015593	-0.86179
ENSG00000162368	CMPK1	0.000985725	-0.685839
ENSG00000134326	CMPK2	0.0210958	1.31152
ENSG00000184220	CMSS1	0.00593737	0.830494
ENSG00000089505	CMTM1	0.00292271	-0.915951
ENSG00000140932	CMTM2	0.0407647	-1.39506
ENSG00000140931	CMTM3	0.0141196	-0.443964
ENSG00000183723	CMTM4	0.000691178	2.26197
ENSG00000091317	CMTM6	0.0100638	-0.575546
ENSG00000153551	CMTM7	0.000290545	-0.722132
ENSG00000180917	CMTR2	0.000350668	-0.841334
ENSG00000169714	CNBP	0.013898	0.238837
ENSG00000133313	CNDP2	3.53172e-05	-1.0054
ENSG00000205423	CNEP1R1	0.0207737	-0.716942
ENSG00000105427	CNFN	0.00255522	1.47393
ENSG00000198515	CNGA1	0.0257055	1.93627
ENSG00000100528	CNIH1	0.0011888	-0.907766
ENSG00000143786	CNIH3	0.0228653	0.953953
ENSG00000233384	CNIH3-AS2	0.000674826	6.70707
ENSG00000136110	CNMD	0.0395204	-2.61667
ENSG00000064666	CNN2	0.00162076	-0.57517
ENSG00000213149	CNN2P9	0.0185575	-3.70929
ENSG00000117519	CNN3	0.02006	-0.865906
ENSG00000119946	CNNM1	0.00407128	-1.47048
ENSG00000125107	CNOT1	0.000441386	-0.690222
ENSG00000182973	CNOT10	0.000134995	-0.755542
ENSG00000158435	CNOT11	0.000469087	-0.664252
ENSG00000111596	CNOT2	9.33248e-05	-1.22332
ENSG00000088038	CNOT3	0.013744	-0.760147
ENSG00000138767	CNOT6L	0.0001672	-0.814921
ENSG00000198791	CNOT7	3.80907e-05	-0.413298
ENSG00000155508	CNOT8	0.000360884	-0.697572
ENSG00000115649	CNPPD1	0.000311261	-0.589834
ENSG00000257727	CNPY2	0.000551965	1.8224
ENSG00000137161	CNPY3	0.00229625	-0.335228
ENSG00000166997	CNPY4	7.14249e-05	0.900984
ENSG00000188822	CNR2	0.00111314	0.844532
ENSG00000119865	CNRIP1	0.000924118	-1.79916
ENSG00000162852	CNST	0.0125525	-0.725986
ENSG00000242689	CNTF	0.0391436	-1.61039
ENSG00000018236	CNTN1	0.00207283	7.16323
ENSG00000119397	CNTRL	0.00403566	-1.09882
ENSG00000170037	CNTROB	0.00675471	-0.317609
ENSG00000183978	COA3	8.64636e-05	-0.961879
ENSG00000181924	COA4	5.87459e-05	-0.875966
ENSG00000183513	COA5	0.000662973	0.989935
ENSG00000168275	COA6	0.000287102	1.15916
ENSG00000162377	COA7	0.00964075	-0.487951
ENSG00000256053	COA8	0.00493245	-0.388644
ENSG00000106078	COBL	0.0108288	6.55714
ENSG00000166685	COG1	0.00200861	-0.746554
ENSG00000135775	COG2	0.000326095	-0.784065
ENSG00000136152	COG3	0.0133182	-0.386607
ENSG00000103051	COG4	0.00889842	-0.42109
ENSG00000164597	COG5	0.0016091	-0.593198
ENSG00000133103	COG6	0.00382264	-0.700957
ENSG00000168434	COG7	2.22748e-05	-1.21792
ENSG00000121058	COIL	0.00581858	-0.543953
ENSG00000204248	COL11A2	0.0182045	2.08011
ENSG00000197467	COL13A1	3.15681e-07	6.842
ENSG00000187955	COL14A1	0.0424226	-1.90349
ENSG00000084636	COL16A1	0.0324389	0.96985
ENSG00000182871	COL18A1	0.00907282	0.461529
ENSG00000082293	COL19A1	0.0103084	5.78136
ENSG00000108821	COL1A1	0.0197514	1.76702
ENSG00000171502	COL24A1	0.00472546	-2.19903
ENSG00000188517	COL25A1	0.00106204	4.82443
ENSG00000160963	COL26A1	0.0160571	6.15482
ENSG00000196739	COL27A1	1.57395e-05	3.72644
ENSG00000139219	COL2A1	0.0251206	2.00413
ENSG00000168542	COL3A1	0.00206398	5.15482
ENSG00000187498	COL4A1	0.000116722	5.16852
ENSG00000134871	COL4A2	0.000293653	8.35269
ENSG00000081052	COL4A4	2.26662e-05	3.47393
ENSG00000188153	COL4A5	0.000463887	-1.65904
ENSG00000204262	COL5A2	0.000443332	2.88946
ENSG00000142156	COL6A1	0.00162194	2.87594
ENSG00000142173	COL6A2	0.00741239	1.32849
ENSG00000172752	COL6A5	0.000122716	3.45943
ENSG00000114270	COL7A1	0.00796438	2.55241
ENSG00000049089	COL9A2	0.000399893	1.848
ENSG00000092758	COL9A3	5.3715e-05	2.95385
ENSG00000118004	COLEC11	0.00164368	5.67143
ENSG00000158270	COLEC12	0.00860487	1.21387
ENSG00000130309	COLGALT1	0.00157022	-0.926745
ENSG00000173163	COMMD1	0.0133032	-0.4642
ENSG00000145781	COMMD10	5.5103e-05	-1.34199
ENSG00000114744	COMMD2	0.00216612	-0.458647
ENSG00000148444	COMMD3	0.000164841	-0.822213
ENSG00000269897	COMMD3-BMI1	0.00157027	-0.897925
ENSG00000140365	COMMD4	0.00071798	0.748154
ENSG00000170619	COMMD5	0.00755252	-0.287406
ENSG00000149600	COMMD7	0.000120748	-0.634456
ENSG00000169019	COMMD8	0.0102313	-0.485895
ENSG00000110442	COMMD9	0.00040088	-1.12642
ENSG00000093010	COMT	0.000967594	-0.909122
ENSG00000165644	COMTD1	0.00138399	-0.324085
ENSG00000143207	COP1	0.00255082	-0.436562
ENSG00000122218	COPA	0.00653712	-0.556078
ENSG00000129083	COPB1	0.00506191	-0.58531
ENSG00000105669	COPE	0.000618276	-0.743906
ENSG00000181789	COPG1	0.000926004	-0.920778
ENSG00000172301	COPRS	0.000687249	2.53698
ENSG00000166200	COPS2	1.91985e-05	-0.86875
ENSG00000141030	COPS3	0.000963753	-0.656732
ENSG00000138663	COPS4	0.00143042	-0.396548
ENSG00000121022	COPS5	0.045949	0.176601
ENSG00000168090	COPS6	3.62373e-05	0.67162
ENSG00000111652	COPS7A	0.0250587	-0.28369
ENSG00000144524	COPS7B	0.000110706	-0.760269
ENSG00000198612	COPS8	0.000588055	-0.37413
ENSG00000172428	COPS9	0.000169219	1.37387
ENSG00000005243	COPZ2	5.9687e-05	1.18797
ENSG00000173085	COQ2	4.81353e-05	-1.14772
ENSG00000167113	COQ4	0.000275953	-0.528903
ENSG00000110871	COQ5	0.000332771	1.2367
ENSG00000119723	COQ6	0.000245906	-0.76126
ENSG00000167186	COQ7	0.0013633	1.10899
ENSG00000163050	COQ8A	2.17033e-06	-0.714911
ENSG00000123815	COQ8B	0.0106267	-0.507249
ENSG00000088682	COQ9	9.76369e-05	-0.975724
ENSG00000145244	CORIN	0.0486015	4.29768
ENSG00000102879	CORO1A	0.0499797	-0.425548
ENSG00000172725	CORO1B	0.00268296	-0.839049
ENSG00000110880	CORO1C	0.00922756	0.368479
ENSG00000167549	CORO6	0.0259589	0.876751
ENSG00000262246	CORO7	0.000597582	-0.861729
ENSG00000103187	COTL1	0.0286669	-0.444239
ENSG00000006695	COX10	0.000297916	-1.08463
ENSG00000236088	COX10-AS1	0.00155755	-0.991013
ENSG00000133983	COX16	0.0378982	-0.224211
ENSG00000138495	COX17	0.00121176	0.8547
ENSG00000163626	COX18	0.00219168	-0.558162
ENSG00000240230	COX19	0.047491	-0.246536
ENSG00000131143	COX4I1	0.00049739	2.04886
ENSG00000178741	COX5A	0.0302459	-0.323794
ENSG00000135940	COX5B	0.0139805	-0.668167
ENSG00000111775	COX6A1	0.00340867	-0.458657
ENSG00000126267	COX6B1	0.00124883	-0.655723
ENSG00000164919	COX6C	0.000845159	-0.480687
ENSG00000115944	COX7A2L	0.000436717	0.474647
ENSG00000127184	COX7C	0.0272307	-0.153894
ENSG00000176340	COX8A	0.0113925	-0.51148
ENSG00000047457	CP	0.000571717	1.89952
ENSG00000163751	CPA3	0.00114127	-1.59008
ENSG00000160111	CPAMD8	0.0428271	-0.782977
ENSG00000080618	CPB2	0.0225147	-1.92817
ENSG00000108582	CPD	0.0370826	-0.706743
ENSG00000109472	CPE	0.000480881	3.80822
ENSG00000214575	CPEB1	0.00121712	5.5307
ENSG00000113742	CPEB4	0.0152063	0.416092
ENSG00000197603	CPLANE1	0.0107076	-0.66148
ENSG00000132881	CPLANE2	5.72515e-05	1.40507
ENSG00000168993	CPLX1	0.000297072	6.85244
ENSG00000214078	CPNE1	0.00212305	-1.55839
ENSG00000140848	CPNE2	0.00392567	-0.71752
ENSG00000139117	CPNE8	0.0246695	-0.701263
ENSG00000144410	CPO	0.0162088	2.57347
ENSG00000080819	CPOX	0.00160173	0.581616
ENSG00000103381	CPPED1	0.00728254	-0.933515
ENSG00000021826	CPS1	0.00338003	1.76232
ENSG00000071894	CPSF1	3.67022e-05	-1.3249
ENSG00000165934	CPSF2	1.37219e-05	-1.12724
ENSG00000119203	CPSF3	0.000289302	-0.369244
ENSG00000160917	CPSF4	0.00371755	0.453327
ENSG00000111605	CPSF6	5.77269e-05	-0.413142
ENSG00000149532	CPSF7	0.000938071	-0.845894
ENSG00000110090	CPT1A	0.0197275	-0.93388
ENSG00000169169	CPT1C	1.94461e-05	4.15592
ENSG00000157184	CPT2	0.000147658	-1.07517
ENSG00000224051	CPTP	0.00529493	-0.533306
ENSG00000088882	CPXM1	0.00349722	-0.726195
ENSG00000143320	CRABP2	0.000660697	8.1595
ENSG00000130038	CRACR2A	0.00660246	1.13355
ENSG00000169372	CRADD	0.00110442	-0.35933
ENSG00000007545	CRAMP1	0.000568092	-0.479311
ENSG00000095321	CRAT	0.00686041	-0.590028
ENSG00000130545	CRB3	0.0470724	1.97643
ENSG00000113851	CRBN	7.77354e-05	-1.10579
ENSG00000241258	CRCP	0.0451422	-0.483931
ENSG00000107175	CREB3	2.78066e-05	1.49464
ENSG00000157613	CREB3L1	0.0171913	2.10478
ENSG00000182158	CREB3L2	0.00263556	-0.879063
ENSG00000143578	CREB3L4	0.010666	-0.687613
ENSG00000146592	CREB5	0.0106365	0.99095
ENSG00000005339	CREBBP	0.00011857	-1.22863
ENSG00000111269	CREBL2	0.000102218	0.781584
ENSG00000137504	CREBZF	6.52245e-05	-1.42231
ENSG00000143162	CREG1	0.0161549	-0.548101
ENSG00000175874	CREG2	0.000932608	1.70454
ENSG00000163703	CRELD1	0.00157407	1.41624
ENSG00000184164	CRELD2	0.0006146	3.31239
ENSG00000095794	CREM	0.00143128	1.02362
ENSG00000260025	CRIM1-DT	0.000997925	4.70207
ENSG00000213145	CRIP1	0.00203245	1.23239
ENSG00000182809	CRIP2	9.7207e-07	4.07826
ENSG00000119878	CRIPT	0.00507406	-0.353237
ENSG00000096006	CRISP3	0.0158711	-3.62059
ENSG00000121005	CRISPLD1	0.000894457	-1.71288
ENSG00000099942	CRKL	0.000943397	-0.70593
ENSG00000006016	CRLF1	0.00698012	1.24554
ENSG00000176390	CRLF3	0.0206442	-0.28403
ENSG00000088766	CRLS1	0.00750574	-0.25648
ENSG00000245694	CRNDE	0.000810999	1.87915
ENSG00000101343	CRNKL1	7.58848e-05	0.811712
ENSG00000058453	CROCC	0.00173771	1.35906
ENSG00000215908	CROCCP2	0.00609365	1.1319
ENSG00000080947	CROCCP3	0.00619233	-0.930459
ENSG00000214960	CRPPA	0.0109702	-0.834876
ENSG00000095713	CRTAC1	0.00182871	5.38442
ENSG00000170275	CRTAP	3.11175e-05	-1.11947
ENSG00000105662	CRTC1	0.00074926	-1.69479
ENSG00000140577	CRTC3	0.0155626	-0.551108
ENSG00000008405	CRY1	0.00062456	-0.890959
ENSG00000121671	CRY2	0.000439453	-0.822293
ENSG00000244752	CRYBB2	0.0350159	1.6845
ENSG00000112297	CRYBG1	0.000279493	-1.20698
ENSG00000176092	CRYBG2	0.00170603	2.53884
ENSG00000118231	CRYGD	0.000182868	-1.42502
ENSG00000127377	CRYGN	0.000591481	-3.53605
ENSG00000165475	CRYL1	0.00206706	-0.500734
ENSG00000103316	CRYM	0.00471745	0.882844
ENSG00000205758	CRYZL1	0.0127157	0.262142
ENSG00000242193	CRYZL2P	0.00660374	-1.58597
ENSG00000254154	CRYZL2P-SEC16B	0.0427533	-2.19592
ENSG00000233025	CRYZP1	0.0467461	-1.29474
ENSG00000062485	CS	0.000198702	-0.808592
ENSG00000268902	CSAG2	0.00130687	3.86625
ENSG00000268916	CSAG3	0.00130687	3.86625
[truncated: 8,903 more rows]
