# Supplementary material for: Uncovering a role for METTL13 in malignant transformation of human hematopoietic stem cells and in the progression of pediatric leukemia
Source: Cell Death Dis. 2026 Apr 25;17(1):549. doi: 10.1038/s41419-026-08761-7 (PMC13243463; doi:10.1038/s41419-026-08761-7)
Supplement: Supplementary file 11 — Supplemental Table 3 [file 41419_2026_8761_MOESM11_ESM.xlsx]

## Sheet: B-ALL
Sample ID	Sample Type	Study ID	Patient ID	Tumor descriptor	Diagnosis Age	Diagnosis Age (days)	Alternative Therapy Given	Other Alternative Therapy Given	Analysis Cohort	BCR ABL1 Status	Bone Marrow Blasts Day 15	Bone Marrow Blasts Day 29	Bone Marrow Blasts Day 43	Bone Marrow Blasts Day 8	Bone Marrow Site of Relapse	Cancer Type	Cancer Type Detailed	Cell of tumor origin	CNS Site of Relapse	CNS Status	Congenital Abnormality	Death from Initial Pathologic Diagnosis Date	Time To Event (days)	DNA Index	Ethnicity Category	ETV6-RUNX1 Fusion Status	First Event	Fraction Genome Altered	Karyotype	MLL Status	Molecular Subtype	MRD Percentage at end of Consolidation	MRD Percentage at end of Consolidation Sensitivity	MRD Percentage Day 29	MRD Percentage Day 29 Sensitivity	MRD Percentage Day 43	MRD Percentage Day 43 Sensitivity	MRD Percentage Day 8	MRD Percentage Day 8 Sensitivity	Mutation Count	Oncotree Code	Overall Survival Days	Overall Survival (Months)	Overall Survival Status	Other Site of Relapse	Protocol	Race Category	Number of Samples Per Patient	Sex
TARGET-10-PAPMVB-09	Primary Blood Derived Cancer - Bone Marrow	all_phase2_target_2018_pub	TARGET-10-PAPMVB	Diagnosis	2	699	NA	NA	DISCOVERY	Negative	4	3	2	78	Yes	B-Lymphoblastic Leukemia/Lymphoma	B-Lymphoblastic Leukemia/Lymphoma	B-Precursor	No	CNS 1	No	1413	776	1	Not Hispanic or Latino	Positive	Relapse	0.0156	"47,XY,der(2)t(2;?12)(p13;q13),del(6)(q21q23),-12,add(12)(p13),+21,+mar[3]/46,XY[17]"	Negative	ETV6-RUNX1	0.011	0.001	1.8	0.01	NA	NA	NA	NA	1	BLL	1413	NA	1:DECEASED	No	AALL0232	White	2	Male
TARGET-10-PAPJIB-09	Primary Blood Derived Cancer - Bone Marrow	all_phase2_target_2018_pub	TARGET-10-PAPJIB	Diagnosis	3	903	NA	NA	DISCOVERY	Negative	0	0	NA	NA	Yes	B-Lymphoblastic Leukemia/Lymphoma	B-Lymphoblastic Leukemia/Lymphoma	B-Precursor	No	CNS 2	No	1344	851	1.19	Not Hispanic or Latino	Negative	Relapse	0.2068	"53,XX,+X,+6,+14,+15,+17,+21,+21[cp9]/46,XX[2]"	Negative	Hyperdiploidy without trisomy of both chromsomes 4 and 10	NA	NA	0	0.01	NA	NA	NA	NA	3	BLL	1344	NA	1:DECEASED	No	AALL0331	White	3	Female
TARGET-10-PARLAF-09	Primary Blood Derived Cancer - Bone Marrow	all_phase2_target_2018_pub	TARGET-10-PARLAF	Diagnosis	4	1449	NA	NA	DISCOVERY	Negative	NA	0	NA	3	Yes	B-Lymphoblastic Leukemia/Lymphoma	B-Lymphoblastic Leukemia/Lymphoma	B-Precursor	No	CNS 1	No	NA	618	1	Unknown	Positive	Relapse	0.0007	"89~91,XXYY,der(3)t(3;12)(p11;q11),r(3)(p12q12,r(3)(p26q29),-9,-14,-14,-15,-15,der(17)t(3;17)(p11;p11)x2,-19,-19,+4~6mar[11]/46,XY[12]"	Negative	ETV6-RUNX1	NA	NA	0	0.01	NA	NA	0.06	0.01	1	BLL	2939	NA	0:LIVING	No	AALL0331	Black or African American	2	Male
TARGET-10-PARXMC-09	Primary Blood Derived Cancer - Bone Marrow	all_phase2_target_2018_pub	TARGET-10-PARXMC	Diagnosis	7	2526	NA	NA	DISCOVERY	Negative	0	0	NA	21	Yes	B-Lymphoblastic Leukemia/Lymphoma	B-Lymphoblastic Leukemia/Lymphoma	B-Precursor	No	CNS 1	No	NA	672	1	Hispanic or Latino	Positive	Relapse	0.0602	NA	Negative	ETV6-RUNX1	NA	NA	0	0.01	NA	NA	1.07	0.01	5	BLL	2818	NA	0:LIVING	No	AALL0331	Unknown	2	Female
TARGET-10-PAPZNK-09	Primary Blood Derived Cancer - Bone Marrow	all_phase2_target_2018_pub	TARGET-10-PAPZNK	Diagnosis	11	3658	NA	NA	DISCOVERY	Negative	NA	1	NA	1	Yes	B-Lymphoblastic Leukemia/Lymphoma	B-Lymphoblastic Leukemia/Lymphoma	B-Precursor	No	CNS 1	No	883	625	1.149	Hispanic or Latino	Negative	Relapse	0.0064	NA	Negative	None of the above	NA	NA	0	0.01	NA	NA	NA	NA	4	BLL	883	NA	1:DECEASED	No	AALL0232	Black or African American	3	Female
TARGET-10-PARFLV-09	Primary Blood Derived Cancer - Bone Marrow	all_phase2_target_2018_pub	TARGET-10-PARFLV	Diagnosis	17	5906	NA	NA	DISCOVERY	Negative	10	1	NA	48	Yes	B-Lymphoblastic Leukemia/Lymphoma	B-Lymphoblastic Leukemia/Lymphoma	B-Precursor	Yes	CNS 1	No	334	293	1.08	Hispanic or Latino	Negative	Relapse	0.0138	NA	Negative	None of the above	0	0.01	0.57	0.01	NA	NA	2.4	0.01	2	BLL	334	NA	1:DECEASED	No	AALL0232	White	2	Male
TARGET-10-PANTSM-09	Primary Blood Derived Cancer - Bone Marrow	all_phase2_target_2018_pub	TARGET-10-PANTSM	Diagnosis	8	2591	NA	NA	DISCOVERY	Negative	4	1	NA	15	Yes	B-Lymphoblastic Leukemia/Lymphoma	B-Lymphoblastic Leukemia/Lymphoma	B-Precursor	No	CNS 1	No	1214	1087	1	Unknown	Negative	Relapse	0.0151	"45,X,-Y,del(9)(p13)[3]/46,XY[5]"	Negative	None of the above	NA	NA	0	0.01	NA	NA	NA	NA	NA	BLL	1214	40	1:DECEASED	No	AALL0331	White	3	Male
TARGET-10-PAPLTZ-09	Primary Blood Derived Cancer - Bone Marrow	all_phase2_target_2018_pub	TARGET-10-PAPLTZ	Diagnosis	6	2030	NA	NA	DISCOVERY	Negative	2	3	NA	5	Yes	B-Lymphoblastic Leukemia/Lymphoma	B-Lymphoblastic Leukemia/Lymphoma	B-Precursor	Yes	CNS 1	No	NA	1321	1	Not Hispanic or Latino	Positive	Relapse	0.0437	"51,XY,der(2)t(2;21)(q37;q22),+2,t(2;12;21)(q37;p13;q22),del(9)(p22),+19,+20,+2mar[cp]/51,idem,del(6)(q15q25)[cp]"	Negative	ETV6-RUNX1	NA	NA	0.0013	0.01	NA	NA	NA	NA	NA	BLL	2585	NA	1:DECEASED	No	AALL0331	White	2	Male
TARGET-10-PANZPJ-09	Primary Blood Derived Cancer - Bone Marrow	all_phase2_target_2018_pub	TARGET-10-PANZPJ	Diagnosis	14	4756	NA	NA	DISCOVERY	Negative	3	4	4	15	Yes	B-Lymphoblastic Leukemia/Lymphoma	B-Lymphoblastic Leukemia/Lymphoma	B Cell ALL	No	CNS 1	No	953	932	1	Unknown	Unknown	Relapse	0.0012	NA	Unknown	None of the above	NA	0.01	1.3	0.01	NA	NA	NA	NA	2	BLL	953	32	1:DECEASED	No	AALL0232	Unknown	4	Male
TARGET-10-PAPAGK-09	Primary Blood Derived Cancer - Bone Marrow	all_phase2_target_2018_pub	TARGET-10-PAPAGK	Diagnosis	3	853	NA	NA	DISCOVERY	Negative	2	2	NA	19	Yes	B-Lymphoblastic Leukemia/Lymphoma	B-Lymphoblastic Leukemia/Lymphoma	B-Precursor	No	CNS 1	No	NA	771	1	Not Hispanic or Latino	Negative	Relapse	0.0452	NA	Unknown	None of the above	NA	NA	0	0.01	NA	NA	NA	NA	4	BLL	3529	117	0:LIVING	No	AALL0331	Black or African American	3	Female
TARGET-10-PANSDA-09	Primary Blood Derived Cancer - Bone Marrow	all_phase2_target_2018_pub	TARGET-10-PANSDA	Diagnosis	13	4616	NA	NA	DISCOVERY	Negative	0	0	NA	9	Yes	B-Lymphoblastic Leukemia/Lymphoma	B-Lymphoblastic Leukemia/Lymphoma	B-Precursor	No	CNS 1	No	1141	863	1	Not Hispanic or Latino	Unknown	Relapse	0.0021	"46,XX[30]"	Negative	None of the above	NA	NA	0.16	0.01	NA	NA	NA	NA	3	BLL	1141	38	1:DECEASED	No	AALL0232	White	2	Female
TARGET-10-PARBVI-09	Primary Blood Derived Cancer - Bone Marrow	all_phase2_target_2018_pub	TARGET-10-PARBVI	Diagnosis	14	4948	NA	NA	DISCOVERY	Negative	6	1	NA	52	Yes	B-Lymphoblastic Leukemia/Lymphoma	B-Lymphoblastic Leukemia/Lymphoma	B-Precursor	No	CNS 1	No	1172	958	1	Hispanic or Latino	Negative	Relapse	0.0026	"46,XX[30]"	Negative	None of the above	0.005	0.001	0.12	0.01	NA	NA	0.56	0.01	5	BLL	1172	NA	1:DECEASED	No	AALL0232	White	2	Female
TARGET-10-PARJSR-09	Primary Blood Derived Cancer - Bone Marrow	all_phase2_target_2018_pub	TARGET-10-PARJSR	Diagnosis	12	4093	NA	NA	DISCOVERY	Negative	1	0	NA	14	Yes	B-Lymphoblastic Leukemia/Lymphoma	B-Lymphoblastic Leukemia/Lymphoma	B-Precursor	No	CNS 1	No	853	588	1.238	Not Hispanic or Latino	Negative	Relapse	0.3156	"55,XY,+5,+6,+8,+10,+11,+17,+18,+18,+21[17]/46,XY[2]"	Negative	Hyperdiploidy without trisomy of both chromsomes 4 and 10	NA	NA	0	0.001	NA	NA	0.097	0.001	48	BLL	853	NA	1:DECEASED	No	AALL0232	White	2	Male
TARGET-10-PAPSPN-09	Primary Blood Derived Cancer - Bone Marrow	all_phase2_target_2018_pub	TARGET-10-PAPSPN	Diagnosis	12	4173	NA	NA	DISCOVERY	Negative	2	0	NA	22	Yes	B-Lymphoblastic Leukemia/Lymphoma	B-Lymphoblastic Leukemia/Lymphoma	B-Precursor	No	CNS 1	No	733	528	1	Not Hispanic or Latino	Negative	Relapse	0.0014	"46,XY[30]"	Negative	None of the above	NA	NA	0.0048	NA	NA	NA	NA	NA	5	BLL	733	NA	1:DECEASED	No	AALL0232	White	3	Male
TARGET-10-PAPRCS-09	Primary Blood Derived Cancer - Bone Marrow	all_phase2_target_2018_pub	TARGET-10-PAPRCS	Diagnosis	15	5147	Chemotherapy	NA	DISCOVERY	Negative	NA	0	NA	3	Yes	B-Lymphoblastic Leukemia/Lymphoma	B-Lymphoblastic Leukemia/Lymphoma	B-Precursor	No	CNS 2	No	460	353	1	Not Hispanic or Latino	Negative	Relapse	0.0025	"46,X,r(Y)[17]/46,XY[3]"	Negative	None of the above	NA	NA	0.019	0.001	NA	NA	2.3	0.01	8	BLL	460	NA	1:DECEASED	No	AALL0232	White	2	Male
TARGET-10-PAPGFP-09	Primary Blood Derived Cancer - Bone Marrow	all_phase2_target_2018_pub	TARGET-10-PAPGFP	Diagnosis	10	3519	NA	NA	DISCOVERY	Negative	1	1	NA	35	Yes	B-Lymphoblastic Leukemia/Lymphoma	B-Lymphoblastic Leukemia/Lymphoma	B-Precursor	Yes	CNS 1	No	945	859	1.05	Not Hispanic or Latino	Negative	Relapse	0.002	"46,XX[20]"	Negative	None of the above	NA	NA	0	0.01	NA	NA	NA	NA	5	BLL	945	32	1:DECEASED	No	AALL0331	White	2	Female
TARGET-10-PAPVTA-09	Primary Blood Derived Cancer - Bone Marrow	all_phase2_target_2018_pub	TARGET-10-PAPVTA	Diagnosis	3	1020	NA	NA	DISCOVERY	Negative	25	1	NA	46	Yes	B-Lymphoblastic Leukemia/Lymphoma	B-Lymphoblastic Leukemia/Lymphoma	B-Precursor	No	CNS 1	No	NA	1012	1.11	Not Hispanic or Latino	Negative	Relapse	0.1021	"51,XY,+X,+6,+14,+21,+21[12]/46,XY[8]"	Negative	Hyperdiploidy without trisomy of both chromsomes 4 and 10	0	0.01	0.16	0.01	NA	NA	10.8	0.01	4	BLL	3217	NA	0:LIVING	No	AALL0331	White	2	Male
TARGET-10-PAPEFH-09	Primary Blood Derived Cancer - Bone Marrow	all_phase2_target_2018_pub	TARGET-10-PAPEFH	Diagnosis	7	2543	NA	NA	DISCOVERY	Negative	NA	0	NA	0	Yes	B-Lymphoblastic Leukemia/Lymphoma	B-Lymphoblastic Leukemia/Lymphoma	B-Precursor	No	CNS 1	Yes	852	816	1.077	Unknown	Negative	Relapse	0.0232	"48,XX,+21c,+mar1[7]/48,idem,-X,+mar2[4]/47,XX,+21c[14]"	Negative	None of the above	NA	NA	0	0.01	NA	NA	NA	NA	NA	BLL	852	29	1:DECEASED	No	AALL0331	White	3	Female
TARGET-10-PARFTR-09	Primary Blood Derived Cancer - Bone Marrow	all_phase2_target_2018_pub	TARGET-10-PARFTR	Diagnosis	6	2127	NA	NA	DISCOVERY	Negative	0	1	NA	16	Yes	B-Lymphoblastic Leukemia/Lymphoma	B-Lymphoblastic Leukemia/Lymphoma	B-Precursor	No	CNS 1	No	465	284	1	Not Hispanic or Latino	Negative	Relapse	0.0008	"46,XY,t(1;19)(q23;p13.3)[16]/46,XY[4]"	Negative	TCF3-PBX1	NA	NA	0	0.01	NA	NA	10.3	0.01	4	BLL	465	NA	1:DECEASED	No	AALL0331	White	3	Male
TARGET-10-PAPJXI-09	Primary Blood Derived Cancer - Bone Marrow	all_phase2_target_2018_pub	TARGET-10-PAPJXI	Diagnosis	9	3250	Chemotherapy	NA	DISCOVERY	Negative	NA	4	NA	2	Yes	B-Lymphoblastic Leukemia/Lymphoma	B-Lymphoblastic Leukemia/Lymphoma	B-Precursor	No	CNS 1	No	NA	1409	1	Not Hispanic or Latino	Negative	Relapse	0.0324	"45,XX,add(1)(q42),t(11;22)(q13;q13),-15,der(15;22)(q10;q10),der(21)add(21)(p11.2)add(21)(q21)amp(AML1),+mar[6]/46,XX[14]"	Negative	iAMP21	NA	NA	0.029	0.001	NA	NA	NA	NA	NA	BLL	3229	NA	0:LIVING	No	AALL0331	White	2	Female
TARGET-10-PAPECF-09	Primary Blood Derived Cancer - Bone Marrow	all_phase2_target_2018_pub	TARGET-10-PAPECF	Diagnosis	3	785	NA	NA	DISCOVERY	Negative	3	2	NA	49	Yes	B-Lymphoblastic Leukemia/Lymphoma	B-Lymphoblastic Leukemia/Lymphoma	B-Precursor	Yes	CNS 1	No	NA	1178	1	Not Hispanic or Latino	Positive	Relapse	0.0607	"48,XX,+10,t(12;21)(p13;q22),+21[cp8]/46,XX[10]"	Negative	ETV6-RUNX1	NA	NA	0.059	0.001	NA	NA	NA	NA	1	BLL	1290	43	0:LIVING	No	AALL0331	White	2	Female
TARGET-10-PATCTI-09	Primary Blood Derived Cancer - Bone Marrow	all_phase2_target_2018_pub	TARGET-10-PATCTI	Diagnosis	7	2414	NA	NA	DISCOVERY	Negative	0	2	NA	10	Yes	B-Lymphoblastic Leukemia/Lymphoma	B-Lymphoblastic Leukemia/Lymphoma	B-Precursor	No	CNS 1	No	482	363	1	Not Hispanic or Latino	Negative	Relapse	0.0548	"46,XY,der(9)inv(9)(p13q34)add(9)(q22),der(19)t(1;19)(q23;p13.3)[3]/46,idem,add(13)(q12)[6]/46,idem,t(15;15)(q12;q26)[2]/46,XY[9]"	Negative	TCF3-PBX1	0	0.01	0.18	NA	NA	NA	0.15	0.01	NA	BLL	482	NA	1:DECEASED	No	AALL0331	White	2	Male
TARGET-10-PAPNNX-09	Primary Blood Derived Cancer - Bone Marrow	all_phase2_target_2018_pub	TARGET-10-PAPNNX	Diagnosis	16	5486	NA	NA	DISCOVERY	Negative	89	0	NA	50	Yes	B-Lymphoblastic Leukemia/Lymphoma	B-Lymphoblastic Leukemia/Lymphoma	B-Precursor	No	CNS 1	No	846	686	1.09	Not Hispanic or Latino	Negative	Relapse	0.0363	"46,XY,der(16)t(1;16)(q12;q24)[10]/46,XY[10]"	Negative	None of the above	0	0.01	0.002	0.001	NA	NA	NA	NA	NA	BLL	846	NA	1:DECEASED	No	AALL0232	Black or African American	3	Male
TARGET-10-PAPJHB-09	Primary Blood Derived Cancer - Bone Marrow	all_phase2_target_2018_pub	TARGET-10-PAPJHB	Diagnosis	6	2005	NA	NA	DISCOVERY	Negative	3	0	NA	26	Yes	B-Lymphoblastic Leukemia/Lymphoma	B-Lymphoblastic Leukemia/Lymphoma	B-Precursor	No	CNS 1	No	NA	1260	1	Not Hispanic or Latino	Negative	Relapse	0.0935	"47,XX,add(9)(p13),+21[6]/45,idem,-X,-20[3]/48,idem,+8[7]/46,XX[4]"	Negative	None of the above	0	0.1	0.1	0.01	NA	NA	NA	NA	6	BLL	1870	NA	0:LIVING	No	AALL0331	White	2	Female
TARGET-10-PARMSP-09	Primary Blood Derived Cancer - Bone Marrow	all_phase2_target_2018_pub	TARGET-10-PARMSP	Diagnosis	18	6555	CHEMOTHERAPY	NA	VALIDATION;DISCOVERY	Negative	0	0	NA	73	Yes	B-Lymphoblastic Leukemia/Lymphoma	B-Lymphoblastic Leukemia/Lymphoma	B Cell ALL	No	CNS 1	No	584	441	1.077	Not Hispanic or Latino	Negative	Relapse	0.1197	"53,XY,+X,+1,?add(2)(p13),+5,-7,+11,add(16)(q22),idic(17)(p11.2),+21,?add(21)(q22)x2,+22,+mar1,+mar2[16]/46,XY[4]"	Negative	Hyperdiploidy without trisomy of both chromsomes 4 and 10	NA	NA	0.2	0.01	NA	NA	61.2	0.01	2	BLL	584	20	1:DECEASED	No	AALL0232	White	2	Male
TARGET-10-PARAKF-09	Primary Blood Derived Cancer - Bone Marrow	all_phase2_target_2018_pub	TARGET-10-PARAKF	Diagnosis	9	3051	NA	NA	DISCOVERY	Negative	NA	2	NA	3	Yes	B-Lymphoblastic Leukemia/Lymphoma	B-Lymphoblastic Leukemia/Lymphoma	B-Precursor	No	CNS 1	No	NA	1088	1	Hispanic or Latino	Positive	Relapse	0.0565	NA	Negative	ETV6-RUNX1	NA	NA	0	0.01	NA	NA	NA	NA	1	BLL	1942	NA	0:LIVING	No	AALL0331	White	3	Female
TARGET-10-PAPNMY-09	Primary Blood Derived Cancer - Bone Marrow	all_phase2_target_2018_pub	TARGET-10-PAPNMY	Diagnosis	14	5109	NA	NA	DISCOVERY	Negative	1	0	NA	5	Yes	B-Lymphoblastic Leukemia/Lymphoma	B-Lymphoblastic Leukemia/Lymphoma	B-Precursor	No	CNS 1	No	NA	881	1	Hispanic or Latino	Negative	Relapse	0.1053	"46,XY,-7,del(8)(p21p23),del(10)(q24),del(16)(q22),add(17)(p11.2),der(21)add(21)(pq)amp(AML1),+mar[cp18]/46,XY[2]"	Negative	iAMP21	NA	NA	0.05	0.01	NA	NA	NA	NA	9	BLL	1967	NA	1:DECEASED	No	AALL0232	White	3	Male
TARGET-10-PAPZST-09	Primary Blood Derived Cancer - Bone Marrow	all_phase2_target_2018_pub	TARGET-10-PAPZST	Diagnosis	16	5491	NA	NA	DISCOVERY	Negative	4	2	2	32	Yes	B-Lymphoblastic Leukemia/Lymphoma	B-Lymphoblastic Leukemia/Lymphoma	B-Precursor	No	CNS 2	No	NA	171	1	Not Hispanic or Latino	Negative	Relapse	0.0333	NA	Negative	None of the above	3.3	0.01	1.8	0.01	NA	NA	1.1	0.01	2	BLL	859	NA	0:LIVING	No	AALL0232	White	2	Female
TARGET-10-PANYGB-09	Primary Blood Derived Cancer - Bone Marrow	all_phase2_target_2018_pub	TARGET-10-PANYGB	Diagnosis	8	2788	NA	NA	VALIDATION;DISCOVERY	Negative	0	0	NA	75	Yes	B-Lymphoblastic Leukemia/Lymphoma	B-Lymphoblastic Leukemia/Lymphoma	B Cell ALL	No	CNS 1	No	2110	1321	1.12	Unknown	Negative	Relapse	0.0198	"46,XX,add(7)(q11.2),add(9)(p13)[8]/46,XX[5]"	Negative	None of the above	NA	NA	0	0.01	NA	NA	NA	NA	2	BLL	2110	70	1:DECEASED	No	AALL0331	Unknown	2	Female
TARGET-10-PARBRK-09	Primary Blood Derived Cancer - Bone Marrow	all_phase2_target_2018_pub	TARGET-10-PARBRK	Diagnosis	8	2636	NA	NA	DISCOVERY	Negative	4	1	NA	25	No	B-Lymphoblastic Leukemia/Lymphoma	B-Lymphoblastic Leukemia/Lymphoma	B-Precursor	No	CNS 1	No	1124	99	1.163	Not Hispanic or Latino	Negative	Censored	0.2392	NA	Unknown	Hyperdiploidy without trisomy of both chromsomes 4 and 10	NA	NA	0	0.01	NA	NA	NA	NA	1	BLL	99	NA	1:DECEASED	No	AALL0331	Black or African American	3	Female
TARGET-10-PARPRW-09	Primary Blood Derived Cancer - Bone Marrow	all_phase2_target_2018_pub	TARGET-10-PARPRW	Diagnosis	16	5479	Chemotherapy; Radiation (NOS); Transplant	NA	DISCOVERY	Negative	0	0	NA	14	Yes	B-Lymphoblastic Leukemia/Lymphoma	B-Lymphoblastic Leukemia/Lymphoma	B-Precursor	No	CNS 2	No	442	377	1	Hispanic or Latino	Negative	Relapse	0.0847	"48,XX,+4,t(17;19)(q22;p13.3),+22[7]/46,XX[13]"	Negative	TCF3-HLF	NA	NA	0	0.01	NA	NA	NA	NA	2	BLL	442	NA	1:DECEASED	No	AALL0232	Unknown	3	Female
TARGET-10-PAPDUV-09	Primary Blood Derived Cancer - Bone Marrow	all_phase2_target_2018_pub	TARGET-10-PAPDUV	Diagnosis	6	1986	CHEMOTHERAPY; RADIATION (NOS); Transplant	NA	VALIDATION;DISCOVERY	Negative	2	0	NA	18	Yes	B-Lymphoblastic Leukemia/Lymphoma	B-Lymphoblastic Leukemia/Lymphoma	B Cell ALL	No	CNS 1	No	NA	1524	1.139	Not Hispanic or Latino	Negative	Relapse	0.0113	"46,XX,der(21)amp(21)(q22)del(21)(q22)[16]/46,XX[2]"	Negative	iAMP21	NA	NA	0.48	0.01	NA	NA	NA	NA	8	BLL	3501	116	0:LIVING	No	AALL0331	Asian	2	Female
TARGET-10-PANSHK-09	Primary Blood Derived Cancer - Bone Marrow	all_phase2_target_2018_pub	TARGET-10-PANSHK	Diagnosis	3	837	CHEMOTHERAPY; Transplant	NA	VALIDATION;DISCOVERY	Negative	1	0	NA	5	Yes	B-Lymphoblastic Leukemia/Lymphoma	B-Lymphoblastic Leukemia/Lymphoma	B Cell ALL	No	CNS 1	No	NA	1354	1	Not Hispanic or Latino	Negative	Relapse	0.0489	"46,XY,t(2;12)(p15;p12),del(7)(p11.2p22),der(12)inv(12)(p13q15)add(12)(q24)[3]/47,idem,+10[15]/48,idem,+10,+21[2]/46,XY[1]"	Negative	None of the above	NA	NA	0	0.01	NA	NA	NA	NA	14	BLL	2447	81	1:DECEASED	No	AALL0331	White	2	Male
TARGET-10-PANKAK-09	Primary Blood Derived Cancer - Bone Marrow	all_phase2_target_2018_pub	TARGET-10-PANKAK	Diagnosis	7	2342	NA	NA	DISCOVERY	Negative	3	1	NA	7	Yes	B-Lymphoblastic Leukemia/Lymphoma	B-Lymphoblastic Leukemia/Lymphoma	B-Precursor	No	CNS 2	No	1095	950	1.48	Not Hispanic or Latino	Negative	Relapse	NA	"67<3n>,XXY,-3,+8,-9,-16,-17,+20/66,idem,del(X)(p22.1),-8,del(10)(q22q26),-20,+mar"	Negative	Trisomy of both chromosomes 4 and 10	NA	NA	0	0.01	NA	NA	NA	NA	2	BLL	1095	36	1:DECEASED	No	AALL0232	White	2	Male
TARGET-10-PAPEJN-09	Primary Blood Derived Cancer - Bone Marrow	all_phase2_target_2018_pub	TARGET-10-PAPEJN	Diagnosis	4	1129	CHEMOTHERAPY; RADIATION (NOS); Transplant	NA	VALIDATION;DISCOVERY	Negative	0	1	NA	38	Yes	B-Lymphoblastic Leukemia/Lymphoma	B-Lymphoblastic Leukemia/Lymphoma	B Cell ALL	No	CNS 1	No	934	342	1	Unknown	Positive	Relapse	0.025	NA	Unknown	ETV6-RUNX1	NA	NA	0.017	0.001	NA	NA	NA	NA	7	BLL	934	31	1:DECEASED	No	AALL0331	Unknown	2	Male
TARGET-10-PARJZZ-09	Primary Blood Derived Cancer - Bone Marrow	all_phase2_target_2018_pub	TARGET-10-PARJZZ	Diagnosis	5	1538	NA	NA	DISCOVERY	Negative	0	0	NA	5	Yes	B-Lymphoblastic Leukemia/Lymphoma	B-Lymphoblastic Leukemia/Lymphoma	B-Precursor	No	CNS 1	No	993	795	1	Hispanic or Latino	Negative	Relapse	0.022	"47,XY,+8[5]/46,XY[15]"	Negative	None of the above	NA	NA	0	0.01	NA	NA	NA	NA	7	BLL	993	NA	1:DECEASED	No	AALL0331	White	3	Male
TARGET-10-PASHUI-09	Primary Blood Derived Cancer - Bone Marrow	all_phase2_target_2018_pub	TARGET-10-PASHUI	Diagnosis	6	1865	NA	NA	DISCOVERY	Negative	13	1	NA	46	Yes	B-Lymphoblastic Leukemia/Lymphoma	B-Lymphoblastic Leukemia/Lymphoma	B-Precursor	No	CNS 2	No	605	574	1.1791	Not Hispanic or Latino	Negative	Relapse	0.0115	NA	Negative	Hyperdiploidy without trisomy of both chromsomes 4 and 10	NA	NA	0	0.01	NA	NA	6.48	0.01	2	BLL	605	NA	1:DECEASED	No	AALL0331	White	2	Male
TARGET-10-PASKAY-09	Primary Blood Derived Cancer - Bone Marrow	all_phase2_target_2018_pub	TARGET-10-PASKAY	Diagnosis	2	585	Chemotherapy	NA	DISCOVERY	Negative	NA	2	NA	2	Yes	B-Lymphoblastic Leukemia/Lymphoma	B-Lymphoblastic Leukemia/Lymphoma	B-Precursor	No	CNS 1	No	487	312	1	Not Hispanic or Latino	Negative	Relapse	0.0298	NA	Negative	Trisomy of both chromosomes 4 and 10	NA	NA	0	0.01	NA	NA	0.11	0.01	NA	BLL	487	NA	1:DECEASED	No	AALL0331	Black or African American	3	Male
TARGET-10-PAPHJF-09	Primary Blood Derived Cancer - Bone Marrow	all_phase2_target_2018_pub	TARGET-10-PAPHJF	Diagnosis	7	2511	CHEMOTHERAPY	NA	VALIDATION;DISCOVERY	Negative	NA	0	NA	4	Yes	B-Lymphoblastic Leukemia/Lymphoma	B-Lymphoblastic Leukemia/Lymphoma	B Cell ALL	No	CNS 1	No	483	282	1	Hispanic or Latino	Negative	Relapse	0.0759	"46,XX,t(1;19)(q23;p13.3),i(9)(q10),del(13)(q12)[7]/46,XX[13]"	Negative	TCF3-PBX1	NA	NA	0	0.001	NA	NA	NA	NA	5	BLL	483	16	1:DECEASED	No	AALL0331	White	2	Female
TARGET-10-PARBVI-04	Recurrent Blood Derived Cancer - Bone Marrow	all_phase2_target_2018_pub	TARGET-10-PARBVI	Relapse	14	4948	NA	NA	DISCOVERY	Negative	6	1	NA	52	Yes	B-Lymphoblastic Leukemia/Lymphoma	B-Lymphoblastic Leukemia/Lymphoma	B-Precursor	No	CNS 1	No	1172	958	1	Hispanic or Latino	Negative	Relapse	0.0559	"46,XX[30]"	Negative	None of the above	0.005	0.001	0.12	0.01	NA	NA	0.56	0.01	NA	BLL	1172	NA	1:DECEASED	No	AALL0232	White	2	Female
TARGET-10-PARAKF-04	Recurrent Blood Derived Cancer - Bone Marrow	all_phase2_target_2018_pub	TARGET-10-PARAKF	Relapse	9	3051	NA	NA	DISCOVERY	Negative	NA	2	NA	3	Yes	B-Lymphoblastic Leukemia/Lymphoma	B-Lymphoblastic Leukemia/Lymphoma	B-Precursor	No	CNS 1	No	NA	1088	1	Hispanic or Latino	Positive	Relapse	0.0549	NA	Negative	ETV6-RUNX1	NA	NA	0	0.01	NA	NA	NA	NA	NA	BLL	1942	NA	0:LIVING	No	AALL0331	White	3	Female
TARGET-10-PANZPJ-04	Recurrent Blood Derived Cancer - Bone Marrow	all_phase2_target_2018_pub	TARGET-10-PANZPJ	Relapse	14	4756	NA	NA	DISCOVERY	Negative	3	4	4	15	Yes	B-Lymphoblastic Leukemia/Lymphoma	B-Lymphoblastic Leukemia/Lymphoma	B Cell ALL	No	CNS 1	No	953	932	1	Unknown	Unknown	Relapse	NA	NA	Unknown	None of the above	NA	0.01	1.3	0.01	NA	NA	NA	NA	NA	BLL	953	32	1:DECEASED	No	AALL0232	Unknown	4	Male
TARGET-10-PAPAGK-04	Recurrent Blood Derived Cancer - Bone Marrow	all_phase2_target_2018_pub	TARGET-10-PAPAGK	Relapse	3	853	NA	NA	DISCOVERY	Negative	2	2	NA	19	Yes	B-Lymphoblastic Leukemia/Lymphoma	B-Lymphoblastic Leukemia/Lymphoma	B-Precursor	No	CNS 1	No	NA	771	1	Not Hispanic or Latino	Negative	Relapse	0.0477	NA	Unknown	None of the above	NA	NA	0	0.01	NA	NA	NA	NA	NA	BLL	3529	117	0:LIVING	No	AALL0331	Black or African American	3	Female
TARGET-10-PAPVTA-04	Recurrent Blood Derived Cancer - Bone Marrow	all_phase2_target_2018_pub	TARGET-10-PAPVTA	Relapse	3	1020	NA	NA	DISCOVERY	Negative	25	1	NA	46	Yes	B-Lymphoblastic Leukemia/Lymphoma	B-Lymphoblastic Leukemia/Lymphoma	B-Precursor	No	CNS 1	No	NA	1012	1.11	Not Hispanic or Latino	Negative	Relapse	0.1787	"51,XY,+X,+6,+14,+21,+21[12]/46,XY[8]"	Negative	Hyperdiploidy without trisomy of both chromsomes 4 and 10	0	0.01	0.16	0.01	NA	NA	10.8	0.01	NA	BLL	3217	NA	0:LIVING	No	AALL0331	White	2	Male
TARGET-10-PARFLV-04	Recurrent Blood Derived Cancer - Bone Marrow	all_phase2_target_2018_pub	TARGET-10-PARFLV	Relapse	17	5906	NA	NA	DISCOVERY	Negative	10	1	NA	48	Yes	B-Lymphoblastic Leukemia/Lymphoma	B-Lymphoblastic Leukemia/Lymphoma	B-Precursor	Yes	CNS 1	No	334	293	1.08	Hispanic or Latino	Negative	Relapse	0.0017	NA	Negative	None of the above	0	0.01	0.57	0.01	NA	NA	2.4	0.01	NA	BLL	334	NA	1:DECEASED	No	AALL0232	White	2	Male
TARGET-10-PANYGB-04	Recurrent Blood Derived Cancer - Bone Marrow	all_phase2_target_2018_pub	TARGET-10-PANYGB	Relapse	8	2788	NA	NA	VALIDATION;DISCOVERY	Negative	0	0	NA	75	Yes	B-Lymphoblastic Leukemia/Lymphoma	B-Lymphoblastic Leukemia/Lymphoma	B Cell ALL	No	CNS 1	No	2110	1321	1.12	Unknown	Negative	Relapse	0.0091	"46,XX,add(7)(q11.2),add(9)(p13)[8]/46,XX[5]"	Negative	None of the above	NA	NA	0	0.01	NA	NA	NA	NA	NA	BLL	2110	70	1:DECEASED	No	AALL0331	Unknown	2	Female
TARGET-10-PAPMVB-04	Recurrent Blood Derived Cancer - Bone Marrow	all_phase2_target_2018_pub	TARGET-10-PAPMVB	Relapse	2	699	NA	NA	DISCOVERY	Negative	4	3	2	78	Yes	B-Lymphoblastic Leukemia/Lymphoma	B-Lymphoblastic Leukemia/Lymphoma	B-Precursor	No	CNS 1	No	1413	776	1	Not Hispanic or Latino	Positive	Relapse	0.0011	"47,XY,der(2)t(2;?12)(p13;q13),del(6)(q21q23),-12,add(12)(p13),+21,+mar[3]/46,XY[17]"	Negative	ETV6-RUNX1	0.011	0.001	1.8	0.01	NA	NA	NA	NA	NA	BLL	1413	NA	1:DECEASED	No	AALL0232	White	2	Male
TARGET-10-PAPZST-04	Recurrent Blood Derived Cancer - Bone Marrow	all_phase2_target_2018_pub	TARGET-10-PAPZST	Relapse	16	5491	NA	NA	DISCOVERY	Negative	4	2	2	32	Yes	B-Lymphoblastic Leukemia/Lymphoma	B-Lymphoblastic Leukemia/Lymphoma	B-Precursor	No	CNS 2	No	NA	171	1	Not Hispanic or Latino	Negative	Relapse	0.0007	NA	Negative	None of the above	3.3	0.01	1.8	0.01	NA	NA	1.1	0.01	NA	BLL	859	NA	0:LIVING	No	AALL0232	White	2	Female
TARGET-10-PAPJHB-04	Recurrent Blood Derived Cancer - Bone Marrow	all_phase2_target_2018_pub	TARGET-10-PAPJHB	Relapse	6	2005	NA	NA	DISCOVERY	Negative	3	0	NA	26	Yes	B-Lymphoblastic Leukemia/Lymphoma	B-Lymphoblastic Leukemia/Lymphoma	B-Precursor	No	CNS 1	No	NA	1260	1	Not Hispanic or Latino	Negative	Relapse	0.0478	"47,XX,add(9)(p13),+21[6]/45,idem,-X,-20[3]/48,idem,+8[7]/46,XX[4]"	Negative	None of the above	0	0.1	0.1	0.01	NA	NA	NA	NA	NA	BLL	1870	NA	0:LIVING	No	AALL0331	White	2	Female
TARGET-10-PASHUI-04	Recurrent Blood Derived Cancer - Bone Marrow	all_phase2_target_2018_pub	TARGET-10-PASHUI	Relapse	6	1865	NA	NA	DISCOVERY	Negative	13	1	NA	46	Yes	B-Lymphoblastic Leukemia/Lymphoma	B-Lymphoblastic Leukemia/Lymphoma	B-Precursor	No	CNS 2	No	605	574	1.1791	Not Hispanic or Latino	Negative	Relapse	0.0118	NA	Negative	Hyperdiploidy without trisomy of both chromsomes 4 and 10	NA	NA	0	0.01	NA	NA	6.48	0.01	NA	BLL	605	NA	1:DECEASED	No	AALL0331	White	2	Male
TARGET-10-PANKAK-04	Recurrent Blood Derived Cancer - Bone Marrow	all_phase2_target_2018_pub	TARGET-10-PANKAK	Relapse	7	2342	NA	NA	DISCOVERY	Negative	3	1	NA	7	Yes	B-Lymphoblastic Leukemia/Lymphoma	B-Lymphoblastic Leukemia/Lymphoma	B-Precursor	No	CNS 2	No	1095	950	1.48	Not Hispanic or Latino	Negative	Relapse	NA	"67<3n>,XXY,-3,+8,-9,-16,-17,+20/66,idem,del(X)(p22.1),-8,del(10)(q22q26),-20,+mar"	Negative	Trisomy of both chromosomes 4 and 10	NA	NA	0	0.01	NA	NA	NA	NA	NA	BLL	1095	36	1:DECEASED	No	AALL0232	White	2	Male
TARGET-10-PANSDA-04	Recurrent Blood Derived Cancer - Bone Marrow	all_phase2_target_2018_pub	TARGET-10-PANSDA	Relapse	13	4616	NA	NA	DISCOVERY	Negative	0	0	NA	9	Yes	B-Lymphoblastic Leukemia/Lymphoma	B-Lymphoblastic Leukemia/Lymphoma	B-Precursor	No	CNS 1	No	1141	863	1	Not Hispanic or Latino	Unknown	Relapse	NA	"46,XX[30]"	Negative	None of the above	NA	NA	0.16	0.01	NA	NA	NA	NA	NA	BLL	1141	38	1:DECEASED	No	AALL0232	White	2	Female
TARGET-10-PAPEFH-04	Recurrent Blood Derived Cancer - Bone Marrow	all_phase2_target_2018_pub	TARGET-10-PAPEFH	Relapse	7	2543	NA	NA	DISCOVERY	Negative	NA	0	NA	0	Yes	B-Lymphoblastic Leukemia/Lymphoma	B-Lymphoblastic Leukemia/Lymphoma	B-Precursor	No	CNS 1	Yes	852	816	1.077	Unknown	Negative	Relapse	0.0645	"48,XX,+21c,+mar1[7]/48,idem,-X,+mar2[4]/47,XX,+21c[14]"	Negative	None of the above	NA	NA	0	0.01	NA	NA	NA	NA	NA	BLL	852	29	1:DECEASED	No	AALL0331	White	3	Female
TARGET-10-PAPNMY-04	Recurrent Blood Derived Cancer - Bone Marrow	all_phase2_target_2018_pub	TARGET-10-PAPNMY	Relapse	14	5109	NA	NA	DISCOVERY	Negative	1	0	NA	5	Yes	B-Lymphoblastic Leukemia/Lymphoma	B-Lymphoblastic Leukemia/Lymphoma	B-Precursor	No	CNS 1	No	NA	881	1	Hispanic or Latino	Negative	Relapse	0.085	"46,XY,-7,del(8)(p21p23),del(10)(q24),del(16)(q22),add(17)(p11.2),der(21)add(21)(pq)amp(AML1),+mar[cp18]/46,XY[2]"	Negative	iAMP21	NA	NA	0.05	0.01	NA	NA	NA	NA	NA	BLL	1967	NA	1:DECEASED	No	AALL0232	White	3	Male
TARGET-10-PAPZNK-04	Recurrent Blood Derived Cancer - Bone Marrow	all_phase2_target_2018_pub	TARGET-10-PAPZNK	Relapse	11	3658	NA	NA	DISCOVERY	Negative	NA	1	NA	1	Yes	B-Lymphoblastic Leukemia/Lymphoma	B-Lymphoblastic Leukemia/Lymphoma	B-Precursor	No	CNS 1	No	883	625	1.149	Hispanic or Latino	Negative	Relapse	0.0533	NA	Negative	None of the above	NA	NA	0	0.01	NA	NA	NA	NA	NA	BLL	883	NA	1:DECEASED	No	AALL0232	Black or African American	3	Female
TARGET-10-PARLAF-04	Recurrent Blood Derived Cancer - Bone Marrow	all_phase2_target_2018_pub	TARGET-10-PARLAF	Relapse	4	1449	NA	NA	DISCOVERY	Negative	NA	0	NA	3	Yes	B-Lymphoblastic Leukemia/Lymphoma	B-Lymphoblastic Leukemia/Lymphoma	B-Precursor	No	CNS 1	No	NA	618	1	Unknown	Positive	Relapse	0.147	"89~91,XXYY,der(3)t(3;12)(p11;q11),r(3)(p12q12,r(3)(p26q29),-9,-14,-14,-15,-15,der(17)t(3;17)(p11;p11)x2,-19,-19,+4~6mar[11]/46,XY[12]"	Negative	ETV6-RUNX1	NA	NA	0	0.01	NA	NA	0.06	0.01	NA	BLL	2939	NA	0:LIVING	No	AALL0331	Black or African American	2	Male
TARGET-10-PARJZZ-04	Recurrent Blood Derived Cancer - Bone Marrow	all_phase2_target_2018_pub	TARGET-10-PARJZZ	Relapse	5	1538	NA	NA	DISCOVERY	Negative	0	0	NA	5	Yes	B-Lymphoblastic Leukemia/Lymphoma	B-Lymphoblastic Leukemia/Lymphoma	B-Precursor	No	CNS 1	No	993	795	1	Hispanic or Latino	Negative	Relapse	0.0509	"47,XY,+8[5]/46,XY[15]"	Negative	None of the above	NA	NA	0	0.01	NA	NA	NA	NA	NA	BLL	993	NA	1:DECEASED	No	AALL0331	White	3	Male
TARGET-10-PAPJIB-04	Recurrent Blood Derived Cancer - Bone Marrow	all_phase2_target_2018_pub	TARGET-10-PAPJIB	Relapse	3	903	NA	NA	DISCOVERY	Negative	0	0	NA	NA	Yes	B-Lymphoblastic Leukemia/Lymphoma	B-Lymphoblastic Leukemia/Lymphoma	B-Precursor	No	CNS 2	No	1344	851	1.19	Not Hispanic or Latino	Negative	Relapse	0.1091	"53,XX,+X,+6,+14,+15,+17,+21,+21[cp9]/46,XX[2]"	Negative	Hyperdiploidy without trisomy of both chromsomes 4 and 10	NA	NA	0	0.01	NA	NA	NA	NA	NA	BLL	1344	NA	1:DECEASED	No	AALL0331	White	3	Female
TARGET-10-PARBRK-04	Recurrent Blood Derived Cancer - Bone Marrow	all_phase2_target_2018_pub	TARGET-10-PARBRK	Relapse	8	2636	NA	NA	DISCOVERY	Negative	4	1	NA	25	No	B-Lymphoblastic Leukemia/Lymphoma	B-Lymphoblastic Leukemia/Lymphoma	B-Precursor	No	CNS 1	No	1124	99	1.163	Not Hispanic or Latino	Negative	Censored	0.4617	NA	Unknown	Hyperdiploidy without trisomy of both chromsomes 4 and 10	NA	NA	0	0.01	NA	NA	NA	NA	NA	BLL	99	NA	1:DECEASED	No	AALL0331	Black or African American	3	Female
TARGET-10-PAPGFP-04	Recurrent Blood Derived Cancer - Bone Marrow	all_phase2_target_2018_pub	TARGET-10-PAPGFP	Relapse	10	3519	NA	NA	DISCOVERY	Negative	1	1	NA	35	Yes	B-Lymphoblastic Leukemia/Lymphoma	B-Lymphoblastic Leukemia/Lymphoma	B-Precursor	Yes	CNS 1	No	945	859	1.05	Not Hispanic or Latino	Negative	Relapse	0.0017	"46,XX[20]"	Negative	None of the above	NA	NA	0	0.01	NA	NA	NA	NA	NA	BLL	945	32	1:DECEASED	No	AALL0331	White	2	Female
TARGET-10-PARXMC-04	Recurrent Blood Derived Cancer - Bone Marrow	all_phase2_target_2018_pub	TARGET-10-PARXMC	Relapse	7	2526	NA	NA	DISCOVERY	Negative	0	0	NA	21	Yes	B-Lymphoblastic Leukemia/Lymphoma	B-Lymphoblastic Leukemia/Lymphoma	B-Precursor	No	CNS 1	No	NA	672	1	Hispanic or Latino	Positive	Relapse	0.0623	NA	Negative	ETV6-RUNX1	NA	NA	0	0.01	NA	NA	1.07	0.01	NA	BLL	2818	NA	0:LIVING	No	AALL0331	Unknown	2	Female
TARGET-10-PAPNNX-04	Recurrent Blood Derived Cancer - Bone Marrow	all_phase2_target_2018_pub	TARGET-10-PAPNNX	Relapse	16	5486	NA	NA	DISCOVERY	Negative	89	0	NA	50	Yes	B-Lymphoblastic Leukemia/Lymphoma	B-Lymphoblastic Leukemia/Lymphoma	B-Precursor	No	CNS 1	No	846	686	1.09	Not Hispanic or Latino	Negative	Relapse	0.0593	"46,XY,der(16)t(1;16)(q12;q24)[10]/46,XY[10]"	Negative	None of the above	0	0.01	0.002	0.001	NA	NA	NA	NA	NA	BLL	846	NA	1:DECEASED	No	AALL0232	Black or African American	3	Male
TARGET-10-PAPRCS-04	Recurrent Blood Derived Cancer - Bone Marrow	all_phase2_target_2018_pub	TARGET-10-PAPRCS	Relapse	15	5147	Chemotherapy	NA	DISCOVERY	Negative	NA	0	NA	3	Yes	B-Lymphoblastic Leukemia/Lymphoma	B-Lymphoblastic Leukemia/Lymphoma	B-Precursor	No	CNS 2	No	460	353	1	Not Hispanic or Latino	Negative	Relapse	0.0022	"46,X,r(Y)[17]/46,XY[3]"	Negative	None of the above	NA	NA	0.019	0.001	NA	NA	2.3	0.01	NA	BLL	460	NA	1:DECEASED	No	AALL0232	White	2	Male
TARGET-10-PANTSM-04	Recurrent Blood Derived Cancer - Bone Marrow	all_phase2_target_2018_pub	TARGET-10-PANTSM	Relapse	8	2591	NA	NA	DISCOVERY	Negative	4	1	NA	15	Yes	B-Lymphoblastic Leukemia/Lymphoma	B-Lymphoblastic Leukemia/Lymphoma	B-Precursor	No	CNS 1	No	1214	1087	1	Unknown	Negative	Relapse	0.026	"45,X,-Y,del(9)(p13)[3]/46,XY[5]"	Negative	None of the above	NA	NA	0	0.01	NA	NA	NA	NA	NA	BLL	1214	40	1:DECEASED	No	AALL0331	White	3	Male
TARGET-10-PATCTI-04	Recurrent Blood Derived Cancer - Bone Marrow	all_phase2_target_2018_pub	TARGET-10-PATCTI	Relapse	7	2414	NA	NA	DISCOVERY	Negative	0	2	NA	10	Yes	B-Lymphoblastic Leukemia/Lymphoma	B-Lymphoblastic Leukemia/Lymphoma	B-Precursor	No	CNS 1	No	482	363	1	Not Hispanic or Latino	Negative	Relapse	0.1609	"46,XY,der(9)inv(9)(p13q34)add(9)(q22),der(19)t(1;19)(q23;p13.3)[3]/46,idem,add(13)(q12)[6]/46,idem,t(15;15)(q12;q26)[2]/46,XY[9]"	Negative	TCF3-PBX1	0	0.01	0.18	NA	NA	NA	0.15	0.01	NA	BLL	482	NA	1:DECEASED	No	AALL0331	White	2	Male
TARGET-10-PANSHK-04	Recurrent Blood Derived Cancer - Bone Marrow	all_phase2_target_2018_pub	TARGET-10-PANSHK	Relapse	3	837	CHEMOTHERAPY; Transplant	NA	VALIDATION;DISCOVERY	Negative	1	0	NA	5	Yes	B-Lymphoblastic Leukemia/Lymphoma	B-Lymphoblastic Leukemia/Lymphoma	B Cell ALL	No	CNS 1	No	NA	1354	1	Not Hispanic or Latino	Negative	Relapse	0.0533	"46,XY,t(2;12)(p15;p12),del(7)(p11.2p22),der(12)inv(12)(p13q15)add(12)(q24)[3]/47,idem,+10[15]/48,idem,+10,+21[2]/46,XY[1]"	Negative	None of the above	NA	NA	0	0.01	NA	NA	NA	NA	NA	BLL	2447	81	1:DECEASED	No	AALL0331	White	2	Male
TARGET-10-PAPDUV-04	Recurrent Blood Derived Cancer - Bone Marrow	all_phase2_target_2018_pub	TARGET-10-PAPDUV	Relapse	6	1986	CHEMOTHERAPY; RADIATION (NOS); Transplant	NA	VALIDATION;DISCOVERY	Negative	2	0	NA	18	Yes	B-Lymphoblastic Leukemia/Lymphoma	B-Lymphoblastic Leukemia/Lymphoma	B Cell ALL	No	CNS 1	No	NA	1524	1.139	Not Hispanic or Latino	Negative	Relapse	0.0114	"46,XX,der(21)amp(21)(q22)del(21)(q22)[16]/46,XX[2]"	Negative	iAMP21	NA	NA	0.48	0.01	NA	NA	NA	NA	NA	BLL	3501	116	0:LIVING	No	AALL0331	Asian	2	Female
TARGET-10-PAPSPN-04	Recurrent Blood Derived Cancer - Bone Marrow	all_phase2_target_2018_pub	TARGET-10-PAPSPN	Relapse	12	4173	NA	NA	DISCOVERY	Negative	2	0	NA	22	Yes	B-Lymphoblastic Leukemia/Lymphoma	B-Lymphoblastic Leukemia/Lymphoma	B-Precursor	No	CNS 1	No	733	528	1	Not Hispanic or Latino	Negative	Relapse	0.0026	"46,XY[30]"	Negative	None of the above	NA	NA	0.0048	NA	NA	NA	NA	NA	NA	BLL	733	NA	1:DECEASED	No	AALL0232	White	3	Male
TARGET-10-PAPEJN-04	Recurrent Blood Derived Cancer - Bone Marrow	all_phase2_target_2018_pub	TARGET-10-PAPEJN	Relapse	4	1129	CHEMOTHERAPY; RADIATION (NOS); Transplant	NA	VALIDATION;DISCOVERY	Negative	0	1	NA	38	Yes	B-Lymphoblastic Leukemia/Lymphoma	B-Lymphoblastic Leukemia/Lymphoma	B Cell ALL	No	CNS 1	No	934	342	1	Unknown	Positive	Relapse	0.0934	NA	Unknown	ETV6-RUNX1	NA	NA	0.017	0.001	NA	NA	NA	NA	NA	BLL	934	31	1:DECEASED	No	AALL0331	Unknown	2	Male
TARGET-10-PAPECF-04	Recurrent Blood Derived Cancer - Bone Marrow	all_phase2_target_2018_pub	TARGET-10-PAPECF	Relapse	3	785	NA	NA	DISCOVERY	Negative	3	2	NA	49	Yes	B-Lymphoblastic Leukemia/Lymphoma	B-Lymphoblastic Leukemia/Lymphoma	B-Precursor	Yes	CNS 1	No	NA	1178	1	Not Hispanic or Latino	Positive	Relapse	0.0218	"48,XX,+10,t(12;21)(p13;q22),+21[cp8]/46,XX[10]"	Negative	ETV6-RUNX1	NA	NA	0.059	0.001	NA	NA	NA	NA	NA	BLL	1290	43	0:LIVING	No	AALL0331	White	2	Female
TARGET-10-PARMSP-04	Recurrent Blood Derived Cancer - Bone Marrow	all_phase2_target_2018_pub	TARGET-10-PARMSP	Relapse	18	6555	CHEMOTHERAPY	NA	VALIDATION;DISCOVERY	Negative	0	0	NA	73	Yes	B-Lymphoblastic Leukemia/Lymphoma	B-Lymphoblastic Leukemia/Lymphoma	B Cell ALL	No	CNS 1	No	584	441	1.077	Not Hispanic or Latino	Negative	Relapse	0.3723	"53,XY,+X,+1,?add(2)(p13),+5,-7,+11,add(16)(q22),idic(17)(p11.2),+21,?add(21)(q22)x2,+22,+mar1,+mar2[16]/46,XY[4]"	Negative	Hyperdiploidy without trisomy of both chromsomes 4 and 10	NA	NA	0.2	0.01	NA	NA	61.2	0.01	NA	BLL	584	20	1:DECEASED	No	AALL0232	White	2	Male
TARGET-10-PARJSR-04	Recurrent Blood Derived Cancer - Bone Marrow	all_phase2_target_2018_pub	TARGET-10-PARJSR	Relapse	12	4093	NA	NA	DISCOVERY	Negative	1	0	NA	14	Yes	B-Lymphoblastic Leukemia/Lymphoma	B-Lymphoblastic Leukemia/Lymphoma	B-Precursor	No	CNS 1	No	853	588	1.238	Not Hispanic or Latino	Negative	Relapse	0.3398	"55,XY,+5,+6,+8,+10,+11,+17,+18,+18,+21[17]/46,XY[2]"	Negative	Hyperdiploidy without trisomy of both chromsomes 4 and 10	NA	NA	0	0.001	NA	NA	0.097	0.001	NA	BLL	853	NA	1:DECEASED	No	AALL0232	White	2	Male
TARGET-10-PASKAY-04	Recurrent Blood Derived Cancer - Bone Marrow	all_phase2_target_2018_pub	TARGET-10-PASKAY	Relapse	2	585	Chemotherapy	NA	DISCOVERY	Negative	NA	2	NA	2	Yes	B-Lymphoblastic Leukemia/Lymphoma	B-Lymphoblastic Leukemia/Lymphoma	B-Precursor	No	CNS 1	No	487	312	1	Not Hispanic or Latino	Negative	Relapse	0.0429	NA	Negative	Trisomy of both chromosomes 4 and 10	NA	NA	0	0.01	NA	NA	0.11	0.01	NA	BLL	487	NA	1:DECEASED	No	AALL0331	Black or African American	3	Male
TARGET-10-PAPLTZ-04	Recurrent Blood Derived Cancer - Bone Marrow	all_phase2_target_2018_pub	TARGET-10-PAPLTZ	Relapse	6	2030	NA	NA	DISCOVERY	Negative	2	3	NA	5	Yes	B-Lymphoblastic Leukemia/Lymphoma	B-Lymphoblastic Leukemia/Lymphoma	B-Precursor	Yes	CNS 1	No	NA	1321	1	Not Hispanic or Latino	Positive	Relapse	0.084	"51,XY,der(2)t(2;21)(q37;q22),+2,t(2;12;21)(q37;p13;q22),del(9)(p22),+19,+20,+2mar[cp]/51,idem,del(6)(q15q25)[cp]"	Negative	ETV6-RUNX1	NA	NA	0.0013	0.01	NA	NA	NA	NA	NA	BLL	2585	NA	1:DECEASED	No	AALL0331	White	2	Male
TARGET-10-PARFTR-04	Recurrent Blood Derived Cancer - Bone Marrow	all_phase2_target_2018_pub	TARGET-10-PARFTR	Relapse	6	2127	NA	NA	DISCOVERY	Negative	0	1	NA	16	Yes	B-Lymphoblastic Leukemia/Lymphoma	B-Lymphoblastic Leukemia/Lymphoma	B-Precursor	No	CNS 1	No	465	284	1	Not Hispanic or Latino	Negative	Relapse	0.002	"46,XY,t(1;19)(q23;p13.3)[16]/46,XY[4]"	Negative	TCF3-PBX1	NA	NA	0	0.01	NA	NA	10.3	0.01	NA	BLL	465	NA	1:DECEASED	No	AALL0331	White	3	Male
TARGET-10-PAPJXI-04	Recurrent Blood Derived Cancer - Bone Marrow	all_phase2_target_2018_pub	TARGET-10-PAPJXI	Relapse	9	3250	Chemotherapy	NA	DISCOVERY	Negative	NA	4	NA	2	Yes	B-Lymphoblastic Leukemia/Lymphoma	B-Lymphoblastic Leukemia/Lymphoma	B-Precursor	No	CNS 1	No	NA	1409	1	Not Hispanic or Latino	Negative	Relapse	0.0743	"45,XX,add(1)(q42),t(11;22)(q13;q13),-15,der(15;22)(q10;q10),der(21)add(21)(p11.2)add(21)(q21)amp(AML1),+mar[6]/46,XX[14]"	Negative	iAMP21	NA	NA	0.029	0.001	NA	NA	NA	NA	NA	BLL	3229	NA	0:LIVING	No	AALL0331	White	2	Female
TARGET-10-PARPRW-04	Recurrent Blood Derived Cancer - Bone Marrow	all_phase2_target_2018_pub	TARGET-10-PARPRW	Relapse	16	5479	Chemotherapy; Radiation (NOS); Transplant	NA	DISCOVERY	Negative	0	0	NA	14	Yes	B-Lymphoblastic Leukemia/Lymphoma	B-Lymphoblastic Leukemia/Lymphoma	B-Precursor	No	CNS 2	No	442	377	1	Hispanic or Latino	Negative	Relapse	0.0987	"48,XX,+4,t(17;19)(q22;p13.3),+22[7]/46,XX[13]"	Negative	TCF3-HLF	NA	NA	0	0.01	NA	NA	NA	NA	NA	BLL	442	NA	1:DECEASED	No	AALL0232	Unknown	3	Female
TARGET-10-PAPHJF-04	Recurrent Blood Derived Cancer - Bone Marrow	all_phase2_target_2018_pub	TARGET-10-PAPHJF	Relapse	7	2511	CHEMOTHERAPY	NA	VALIDATION;DISCOVERY	Negative	NA	0	NA	4	Yes	B-Lymphoblastic Leukemia/Lymphoma	B-Lymphoblastic Leukemia/Lymphoma	B Cell ALL	No	CNS 1	No	483	282	1	Hispanic or Latino	Negative	Relapse	0.0693	"46,XX,t(1;19)(q23;p13.3),i(9)(q10),del(13)(q12)[7]/46,XX[13]"	Negative	TCF3-PBX1	NA	NA	0	0.001	NA	NA	NA	NA	NA	BLL	483	16	1:DECEASED	No	AALL0331	White	2	Female
[truncated: 7 more columns]

## Sheet: T-ALL
Sample_ID	Sample Type	Study ID	Patient_ID	Diagnosis Age	Diagnosis Age (days)	Alternative Therapy Given	Other Alternative Therapy Given	Analysis Cohort	BCR ABL1 Status	Bone Marrow Blasts Day 15	Bone Marrow Blasts Day 29	Bone Marrow Blasts Day 43	Bone Marrow Blasts Day 8	Bone Marrow Site of Relapse	Cell of tumor origin	CNS Site of Relapse	CNS Status	Congenital Abnormality	Death from Initial Pathologic Diagnosis Date	Time To Event (days)	DNA Index	Ethnicity Category	ETV6-RUNX1 Fusion Status	First Event	Fraction Genome Altered	Karyotype	MLL Status	Molecular Subtype	MRD Percentage at end of Consolidation	MRD Percentage at end of Consolidation Sensitivity	MRD Percentage Day 29	MRD Percentage Day 29 Sensitivity	MRD Percentage Day 43	MRD Percentage Day 43 Sensitivity	MRD Percentage Day 8	MRD Percentage Day 8 Sensitivity	Mutation Count	Overall Survival Days	Overall Survival (Months)	Overall Survival Status	Other Site of Relapse	Protocol	Race Category	Number of Samples Per Patient	Sex	Somatic Status	TCF3-PBX1 Status	Testes Site of Relapse	Testicular Involvement
TARGET-10-PATEVL-09A	Primary Blood Derived Cancer - Bone Marrow	all_phase2_target_2018_pub	TARGET-10-PATEVL	4	1228	NA	NA	VALIDATION	Negative	11	0	NA	95	No	T Cell ALL	No	CNS 2b	No	NA	2339	1	Not Hispanic or Latino	Unknown	None	NA	"46,XY,t(5;14)(q35;q32)"	Negative	NA	NA	NA	0.15	0.01	NA	NA	NA	NA	NA	2339	77	0:LIVING	No	AALL0434	Black or African American	1	Male	Matched	Negative	No	No
TARGET-10-PAUAFN-09A	Primary Blood Derived Cancer - Bone Marrow	all_phase2_target_2018_pub	TARGET-10-PAUAFN	4	1437	NA	NA	VALIDATION	Negative	NA	1	NA	0	No	T Cell ALL	No	CNS 2a	No	NA	1854	1	Unknown	Unknown	None	NA	"46,XY,del(9)(p21),t(11;14)(p13;q11.2)[4]/46,XY[16]"	Negative	NA	NA	NA	0	NA	NA	NA	NA	NA	NA	1854	61	0:LIVING	No	AALL0434	Unknown	1	Male	Matched	Negative	No	No
TARGET-10-PATWHB-09A	Primary Blood Derived Cancer - Bone Marrow	all_phase2_target_2018_pub	TARGET-10-PATWHB	11	3904	NA	NA	VALIDATION	Negative	1	0	NA	4	No	T Cell ALL	No	CNS 3c	No	NA	1914	1	Not Hispanic or Latino	Unknown	None	NA	"46,XX,t(5;14)(q35;q32)"	Negative	NA	NA	NA	0	NA	NA	NA	NA	NA	NA	1914	63	0:LIVING	No	AALL0434	White	1	Female	Matched	Negative	No	NA
TARGET-10-PATZYC-09A	Primary Blood Derived Cancer - Bone Marrow	all_phase2_target_2018_pub	TARGET-10-PATZYC	4	1350	NA	NA	VALIDATION	Negative	NA	0	NA	3	No	T Cell ALL	No	CNS 1	No	NA	1882	1	Not Hispanic or Latino	Negative	None	NA	"46,XY,i(9)(q10),add(10)(q22),del(11)(q23),add(12)(p11.2)[cp6]/46,XY[19]"	Negative	NA	NA	NA	0	NA	NA	NA	NA	NA	NA	1882	62	0:LIVING	No	AALL0434	White	1	Male	Matched	Negative	No	No
TARGET-10-PASINX-09A	Primary Blood Derived Cancer - Bone Marrow	all_phase2_target_2018_pub	TARGET-10-PASINX	12	4148	NA	NA	VALIDATION	Negative	2	0	NA	5	No	T Cell ALL	No	CNS 1	No	NA	2516	1	Not Hispanic or Latino	Unknown	None	NA	"46,XY,t(11;14)(p13;q11.2)[4]/46,XY[16]`"	Negative	NA	NA	NA	0	0.01	NA	NA	NA	NA	NA	2516	83	0:LIVING	No	AALL0434	White	1	Male	Matched	Negative	No	No
TARGET-10-PARLST-09A	Primary Blood Derived Cancer - Bone Marrow	all_phase2_target_2018_pub	TARGET-10-PARLST	10	3448	NA	NA	VALIDATION	Negative	3	0	NA	7	No	T Cell ALL	No	CNS 2a	No	NA	3058	1	Not Hispanic or Latino	Negative	None	NA	NA	Negative	NA	0	NA	1.3	0.01	NA	NA	NA	NA	NA	3058	101	0:LIVING	No	AALL0434	White	1	Male	Matched	Unknown	No	No
TARGET-10-PAUCDC-09A	Primary Blood Derived Cancer - Bone Marrow	all_phase2_target_2018_pub	TARGET-10-PAUCDC	17	6151	Chemotherapy	NA	VALIDATION	Negative	6	1	NA	72	No	T Cell ALL	No	CNS 1	No	NA	1867	1	Not Hispanic or Latino	Unknown	None	NA	"46,XY,der(4)t(4;13)(p15;q14),del(6)(q13q21)[17]/46,XY[3]"	Negative	NA	NA	NA	0	NA	NA	NA	NA	NA	NA	1867	62	0:LIVING	No	AALL0434	White	1	Male	Matched	Negative	No	No
TARGET-10-PATNAM-09A	Primary Blood Derived Cancer - Bone Marrow	all_phase2_target_2018_pub	TARGET-10-PATNAM	3	814	NA	NA	VALIDATION	Negative	1	0	NA	9	No	T Cell ALL	No	CNS 1	No	NA	2156	1	Hispanic or Latino	Unknown	None	NA	"46,XX,del(6)(q21)[20]"	Negative	NA	NA	NA	2.8	0.01	NA	NA	NA	NA	NA	2156	71	0:LIVING	No	AALL0434	Unknown	1	Female	Matched	Negative	No	NA
TARGET-10-PATPDA-09A	Primary Blood Derived Cancer - Bone Marrow	all_phase2_target_2018_pub	TARGET-10-PATPDA	3	747	Chemotherapy; XRT	NA	VALIDATION	Negative	1	0	NA	6	No	T Cell ALL	No	CNS 2c	No	NA	1815	1	Not Hispanic or Latino	Negative	None	NA	"46,XY,t(8;11)(q24;p11.2)[8]/46,XY[12]"	Negative	NA	NA	NA	0	NA	NA	NA	NA	NA	NA	1815	60	0:LIVING	No	AALL0434	White	1	Male	Matched	Negative	No	No
TARGET-10-PATEYS-09A	Primary Blood Derived Cancer - Bone Marrow	all_phase2_target_2018_pub	TARGET-10-PATEYS	6	1912	NA	NA	VALIDATION	Negative	3	1	NA	60	No	T Cell ALL	No	CNS 3b	No	NA	1932	1	Not Hispanic or Latino	Negative	None	NA	"46,XY[21]"	Negative	NA	NA	NA	0	NA	NA	NA	NA	NA	NA	1932	64	0:LIVING	No	AALL0434	Black or African American	1	Male	Matched	Unknown	No	No
TARGET-10-PASFLK-09A	Primary Blood Derived Cancer - Bone Marrow	all_phase2_target_2018_pub	TARGET-10-PASFLK	13	4390	NA	NA	VALIDATION	Negative	5	0	NA	59	No	T Cell ALL	No	CNS 1	No	NA	2675	1	Hispanic or Latino	Negative	None	NA	NA	Negative	NA	NA	NA	0.04	0.01	NA	NA	NA	NA	NA	2675	88	0:LIVING	No	AALL0434	White	1	Male	Matched	Unknown	No	No
TARGET-10-PASWXZ-09A	Primary Blood Derived Cancer - Bone Marrow	all_phase2_target_2018_pub	TARGET-10-PASWXZ	8	2759	NA	NA	VALIDATION	Negative	0	0	NA	NA	No	T Cell ALL	No	CNS 1	No	NA	2440	1	Hispanic or Latino	Negative	None	NA	"46,XX,add(1)(q42),i(9)(q10),t(10;13)(p11.1;q14),t(11;19)(19;4)(q23;p13.3p13.3;q27),del(12)(p11.2)[16]/46,XX[4]"	Positive	NA	NA	NA	0	NA	NA	NA	NA	NA	NA	2440	81	0:LIVING	No	AALL0434	White	1	Female	Matched	Negative	No	NA
TARGET-10-PARMKK-09A	Primary Blood Derived Cancer - Bone Marrow	all_phase2_target_2018_pub	TARGET-10-PARMKK	4	1222	NA	NA	VALIDATION	Negative	2	0	NA	5	No	T Cell ALL	No	CNS 2a	No	NA	3003	1	Not Hispanic or Latino	Unknown	None	NA	"46,XY,t(11;14)(p13;q11.2)[5]/46,idem,inv(14)(q11.2q32)[13]/46,XY[2]"	Negative	NA	NA	NA	0	0.01	NA	NA	NA	NA	NA	3003	99	0:LIVING	No	AALL0434	Black or African American	1	Male	Matched	Negative	No	No
TARGET-10-PASJYI-09A	Primary Blood Derived Cancer - Bone Marrow	all_phase2_target_2018_pub	TARGET-10-PASJYI	15	5228	NA	NA	VALIDATION	Negative	3	0	NA	31	No	T Cell ALL	No	CNS 1	No	NA	2439	1	Not Hispanic or Latino	Negative	None	NA	"46,XY[20]"	Negative	NA	0	NA	1.2	0.01	NA	NA	NA	NA	NA	2439	81	0:LIVING	No	AALL0434	White	1	Male	Matched	Unknown	No	No
TARGET-10-PATRAB-09A	Primary Blood Derived Cancer - Bone Marrow	all_phase2_target_2018_pub	TARGET-10-PATRAB	5	1707	NA	NA	VALIDATION	Negative	NA	1	NA	2	No	T Cell ALL	No	CNS 2a	No	NA	2146	1	Not Hispanic or Latino	Unknown	None	NA	"46,XX,del(9)(p13p22)[20]"	Negative	NA	NA	NA	0	NA	NA	NA	NA	NA	NA	2146	71	0:LIVING	No	AALL0434	White	1	Female	Matched	Negative	No	NA
TARGET-10-PASSHC-09A	Primary Blood Derived Cancer - Bone Marrow	all_phase2_target_2018_pub	TARGET-10-PASSHC	16	5570	NA	NA	VALIDATION	Negative	2	0	NA	28	No	T Cell ALL	No	CNS 2b	No	NA	2483	1	Not Hispanic or Latino	Negative	None	NA	"46,XY,del(9)(p13),t(10;14)(q24;q11.2),add(12)(p13)[14]/46,XY[6]"	Negative	NA	NA	NA	0.24	0.01	NA	NA	NA	NA	NA	2483	82	0:LIVING	No	AALL0434	White	1	Male	Matched	Negative	No	No
TARGET-10-PASMHF-09A	Primary Blood Derived Cancer - Bone Marrow	all_phase2_target_2018_pub	TARGET-10-PASMHF	13	4410	NA	NA	VALIDATION	Negative	3	3	NA	17	No	T Cell ALL	No	CNS 3a	No	NA	2531	1	Hispanic or Latino	Negative	None	NA	"46,XX,t(8;14)(q24.1;q11.2)[2]/46,XX[7]"	Negative	NA	NA	NA	0	0.01	NA	NA	NA	NA	NA	2531	84	0:LIVING	No	AALL0434	White	1	Female	Matched	Negative	No	NA
TARGET-10-PASXSI-09A	Primary Blood Derived Cancer - Bone Marrow	all_phase2_target_2018_pub	TARGET-10-PASXSI	9	3272	Chemotherapy; XRT	NA	VALIDATION	Negative	NA	2	NA	1	No	T Cell ALL	No	CNS 3b	No	NA	2420	1	Hispanic or Latino	Unknown	None	NA	"46,XY,t(11;14)(p13;q11.2)[18]/46,XY[2]"	Negative	NA	NA	NA	0	NA	NA	NA	NA	NA	NA	2420	80	0:LIVING	No	AALL0434	Unknown	1	Male	Matched	Negative	No	No
TARGET-10-PATXNK-09A	Primary Blood Derived Cancer - Bone Marrow	all_phase2_target_2018_pub	TARGET-10-PATXNK	10	3428	Chemotherapy; XRT	NA	VALIDATION	Negative	NA	0	NA	2	No	T Cell ALL	No	CNS 1	No	NA	1865	1	Not Hispanic or Latino	Unknown	None	NA	"45,XY,del(6)(q13q23),dic(9;22)(p21;p11.1)[13]/46,XY[7]"	Negative	NA	NA	NA	0	NA	NA	NA	NA	NA	NA	1865	62	0:LIVING	No	AALL0434	White	1	Male	Matched	Negative	No	No
TARGET-10-PARAYM-09A	Primary Blood Derived Cancer - Bone Marrow	all_phase2_target_2018_pub	TARGET-10-PARAYM	16	5569	NA	NA	VALIDATION	Negative	NA	0	NA	0	No	T Cell ALL	No	CNS 2a	No	NA	3399	1	Hispanic or Latino	Negative	None	NA	"46,XY,del(9)(p22)[14]/46,XY[6]"	Negative	NA	NA	NA	0	0.01	NA	NA	NA	NA	NA	3399	112	0:LIVING	No	AALL0434	White	1	Male	Matched	Negative	No	No
TARGET-10-PATRNA-09A	Primary Blood Derived Cancer - Bone Marrow	all_phase2_target_2018_pub	TARGET-10-PATRNA	3	803	NA	NA	VALIDATION	Negative	0	0	NA	8	No	T Cell ALL	No	CNS 2a	No	NA	2079	1	Not Hispanic or Latino	Unknown	None	NA	"46,XY,t(7;9)(q34;q34),del(12)(p12)[3]/46,XY[29]"	Negative	NA	NA	NA	0	NA	NA	NA	NA	NA	NA	2079	69	0:LIVING	No	AALL0434	White	1	Male	Matched	Negative	No	No
TARGET-10-PASUSV-09A	Primary Blood Derived Cancer - Bone Marrow	all_phase2_target_2018_pub	TARGET-10-PASUSV	9	3127	NA	NA	VALIDATION	Negative	NA	1	NA	1	No	T Cell ALL	No	CNS 1	No	NA	2552	1	Not Hispanic or Latino	Unknown	None	NA	"46,XY,der(15)t(9;15)(p13~21;q15~22),del(15)(q15~22)[5]/46,XY[15]"	Negative	NA	NA	NA	0.5	0.01	NA	NA	NA	NA	NA	2552	84	0:LIVING	No	AALL0434	White	1	Male	Matched	Negative	No	No
TARGET-10-PATCNI-09A	Primary Blood Derived Cancer - Bone Marrow	all_phase2_target_2018_pub	TARGET-10-PATCNI	5	1682	Chemotherapy; Stem Cell Transplant; XRT	NA	VALIDATION	Negative	28	2	NA	81	No	T Cell ALL	No	CNS 1	No	NA	2400	1	Not Hispanic or Latino	Negative	None	NA	"46,XX,t(11;19)(q23;p13.3)[cp20]"	Positive	NA	NA	NA	2.2	0.01	NA	NA	NA	NA	NA	2400	79	0:LIVING	No	AALL0434	Black or African American	1	Female	Matched	Negative	No	NA
TARGET-10-PATBGC-09A	Primary Blood Derived Cancer - Bone Marrow	all_phase2_target_2018_pub	TARGET-10-PATBGC	11	3946	NA	NA	VALIDATION	Negative	21	2	NA	64	No	T Cell ALL	No	CNS 1	No	NA	1841	1	Not Hispanic or Latino	Unknown	None	NA	"46,XX,t(4;12;9)(q13;p13q34)[20]"	Negative	NA	NA	NA	0.8	0.01	NA	NA	NA	NA	NA	1841	61	0:LIVING	No	AALL0434	Black or African American	1	Female	Matched	Negative	No	NA
TARGET-10-PATITB-09A	Primary Blood Derived Cancer - Bone Marrow	all_phase2_target_2018_pub	TARGET-10-PATITB	16	5514	Chemotherapy; XRT	NA	VALIDATION	Negative	NA	0	NA	1	No	T Cell ALL	No	CNS 2b	No	NA	2191	1	Not Hispanic or Latino	Negative	None	NA	"46,XY[20]"	Negative	NA	NA	NA	0	NA	NA	NA	NA	NA	NA	2191	73	0:LIVING	No	AALL0434	Black or African American	1	Male	Matched	Unknown	No	No
TARGET-10-PASLAB-09A	Primary Blood Derived Cancer - Bone Marrow	all_phase2_target_2018_pub	TARGET-10-PASLAB	5	1757	NA	NA	VALIDATION	Negative	NA	1	NA	3	No	T Cell ALL	No	CNS 1	No	NA	2517	1	Not Hispanic or Latino	Unknown	None	NA	"46,XX,del(1)(p32p32)/46,XX"	Negative	NA	NA	NA	0	0.01	NA	NA	NA	NA	NA	2517	83	0:LIVING	No	AALL0434	White	1	Female	Matched	Negative	No	NA
TARGET-10-PASLBB-09A	Primary Blood Derived Cancer - Bone Marrow	all_phase2_target_2018_pub	TARGET-10-PASLBB	8	2874	Chemotherapy; XRT	NA	VALIDATION	Negative	23	0	NA	81	No	T Cell ALL	No	CNS 1	No	NA	2478	1.1203	Not Hispanic or Latino	Negative	None	NA	NA	Negative	NA	NA	NA	1	0.01	NA	NA	NA	NA	NA	2478	82	0:LIVING	No	AALL0434	White	1	Male	Matched	Unknown	No	No
TARGET-10-PASRCV-09A	Primary Blood Derived Cancer - Bone Marrow	all_phase2_target_2018_pub	TARGET-10-PASRCV	4	1241	Stem Cell Transplant; Chemotherapy	NA	VALIDATION	Negative	30	4	NA	50	No	T Cell ALL	No	CNS 1	No	NA	2451	1	Not Hispanic or Latino	Unknown	None	NA	"46,XX[20]"	Negative	NA	NA	NA	3.2	0.01	NA	NA	NA	NA	NA	2451	81	0:LIVING	No	AALL0434	White	1	Female	Matched	Unknown	No	NA
TARGET-10-PATIBE-09A	Primary Blood Derived Cancer - Bone Marrow	all_phase2_target_2018_pub	TARGET-10-PATIBE	12	4106	NA	NA	VALIDATION	Negative	1	0	NA	40	No	T Cell ALL	No	CNS 2a	No	NA	2124	1	Not Hispanic or Latino	Unknown	None	NA	"47,XX,+8,t(11;19)(q23;p13.3)[20]"	Positive	NA	NA	NA	0	NA	NA	NA	NA	NA	NA	2124	70	0:LIVING	No	AALL0434	Black or African American	1	Female	Matched	Negative	No	NA
TARGET-10-PARUEU-09A	Primary Blood Derived Cancer - Bone Marrow	all_phase2_target_2018_pub	TARGET-10-PARUEU	6	2036	NA	NA	VALIDATION	Negative	0	0	NA	16	No	T Cell ALL	No	CNS 1	No	NA	2247	1	Not Hispanic or Latino	Negative	None	NA	"46,XY,add(2)(q34)[11]/46,XY[9]"	Negative	NA	NA	NA	0	0.01	NA	NA	NA	NA	NA	2247	74	0:LIVING	No	AALL0434	White	1	Male	Matched	Negative	No	No
TARGET-10-PARPHB-09A	Primary Blood Derived Cancer - Bone Marrow	all_phase2_target_2018_pub	TARGET-10-PARPHB	2	400	NA	NA	VALIDATION	Negative	5	1	NA	79	No	T Cell ALL	No	CNS 3b	No	NA	2960	1	Not Hispanic or Latino	Unknown	None	NA	"46,XY,del(6)(q13q23)[3]/46,XY[17]"	Negative	NA	NA	NA	0.038	0.001	NA	NA	NA	NA	NA	2960	98	0:LIVING	No	AALL0434	White	1	Male	Matched	Negative	No	No
TARGET-10-PATMRE-09A	Primary Blood Derived Cancer - Bone Marrow	all_phase2_target_2018_pub	TARGET-10-PATMRE	7	2472	NA	NA	VALIDATION	Negative	0	0	NA	38	No	T Cell ALL	No	CNS 1	No	NA	2099	1	Not Hispanic or Latino	Negative	None	NA	"46,XY,+5,del(5)(q13q33),der(5)t(5;11)(q13;q13),-11[15]/46,XY[5]"	Negative	NA	NA	NA	0	NA	NA	NA	NA	NA	NA	2099	70	0:LIVING	No	AALL0434	Black or African American	1	Male	Matched	Negative	No	No
TARGET-10-PARNBN-09A	Primary Blood Derived Cancer - Bone Marrow	all_phase2_target_2018_pub	TARGET-10-PARNBN	11	3674	NA	NA	VALIDATION	Negative	6	0	NA	54	No	T Cell ALL	No	CNS 1	No	NA	1687	1	Not Hispanic or Latino	Unknown	None	NA	"46,XY,t(11;14)(p13;q11.2)[19]/46,idem,del(6)(q21q24)[3]/46,XY[9]"	Negative	NA	NA	NA	0.1	0.01	NA	NA	NA	NA	NA	1687	56	0:LIVING	No	AALL0434	Unknown	1	Male	Matched	Negative	No	No
TARGET-10-PARHBT-09A	Primary Blood Derived Cancer - Bone Marrow	all_phase2_target_2018_pub	TARGET-10-PARHBT	18	6213	NA	NA	VALIDATION	Negative	NA	1	NA	1	No	T Cell ALL	No	CNS 1	No	NA	2956	1.162	Not Hispanic or Latino	Unknown	None	NA	"48,XY,+8,+mar[4]/46,XY[16]"	Negative	NA	NA	NA	0	0.01	NA	NA	NA	NA	NA	2956	98	0:LIVING	No	AALL0434	White	1	Male	Matched	Negative	No	No
TARGET-10-PATJLT-09A	Primary Blood Derived Cancer - Bone Marrow	all_phase2_target_2018_pub	TARGET-10-PATJLT	13	4416	NA	NA	VALIDATION	Negative	0	0	NA	28	No	T Cell ALL	No	CNS 3a	No	NA	2201	1	Hispanic or Latino	Negative	None	NA	"46,XY,del(6)(q13q23),t(7;9)(q34;q32)[21]/46,XY[2]"	Negative	NA	NA	NA	0	NA	NA	NA	NA	NA	NA	2201	73	0:LIVING	No	AALL0434	White	1	Male	Matched	Negative	No	No
TARGET-10-PARNMV-09A	Primary Blood Derived Cancer - Bone Marrow	all_phase2_target_2018_pub	TARGET-10-PARNMV	10	3481	Chemotherapy	NA	VALIDATION	Negative	6	0	NA	78	No	T Cell ALL	No	CNS 1	No	NA	2905	1	Not Hispanic or Latino	Unknown	None	NA	"46,XY,del(6)(q13q23)[8]/46,XY[4]"	Negative	NA	NA	NA	0	0.01	NA	NA	NA	NA	NA	2905	96	0:LIVING	No	AALL0434	White	1	Male	Matched	Negative	No	No
TARGET-10-PARJPL-09A	Primary Blood Derived Cancer - Bone Marrow	all_phase2_target_2018_pub	TARGET-10-PARJPL	4	1374	NA	NA	VALIDATION	Negative	NA	0	NA	4	No	T Cell ALL	No	CNS 1	No	NA	3158	1	Not Hispanic or Latino	Unknown	None	NA	"46,XY,+3,der(3)t(3;9)(q12;q13),del(8)(p11.1),-9[18]/46,XY[2]"	Negative	NA	NA	NA	0	0.1	NA	NA	NA	NA	NA	3158	104	0:LIVING	No	AALL0434	White	1	Male	Matched	Negative	No	No
TARGET-10-PATFJP-09A	Primary Blood Derived Cancer - Bone Marrow	all_phase2_target_2018_pub	TARGET-10-PATFJP	9	3249	Chemotherapy	NA	VALIDATION	Negative	NA	1	NA	2	No	T Cell ALL	No	CNS 1	No	NA	2025	1	Not Hispanic or Latino	Negative	None	NA	"47,XY,+17[9]/46,XY[12]"	Negative	NA	NA	NA	0	NA	NA	NA	NA	NA	NA	2025	67	0:LIVING	No	AALL0434	White	1	Male	Matched	Negative	No	No
TARGET-10-PATGLV-09A	Primary Blood Derived Cancer - Bone Marrow	all_phase2_target_2018_pub	TARGET-10-PATGLV	7	2257	NA	NA	VALIDATION	Negative	1	1	NA	5	No	T Cell ALL	No	CNS 1	No	NA	2289	1	Hispanic or Latino	Negative	None	NA	"46,XY,del(10)(q22q24),del(11)(q13q23)[24]/46,XY[16]"	Negative	NA	NA	NA	0.2	0.01	NA	NA	NA	NA	NA	2289	76	0:LIVING	No	AALL0434	White	1	Male	Matched	Negative	No	No
TARGET-10-PATHWV-09A	Primary Blood Derived Cancer - Bone Marrow	all_phase2_target_2018_pub	TARGET-10-PATHWV	9	3127	NA	NA	VALIDATION	Negative	0	0	NA	19	No	T Cell ALL	No	CNS 2c	No	NA	2253	1	Not Hispanic or Latino	Negative	None	NA	"46,XY,del(6)(q13q21)[7]/46,XY[4]"	Negative	NA	NA	NA	0.09	0.01	NA	NA	NA	NA	NA	2253	75	0:LIVING	No	AALL0434	White	1	Male	Matched	Negative	No	No
TARGET-10-PASKAD-09A	Primary Blood Derived Cancer - Bone Marrow	all_phase2_target_2018_pub	TARGET-10-PASKAD	11	3809	NA	NA	VALIDATION	Negative	NA	0	NA	9	No	T Cell ALL	No	CNS 3b	No	NA	2536	1.0993	Not Hispanic or Latino	Unknown	None	NA	"46,XX,del(9)(p13)[4]/46,idem,del(6)(q13q21)[4]/50,idem,+8,+9,+20,+mar[cp3]/46,XX[9]"	Negative	NA	NA	NA	0	0.01	NA	NA	NA	NA	NA	2536	84	0:LIVING	No	AALL0434	White	1	Female	Matched	Negative	No	NA
TARGET-10-PASUGC-09A	Primary Blood Derived Cancer - Bone Marrow	all_phase2_target_2018_pub	TARGET-10-PASUGC	10	3515	NA	NA	VALIDATION	Negative	1	0	NA	20	No	T Cell ALL	No	CNS 2b	No	NA	2411	1	Hispanic or Latino	Unknown	None	NA	"46,XY,inv(5)(p15.1q31)[6]/46,idem,del(13)(q14q22)[1]/46,idem,del(6)(q15q21),del(13)(q14q22)[3]/46,XY[17]"	Negative	NA	NA	NA	0	NA	NA	NA	NA	NA	NA	2411	80	0:LIVING	No	AALL0434	White	1	Male	Matched	Negative	No	No
TARGET-10-PASVPZ-09A	Primary Blood Derived Cancer - Bone Marrow	all_phase2_target_2018_pub	TARGET-10-PASVPZ	4	1333	NA	NA	VALIDATION	Negative	NA	2	NA	3	No	T Cell ALL	No	CNS 1	No	NA	2432	1	Not Hispanic or Latino	Negative	None	NA	NA	Negative	NA	NA	NA	0	NA	NA	NA	NA	NA	NA	2432	80	0:LIVING	No	AALL0434	White	1	Male	Matched	Unknown	No	No
TARGET-10-PATEAK-09A	Primary Blood Derived Cancer - Bone Marrow	all_phase2_target_2018_pub	TARGET-10-PATEAK	18	6551	NA	NA	VALIDATION	Negative	4	0	NA	0	No	T Cell ALL	No	CNS 1	No	NA	2340	1	Not Hispanic or Latino	Unknown	None	NA	"47,XY,+6,del(6)(q21)[10]/47,idem,add(19)(q13)[2]/46,XY[8]"	Negative	NA	NA	NA	0	NA	NA	NA	NA	NA	NA	2340	77	0:LIVING	No	AALL0434	Asian	1	Male	Matched	Negative	No	No
TARGET-10-PAREGZ-09A	Primary Blood Derived Cancer - Bone Marrow	all_phase2_target_2018_pub	TARGET-10-PAREGZ	9	3128	NA	NA	VALIDATION	Negative	8	1	NA	45	No	T Cell ALL	No	CNS 1	No	NA	3087	1	Not Hispanic or Latino	Unknown	None	NA	"46,XX,del(13)(q12q22)[20]"	Negative	NA	NA	NA	0.49	0.01	NA	NA	NA	NA	NA	3087	102	0:LIVING	No	AALL0434	White	1	Female	Matched	Negative	No	NA
TARGET-10-PATCUK-09A	Primary Blood Derived Cancer - Bone Marrow	all_phase2_target_2018_pub	TARGET-10-PATCUK	13	4397	NA	NA	VALIDATION	Negative	NA	0	NA	2	No	T Cell ALL	No	CNS 1	No	NA	2244	1	Not Hispanic or Latino	Negative	None	NA	"46,XY,t(1;4)(p32;q11.2),add(7)(q34),del(9)(p21.3),del(11)(p15)[18]/46,XY[2].ish t(1;14)(1p36-;IGH+;1p36+,IGH-),del(9)(p16-)"	Negative	NA	NA	NA	0	NA	NA	NA	NA	NA	NA	2244	74	0:LIVING	No	AALL0434	White	1	Male	Matched	Negative	No	No
TARGET-10-PAUAYB-09A	Primary Blood Derived Cancer - Bone Marrow	all_phase2_target_2018_pub	TARGET-10-PAUAYB	19	6682	Chemotherapy; XRT	NA	VALIDATION	Negative	5	3	NA	60	No	T Cell ALL	No	CNS 2c	No	NA	1834	1	Not Hispanic or Latino	Unknown	None	NA	"46,XY,t(5;14)(q35;q32)[20]"	Negative	NA	NA	NA	0.68	0.01	NA	NA	NA	NA	NA	1834	61	0:LIVING	No	AALL0434	Asian	1	Male	Matched	Negative	No	No
TARGET-10-PATHGY-09A	Primary Blood Derived Cancer - Bone Marrow	all_phase2_target_2018_pub	TARGET-10-PATHGY	4	1319	NA	NA	VALIDATION	Negative	NA	1	NA	2	No	T Cell ALL	No	CNS 2b	No	NA	2125	1	Not Hispanic or Latino	Negative	None	NA	"46,XY,add(1)(p36.1),-11,+19,der(19)t(11;19)(q13;q13.3)[20]/46,XY[2]"	Negative	NA	NA	NA	0	NA	NA	NA	NA	NA	NA	2125	70	0:LIVING	No	AALL0434	White	1	Male	Matched	Negative	No	No
TARGET-10-PARPET-09A	Primary Blood Derived Cancer - Bone Marrow	all_phase2_target_2018_pub	TARGET-10-PARPET	5	1811	NA	NA	VALIDATION	Negative	NA	0	NA	4	No	T Cell ALL	No	CNS 1	No	NA	1939	1	Not Hispanic or Latino	Negative	None	NA	"46,XX[20]"	Negative	NA	NA	NA	0	0.01	NA	NA	NA	NA	NA	1939	64	0:LIVING	No	AALL0434	Black or African American	1	Female	Matched	Unknown	No	NA
TARGET-10-PATMTV-09A	Primary Blood Derived Cancer - Bone Marrow	all_phase2_target_2018_pub	TARGET-10-PATMTV	12	4045	NA	NA	VALIDATION	Negative	10	0	NA	30	No	T Cell ALL	No	CNS 2a	No	NA	2179	1	Not Hispanic or Latino	Unknown	None	NA	"46,XY,t(6;11)(q27;q23)[20]"	Positive	NA	NA	NA	0.03	0.01	NA	NA	NA	NA	NA	2179	72	0:LIVING	No	AALL0434	White	1	Male	Matched	Negative	No	No
TARGET-10-PARRKK-09A	Primary Blood Derived Cancer - Bone Marrow	all_phase2_target_2018_pub	TARGET-10-PARRKK	9	3244	Chemotherapy; XRT	NA	VALIDATION	Negative	NA	0	NA	2	No	T Cell ALL	No	CNS 1	No	NA	2752	1	Not Hispanic or Latino	Negative	None	NA	"46,XY,t(1;7)(p34;p13),del(6)(q21q25)[17]/46,XY[3]"	Negative	NA	NA	NA	0	0.01	NA	NA	NA	NA	NA	2752	91	0:LIVING	No	AALL0434	White	1	Male	Matched	Negative	No	No
TARGET-10-PARJXW-09A	Primary Blood Derived Cancer - Bone Marrow	all_phase2_target_2018_pub	TARGET-10-PARJXW	15	5413	NA	NA	VALIDATION	Negative	NA	0	NA	0	No	T Cell ALL	No	CNS 1	No	NA	35	1	Not Hispanic or Latino	Unknown	None	NA	"46,XY,t(1;14)(p32;q11.2),del(9)(p13)[24]/46,XY[1]"	Negative	NA	NA	NA	0.026	0.001	NA	NA	NA	NA	NA	35	2	0:LIVING	No	AALL0434	White	1	Male	Matched	Negative	No	No
TARGET-10-PASTLP-09A	Primary Blood Derived Cancer - Bone Marrow	all_phase2_target_2018_pub	TARGET-10-PASTLP	10	3420	Chemotherapy	NA	VALIDATION	Negative	NA	0	NA	0	No	T Cell ALL	No	CNS 1	No	NA	2240	1	Hispanic or Latino	Unknown	None	NA	"46,XY,t(5;14)(q35;q32)[20]"	Negative	NA	NA	NA	0	NA	NA	NA	NA	NA	NA	2240	74	0:LIVING	No	AALL0434	White	1	Male	Matched	Negative	No	No
TARGET-10-PASXUU-09A	Primary Blood Derived Cancer - Bone Marrow	all_phase2_target_2018_pub	TARGET-10-PASXUU	8	2562	Chemotherapy	NA	VALIDATION	Negative	2	0	NA	16	No	T Cell ALL	No	CNS 1	No	NA	2306	1	Not Hispanic or Latino	Unknown	None	NA	"46,XY,del(6)(q13q21),del(9)(p13)[4]/46,idem,-10,+mar[4]/46,idem,del(9)(p13),add(11)(p15)[4]/46,XY[8]"	Negative	NA	NA	NA	0	NA	NA	NA	NA	NA	NA	2306	76	0:LIVING	No	AALL0434	White	1	Male	Matched	Negative	No	No
TARGET-10-PARPYJ-09A	Primary Blood Derived Cancer - Bone Marrow	all_phase2_target_2018_pub	TARGET-10-PARPYJ	8	2719	NA	NA	VALIDATION	Negative	75	4	NA	85	No	T Cell ALL	No	CNS 2b	No	NA	2759	1.0259	Not Hispanic or Latino	Unknown	None	NA	"46,XX,t(5;7)(q33;q11.2)[3]/46,XX[17]"	Negative	NA	0	NA	1.7	0.01	NA	NA	NA	NA	NA	2759	91	0:LIVING	No	AALL0434	White	1	Female	Matched	Negative	No	NA
TARGET-10-PATXAL-09A	Primary Blood Derived Cancer - Bone Marrow	all_phase2_target_2018_pub	TARGET-10-PATXAL	16	5626	NA	NA	VALIDATION	Negative	NA	1	NA	3	No	T Cell ALL	No	CNS 1	No	NA	235	1	Not Hispanic or Latino	Unknown	None	NA	"46,XY,add(9)(p13)[13]/46,XY[3]"	Negative	NA	NA	NA	0	NA	NA	NA	NA	NA	NA	235	8	0:LIVING	No	AALL0434	Black or African American	1	Male	Matched	Negative	No	No
TARGET-10-PAUAJA-09A	Primary Blood Derived Cancer - Bone Marrow	all_phase2_target_2018_pub	TARGET-10-PAUAJA	12	4343	NA	NA	VALIDATION	Negative	16	0	NA	48	No	T Cell ALL	No	CNS 1	No	NA	1875	1	Not Hispanic or Latino	Negative	None	NA	"46,XY,ins(19;11)(p13.3;q23q23),del(12)(p13)[14]/46,XY[7]"	Positive	NA	NA	NA	2.1	0.01	NA	NA	NA	NA	NA	1875	62	0:LIVING	No	AALL0434	Unknown	1	Male	Matched	Negative	No	No
TARGET-10-PATXNR-09A	Primary Blood Derived Cancer - Bone Marrow	all_phase2_target_2018_pub	TARGET-10-PATXNR	18	6258	NA	NA	VALIDATION	Negative	NA	0	NA	1	No	T Cell ALL	No	CNS 1	No	NA	1869	NA	Not Hispanic or Latino	Negative	None	NA	"46,X,-X,del(3)(q21q25),add(9)(p21),del(9)p21p21),+10[20]"	Negative	NA	NA	NA	0	NA	NA	NA	NA	NA	NA	1869	62	0:LIVING	No	AALL0434	White	1	Female	Matched	Negative	No	NA
TARGET-10-PASJLN-09A	Primary Blood Derived Cancer - Bone Marrow	all_phase2_target_2018_pub	TARGET-10-PASJLN	11	3991	NA	NA	VALIDATION	Negative	NA	2	NA	2	No	T Cell ALL	No	CNS 1	No	NA	2662	1	Not Hispanic or Latino	Unknown	None	NA	"46,XY,add(1)(p36.3[12]/46,XY[8]"	Negative	NA	NA	NA	0	0.01	NA	NA	NA	NA	NA	2662	88	0:LIVING	No	AALL0434	White	1	Male	Matched	Negative	No	No
TARGET-10-PARWLP-09A	Primary Blood Derived Cancer - Bone Marrow	all_phase2_target_2018_pub	TARGET-10-PARWLP	8	2884	NA	NA	VALIDATION	Negative	2	1	NA	58	No	T Cell ALL	No	CNS 2a	No	NA	2884	1.132	Not Hispanic or Latino	Unknown	None	NA	NA	Negative	NA	NA	NA	0	NA	NA	NA	NA	NA	NA	2884	95	0:LIVING	No	AALL0434	White	1	Male	Matched	Unknown	No	No
TARGET-10-PATNIA-09A	Primary Blood Derived Cancer - Bone Marrow	all_phase2_target_2018_pub	TARGET-10-PATNIA	7	2401	NA	NA	VALIDATION	Negative	0	1	NA	0	No	T Cell ALL	No	CNS 1	No	NA	2153	1	Not Hispanic or Latino	Unknown	None	NA	"46,XX,del(1)(p13p31),del(7)(q32q36)[16]/46,XX[4]"	Negative	NA	NA	NA	0	NA	NA	NA	NA	NA	NA	2153	71	0:LIVING	No	AALL0434	Asian	1	Female	Matched	Negative	No	NA
TARGET-10-PASFKA-09A	Primary Blood Derived Cancer - Bone Marrow	all_phase2_target_2018_pub	TARGET-10-PASFKA	13	4666	Chemotherapy; XRT	NA	VALIDATION	Negative	NA	0	NA	1	No	T Cell ALL	No	CNS 1	No	NA	2609	1	Not Hispanic or Latino	Negative	None	NA	"46,XY[20]"	Negative	NA	NA	NA	1.2	0.01	NA	NA	NA	NA	NA	2609	86	0:LIVING	No	AALL0434	White	1	Male	Matched	Unknown	No	No
TARGET-10-PASSPP-09A	Primary Blood Derived Cancer - Bone Marrow	all_phase2_target_2018_pub	TARGET-10-PASSPP	10	3642	Chemotherapy	NA	VALIDATION	Negative	3	0	NA	47	No	T Cell ALL	No	CNS 2a	No	NA	2386	1	Not Hispanic or Latino	Unknown	None	NA	"46,XY,t(11;19)(q23;p13.3)[20]/46,XY[3]"	Positive	NA	NA	NA	0	NA	NA	NA	NA	NA	NA	2386	79	0:LIVING	No	AALL0434	Unknown	1	Male	Matched	Negative	No	No
TARGET-10-PATFYZ-09A	Primary Blood Derived Cancer - Bone Marrow	all_phase2_target_2018_pub	TARGET-10-PATFYZ	16	5624	NA	NA	VALIDATION	Negative	NA	1	NA	1	No	T Cell ALL	No	CNS 1	No	NA	2317	1	Not Hispanic or Latino	Unknown	None	NA	"46,XY,der(10)t(10;14)(q24;q24),del(12)(p11.2p13),add(14)(q11.2)[8]/46,XY[13]"	Negative	NA	NA	NA	0.07	0.01	NA	NA	NA	NA	NA	2317	77	0:LIVING	No	AALL0434	White	1	Male	Matched	Negative	No	No
TARGET-10-PATRXL-09A	Primary Blood Derived Cancer - Bone Marrow	all_phase2_target_2018_pub	TARGET-10-PATRXL	5	1767	Chemotherapy	NA	VALIDATION	Negative	2	0	NA	9	No	T Cell ALL	No	CNS 2a	No	NA	1795	1	Not Hispanic or Latino	Negative	None	NA	"46,XY[21]"	Negative	NA	NA	NA	0.19	0.01	NA	NA	NA	NA	NA	1795	60	0:LIVING	No	AALL0434	White	1	Male	Matched	Unknown	No	No
TARGET-10-PARKLK-09A	Primary Blood Derived Cancer - Bone Marrow	all_phase2_target_2018_pub	TARGET-10-PARKLK	2	662	NA	NA	VALIDATION	Negative	NA	3	NA	1	No	T Cell ALL	No	CNS 1	No	NA	29	1	Not Hispanic or Latino	Negative	None	NA	"46,XY[20]"	Negative	NA	NA	NA	0.084	0.001	NA	NA	NA	NA	NA	29	1	0:LIVING	No	AALL0434	White	1	Male	Matched	Unknown	No	No
TARGET-10-PARJNX-09A	Primary Blood Derived Cancer - Bone Marrow	all_phase2_target_2018_pub	TARGET-10-PARJNX	4	1131	Chemotherapy; Chemotherapy; XRT	NA	VALIDATION	Negative	NA	1	NA	2	No	T Cell ALL	No	CNS 2a	No	NA	3006	1	Unknown	Negative	None	NA	"46,XX,t(11;14)(p13;q11.2)[18]/46,XX[2]"	Negative	NA	NA	NA	0	0.01	NA	NA	NA	NA	NA	3006	99	0:LIVING	No	AALL0434	Black or African American	1	Female	Matched	Negative	No	NA
TARGET-10-PARLJA-09A	Primary Blood Derived Cancer - Bone Marrow	all_phase2_target_2018_pub	TARGET-10-PARLJA	9	3151	NA	NA	VALIDATION	Negative	0	0	NA	10	No	T Cell ALL	No	CNS 2a	No	NA	2932	1	Not Hispanic or Latino	Negative	None	NA	"46,XY,t(2;14)(p11.1;q32)[16]/46,idem,add(16)(q24)[2]/46,XY[2]"	Negative	NA	NA	NA	0.15	0.01	NA	NA	NA	NA	NA	2932	97	0:LIVING	No	AALL0434	White	1	Male	Matched	Negative	No	No
TARGET-10-PASSEF-09A	Primary Blood Derived Cancer - Bone Marrow	all_phase2_target_2018_pub	TARGET-10-PASSEF	5	1806	NA	NA	VALIDATION	Negative	NA	0	NA	1	No	T Cell ALL	No	CNS 2a	No	NA	2487	1	Hispanic or Latino	Unknown	None	NA	"46,XX,t(1;14)(p34;q11.2),t(11;14)(p13;q11.2)[12]/46,XX[8]"	Negative	NA	NA	NA	0	NA	NA	NA	NA	NA	NA	2487	82	0:LIVING	No	AALL0434	Unknown	1	Female	Matched	Negative	No	NA
TARGET-10-PASHDV-09A	Primary Blood Derived Cancer - Bone Marrow	all_phase2_target_2018_pub	TARGET-10-PASHDV	12	4257	NA	NA	VALIDATION	Negative	0	0	NA	0	No	T Cell ALL	No	CNS 2a	No	NA	2671	1	Not Hispanic or Latino	Unknown	None	NA	"46,XY,inv(7)(p15q34),del(12)(p12)[17]/46,XY[10]"	Negative	NA	NA	NA	0	0.01	NA	NA	NA	NA	NA	2671	88	0:LIVING	No	AALL0434	White	1	Male	Matched	Negative	No	No
TARGET-10-PASSZA-09A	Primary Blood Derived Cancer - Bone Marrow	all_phase2_target_2018_pub	TARGET-10-PASSZA	15	5416	Chemotherapy	NA	VALIDATION	Negative	NA	0	NA	0	No	T Cell ALL	No	CNS 1	No	NA	2496	1	Not Hispanic or Latino	Negative	None	NA	"46,XY,del(9)(p21.3)[10]/46,XY[10]"	Negative	NA	NA	NA	0	NA	NA	NA	NA	NA	NA	2496	83	0:LIVING	No	AALL0434	White	1	Male	Matched	Negative	No	No
TARGET-10-PATWIJ-09A	Primary Blood Derived Cancer - Bone Marrow	all_phase2_target_2018_pub	TARGET-10-PATWIJ	15	5187	NA	NA	VALIDATION	Negative	NA	1	NA	2	No	T Cell ALL	No	CNS 1	No	NA	1941	1	Hispanic or Latino	Unknown	None	NA	"92,XXYY[2]/46,XY[18]"	Negative	NA	NA	NA	0	NA	NA	NA	NA	NA	NA	1941	64	0:LIVING	No	AALL0434	White	1	Male	Matched	Negative	No	No
TARGET-10-PARWID-09A	Primary Blood Derived Cancer - Bone Marrow	all_phase2_target_2018_pub	TARGET-10-PARWID	20	7053	Chemotherapy; XRT	NA	VALIDATION	Negative	NA	0	NA	2	No	T Cell ALL	No	CNS 2a	No	NA	2648	1	Not Hispanic or Latino	Negative	None	NA	NA	Negative	NA	NA	NA	0	0.01	NA	NA	NA	NA	NA	2648	88	0:LIVING	No	AALL0434	Black or African American	1	Male	Matched	Unknown	No	No
TARGET-10-PASYAJ-09A	Primary Blood Derived Cancer - Bone Marrow	all_phase2_target_2018_pub	TARGET-10-PASYAJ	4	1113	NA	NA	VALIDATION	Negative	3	0	NA	6	No	T Cell ALL	No	CNS 1	No	NA	2426	1.0509	Not Hispanic or Latino	Unknown	None	NA	"46,XY,t(9;9)(p10;p10)[2]/46,idem,t(5;14)(q33;q32.1)[9]/46,idem,add(X)(p22),t(4;5)(q12;q35),+add(9)(q10),-der(9)t(9;9)(p10;p10),-10,+mar[4]/46,XY[10]"	Negative	NA	NA	NA	0	NA	NA	NA	NA	NA	NA	2426	80	0:LIVING	No	AALL0434	Black or African American	1	Male	Matched	Negative	No	No
TARGET-10-PARVEI-09A	Primary Blood Derived Cancer - Bone Marrow	all_phase2_target_2018_pub	TARGET-10-PARVEI	4	1253	NA	NA	VALIDATION	Negative	NA	0	NA	2	No	T Cell ALL	No	CNS 1	No	NA	2769	1.1228	Not Hispanic or Latino	Negative	None	NA	"46,XX,del(11)(q21q23.1),del(13)(q12q21)[19]/46,XX[1]"	Negative	NA	NA	NA	0	0.01	NA	NA	NA	NA	NA	2769	92	0:LIVING	No	AALL0434	White	1	Female	Matched	Negative	No	NA
TARGET-10-PATHRF-09A	Primary Blood Derived Cancer - Bone Marrow	all_phase2_target_2018_pub	TARGET-10-PATHRF	6	1889	NA	NA	VALIDATION	Negative	NA	0	NA	0	No	T Cell ALL	No	CNS 1	No	NA	2289	1	Not Hispanic or Latino	Unknown	None	NA	NA	Negative	NA	NA	NA	0	NA	NA	NA	NA	NA	NA	2289	76	0:LIVING	No	AALL0434	White	1	Male	Matched	Unknown	No	No
TARGET-10-PASYHN-09A	Primary Blood Derived Cancer - Bone Marrow	all_phase2_target_2018_pub	TARGET-10-PASYHN	18	6367	Chemotherapy	NA	VALIDATION	Negative	39	2	NA	65	No	T Cell ALL	No	CNS 1	No	NA	1023	1	Not Hispanic or Latino	Unknown	None	NA	"46,XY,del(6)(q13q21)[18]/46,XY[2]"	Negative	NA	NA	NA	1.1	0.01	NA	NA	NA	NA	NA	1023	34	0:LIVING	No	AALL0434	White	1	Male	Matched	Negative	No	No
TARGET-10-PASYSJ-09A	Primary Blood Derived Cancer - Bone Marrow	all_phase2_target_2018_pub	TARGET-10-PASYSJ	15	5379	NA	NA	VALIDATION	Negative	NA	1	NA	1	No	T Cell ALL	No	CNS 3a	No	NA	2126	1.1722	Not Hispanic or Latino	Negative	None	NA	"46,XY,t(11;14)(p13;q11.2)[12]/47,idem,+20[2]/46,XY[11]"	Negative	NA	NA	NA	0	NA	NA	NA	NA	NA	NA	2126	70	0:LIVING	No	AALL0434	White	1	Male	Matched	Negative	No	No
TARGET-10-PATLRZ-09A	Primary Blood Derived Cancer - Bone Marrow	all_phase2_target_2018_pub	TARGET-10-PATLRZ	14	5105	NA	NA	VALIDATION	Negative	1	0	NA	0	No	T Cell ALL	No	CNS 1	No	NA	2025	1	Not Hispanic or Latino	Negative	None	NA	"46,XY,add(9)(p21),add(9)(p21)"	Negative	NA	NA	NA	0	NA	NA	NA	NA	NA	NA	2025	67	0:LIVING	No	AALL0434	White	1	Male	Matched	Negative	No	No
TARGET-10-PATSLH-09A	Primary Blood Derived Cancer - Bone Marrow	all_phase2_target_2018_pub	TARGET-10-PATSLH	3	824	Chemotherapy	NA	VALIDATION	Negative	6	0	NA	15	No	T Cell ALL	No	CNS 1	No	NA	1807	1	Not Hispanic or Latino	Unknown	None	NA	"46,XY,der(14)(14pter->14q32::14q11.2->14q11.2::14q24->14q11.2::14q32->14qter),del(14)(q11.2q32)[17]/46,XY[3]"	Negative	NA	NA	NA	0.02	0.01	NA	NA	NA	NA	NA	1807	60	0:LIVING	No	AALL0434	White	1	Male	Matched	Negative	No	No
TARGET-10-PARFIH-09A	Primary Blood Derived Cancer - Bone Marrow	all_phase2_target_2018_pub	TARGET-10-PARFIH	6	1925	NA	NA	VALIDATION	Negative	NA	0	NA	0	No	T Cell ALL	No	CNS 1	No	NA	1099	1	Not Hispanic or Latino	Unknown	None	NA	"46,XY,del(6)(q13q22)[11]/46,idem,+1,dic(1;13)(p12;p11.2)[4]/46,XY[5]"	Negative	NA	NA	NA	0.028	0.001	NA	NA	NA	NA	NA	1099	37	0:LIVING	No	AALL0434	White	1	Male	Matched	Negative	No	No
TARGET-10-PATGYH-09A	Primary Blood Derived Cancer - Bone Marrow	all_phase2_target_2018_pub	TARGET-10-PATGYH	17	5959	NA	NA	VALIDATION	Negative	20	0	NA	55	No	T Cell ALL	No	CNS 1	No	NA	2154	1	Not Hispanic or Latino	Unknown	None	NA	"46,XY,t(11;19)(q23;p13.3)[20]"	Positive	NA	NA	NA	2.9	0.01	NA	NA	NA	NA	NA	2154	71	0:LIVING	No	AALL0434	Black or African American	1	Male	Matched	Negative	No	No
TARGET-10-PASXIL-09A	Primary Blood Derived Cancer - Bone Marrow	all_phase2_target_2018_pub	TARGET-10-PASXIL	9	3222	NA	NA	VALIDATION	Negative	1	1	NA	4	No	T Cell ALL	No	CNS 3a	No	NA	2493	1	Not Hispanic or Latino	Unknown	None	NA	"46,XY,t(5;14)(q31;q32)[12]/46,XY[13]"	Negative	NA	NA	NA	0.01	0.01	NA	NA	NA	NA	NA	2493	82	0:LIVING	No	AALL0434	White	1	Male	Matched	Negative	No	No
TARGET-10-PATBDJ-09A	Primary Blood Derived Cancer - Bone Marrow	all_phase2_target_2018_pub	TARGET-10-PATBDJ	16	5803	NA	NA	VALIDATION	Negative	3	0	NA	10	No	T Cell ALL	No	CNS 1	No	NA	2344	1	Not Hispanic or Latino	Unknown	None	NA	"46,XY,t(11;19)(q23;p13.3)[10]/46,XY[10]"	Positive	NA	NA	NA	0.06	0.01	NA	NA	NA	NA	NA	2344	78	0:LIVING	No	AALL0434	Black or African American	1	Male	Matched	Negative	No	No
TARGET-10-PATLHH-09A	Primary Blood Derived Cancer - Bone Marrow	all_phase2_target_2018_pub	TARGET-10-PATLHH	8	2830	NA	NA	VALIDATION	Negative	14	5	NA	49	No	T Cell ALL	No	CNS 1	No	NA	2162	1	Not Hispanic or Latino	Negative	None	NA	"46,XY,t(2;11)(q33;q23),t(11;17)(q23;q21),del(12)(p11.2)[5]/47,idem,+7[5]/46,XY[13]"	Positive	NA	NA	NA	4.9	0.01	NA	NA	NA	NA	NA	2162	72	0:LIVING	No	AALL0434	White	1	Male	Matched	Negative	No	No
TARGET-10-PATBNT-09A	Primary Blood Derived Cancer - Bone Marrow	all_phase2_target_2018_pub	TARGET-10-PATBNT	14	4938	NA	NA	VALIDATION	Negative	NA	0	NA	0	No	T Cell ALL	No	CNS 2a	No	NA	2156	1	Not Hispanic or Latino	Negative	None	NA	"46,XY,t(11;19)(q23;p13.3)[10]/46,XY[10]"	Positive	NA	NA	NA	0	NA	NA	NA	NA	NA	NA	2156	71	0:LIVING	No	AALL0434	White	1	Male	Matched	Negative	No	No
TARGET-10-PATKGP-09A	Primary Blood Derived Cancer - Bone Marrow	all_phase2_target_2018_pub	TARGET-10-PATKGP	11	3861	NA	NA	VALIDATION	Negative	NA	1	NA	0	No	T Cell ALL	No	CNS 3c	No	NA	2167	1	Hispanic or Latino	Negative	None	NA	"46,XX[20]"	Negative	NA	NA	NA	0	NA	NA	NA	NA	NA	NA	2167	72	0:LIVING	No	AALL0434	White	1	Female	Matched	Unknown	No	NA
TARGET-10-PATENL-09A	Primary Blood Derived Cancer - Bone Marrow	all_phase2_target_2018_pub	TARGET-10-PATENL	4	1345	Chemotherapy	NA	VALIDATION	Negative	3	2	NA	20	Yes	T Cell ALL	No	CNS 1	No	NA	425	1	Not Hispanic or Latino	Unknown	Relapse	NA	"46,XY,t(7;11)(q34;p15)[20]"	Negative	NA	NA	NA	0	NA	NA	NA	NA	NA	NA	605	20	1:DECEASED	No	AALL0434	White	2	Male	Matched	Negative	No	No
TARGET-10-PARSJG-09A	Primary Blood Derived Cancer - Bone Marrow	all_phase2_target_2018_pub	TARGET-10-PARSJG	12	4371	Chemotherapy	NA	VALIDATION	Negative	1	1	NA	10	No	T Cell ALL	No	CNS 1	No	NA	1300	1.1093	Not Hispanic or Latino	Unknown	Relapse	NA	"46,XY,del(6)(q15q21)[[9]/46,XY[11]"	Negative	NA	NA	NA	0	0.01	NA	NA	NA	NA	NA	2737	90	0:LIVING	Yes	AALL0434	White	1	Male	Matched	Negative	No	No
TARGET-10-PATSIY-09A	Primary Blood Derived Cancer - Bone Marrow	all_phase2_target_2018_pub	TARGET-10-PATSIY	10	3404	Chemotherapy; Stem Cell Transplant	NA	VALIDATION	Negative	0	1	NA	77	Yes	T Cell ALL	No	CNS 1	No	NA	1721	1	Hispanic or Latino	Unknown	Relapse	NA	"46,XY,del(7)(p13)[5]/46,XY[6]"	Negative	NA	NA	NA	0.026	0.01	NA	NA	NA	NA	NA	2090	69	0:LIVING	No	AALL0434	White	1	Male	Matched	Negative	No	No
TARGET-10-PASPPN-09A	Primary Blood Derived Cancer - Bone Marrow	all_phase2_target_2018_pub	TARGET-10-PASPPN	13	4593	Chemotherapy	NA	VALIDATION	Negative	0	0	NA	9	Yes	T Cell ALL	No	CNS 2a	No	NA	188	1	Unknown	Negative	Relapse	NA	"46,XY,del(7)(p13p21)[7]/45,XY,dic(7;8)(p13;p11.2),del(10)(q22)[6]/46,XY[7]"	Negative	NA	NA	NA	0.04	0.01	NA	NA	NA	NA	NA	252	9	1:DECEASED	No	AALL0434	Unknown	1	Male	Matched	Negative	No	No
TARGET-10-PARGFL-09A	Primary Blood Derived Cancer - Bone Marrow	all_phase2_target_2018_pub	TARGET-10-PARGFL	5	1499	Chemotherapy; Stem Cell Transplant; XRT	NA	VALIDATION	Negative	3	0	NA	29	Yes	T Cell ALL	No	CNS 3a	No	NA	1079	1	Not Hispanic or Latino	Unknown	Relapse	NA	"52,XY,+6,+9,+11,+13,+19,+22[11]/46,XY[8]"	Negative	NA	NA	NA	0.14	0.01	NA	NA	NA	NA	NA	1893	63	1:DECEASED	No	AALL0434	White	2	Male	Matched	Negative	No	No
TARGET-10-PATKVD-09A	Primary Blood Derived Cancer - Bone Marrow	all_phase2_target_2018_pub	TARGET-10-PATKVD	3	904	Chemotherapy; Stem Cell Transplant	Immunotherapy - Gengraft (anti-GVHD)	VALIDATION	Negative	NA	0	NA	3	No	T Cell ALL	Yes	CNS 1	No	NA	191	1	Not Hispanic or Latino	Unknown	Relapse	NA	NA	Negative	NA	NA	NA	0	NA	NA	NA	NA	NA	NA	2151	71	0:LIVING	No	AALL0434	White	1	Male	Matched	Unknown	No	No
TARGET-10-PARXVS-09A	Primary Blood Derived Cancer - Bone Marrow	all_phase2_target_2018_pub	TARGET-10-PARXVS	12	4292	Chemotherapy; Stem Cell Transplant	NA	VALIDATION	Negative	0	2	NA	75	Yes	T Cell ALL	Yes	CNS 1	No	NA	2055	1	Not Hispanic or Latino	Unknown	Relapse	NA	"46,XY,del(6)(q21)[4]/46,XY[12]"	Negative	NA	NA	NA	0	0.01	NA	NA	NA	NA	NA	2291	76	1:DECEASED	No	AALL0434	White	1	Male	Matched	Negative	No	No
TARGET-10-PATBYK-09A	Primary Blood Derived Cancer - Bone Marrow	all_phase2_target_2018_pub	TARGET-10-PATBYK	17	6000	Chemotherapy	pallative chemotherapy	VALIDATION	Negative	1	1	NA	40	No	T Cell ALL	Yes	CNS 1	No	NA	387	1	Not Hispanic or Latino	Negative	Relapse	NA	"46,XX[20]"	Negative	NA	NA	NA	0	NA	NA	NA	NA	NA	NA	743	25	1:DECEASED	No	AALL0434	Black or African American	1	Female	Matched	Unknown	No	NA
TARGET-10-PASYIS-09A	Primary Blood Derived Cancer - Bone Marrow	all_phase2_target_2018_pub	TARGET-10-PASYIS	9	2937	NA	NA	VALIDATION	Negative	5	0	NA	33	No	T Cell ALL	No	CNS 2c	No	NA	2288	1	Not Hispanic or Latino	Negative	None	NA	"45,X,-X,add(1)(p36)[6]/46,XX[14]"	Negative	NA	NA	NA	0.5	0.01	NA	NA	NA	NA	NA	2288	76	0:LIVING	No	AALL0434	White	1	Female	Matched	Negative	No	NA
TARGET-10-PATXSK-09A	Primary Blood Derived Cancer - Bone Marrow	all_phase2_target_2018_pub	TARGET-10-PATXSK	7	2279	NA	NA	VALIDATION	Negative	2	0	NA	6	No	T Cell ALL	No	CNS 2c	No	NA	1991	1	Not Hispanic or Latino	Unknown	None	NA	"48,XY,t(3;10)(p21;q24),+12,+21[5]/46,XY[2]"	Negative	NA	NA	NA	0	NA	NA	NA	NA	NA	NA	1991	66	0:LIVING	No	AALL0434	White	1	Male	Matched	Negative	No	No
TARGET-10-PASMIC-09A	Primary Blood Derived Cancer - Bone Marrow	all_phase2_target_2018_pub	TARGET-10-PASMIC	14	4916	NA	NA	VALIDATION	Negative	1	1	NA	6	No	T Cell ALL	No	CNS 2a	No	NA	2500	1.0724	Hispanic or Latino	Unknown	None	NA	"46,XX,del(6)(q21q23),del(9)(p13p22)[14]/46,XX[6]"	Negative	NA	NA	NA	0	0.01	NA	NA	NA	NA	NA	2500	83	0:LIVING	No	AALL0434	White	1	Female	Matched	Negative	No	NA
TARGET-10-PATDFE-09A	Primary Blood Derived Cancer - Bone Marrow	all_phase2_target_2018_pub	TARGET-10-PATDFE	6	1835	Chemotherapy; Stem Cell Transplant; XRT	NA	VALIDATION	Negative	NA	0	NA	1	No	T Cell ALL	Yes	CNS 1	No	NA	1166	1	Hispanic or Latino	Unknown	Relapse	NA	"46,XX[20]"	Negative	NA	NA	NA	0	NA	NA	NA	NA	NA	NA	2365	78	0:LIVING	No	AALL0434	White	1	Female	Matched	Unknown	No	NA
TARGET-10-PASPBU-09A	Primary Blood Derived Cancer - Bone Marrow	all_phase2_target_2018_pub	TARGET-10-PASPBU	16	5673	Chemotherapy	NA	VALIDATION	Negative	NA	0	NA	2	No	T Cell ALL	No	CNS 2a	No	NA	2347	1	Not Hispanic or Latino	Negative	None	NA	"46,XY,i(9)(q10),add(11)(p15)[6]/46,XY[15]"	Negative	NA	NA	NA	0	0.01	NA	NA	NA	NA	NA	2347	78	0:LIVING	No	AALL0434	White	1	Male	Matched	Negative	No	No
TARGET-10-PATITY-09A	Primary Blood Derived Cancer - Bone Marrow	all_phase2_target_2018_pub	TARGET-10-PATITY	9	3125	NA	NA	VALIDATION	Negative	1	1	NA	19	No	T Cell ALL	No	CNS 2a	No	NA	2156	1	Not Hispanic or Latino	Unknown	None	NA	"46,XY,del(6)(q15q23),i(9)(q10),t(10;14)(q24;q11.2)[20]"	Negative	NA	NA	NA	0	NA	NA	NA	NA	NA	NA	2156	71	0:LIVING	No	AALL0434	White	1	Male	Matched	Negative	No	No
TARGET-10-PATDBU-09A	Primary Blood Derived Cancer - Bone Marrow	all_phase2_target_2018_pub	TARGET-10-PATDBU	10	3551	NA	NA	VALIDATION	Negative	2	0	NA	54	No	T Cell ALL	No	CNS 2b	No	NA	2334	1	Not Hispanic or Latino	Unknown	None	NA	"46,XY,t(11;14)(p13;q11.2)[5]/46,idem,del(6)(q13q21)[2]/46,XY[23]"	Negative	NA	NA	NA	0	NA	NA	NA	NA	NA	NA	2334	77	0:LIVING	No	AALL0434	White	1	Male	Matched	Negative	No	No
TARGET-10-PASKCL-09B	Primary Blood Derived Cancer - Bone Marrow	all_phase2_target_2018_pub	TARGET-10-PASKCL	13	4631	NA	NA	VALIDATION	Negative	NA	0	NA	1	No	T Cell ALL	No	CNS 2a	No	NA	2539	1	Not Hispanic or Latino	Negative	None	NA	NA	Negative	NA	NA	NA	0	0.01	NA	NA	NA	NA	NA	2539	84	0:LIVING	No	AALL0434	White	1	Male	Matched	Unknown	No	No
TARGET-10-PASYCN-09A	Primary Blood Derived Cancer - Bone Marrow	all_phase2_target_2018_pub	TARGET-10-PASYCN	11	4009	Chemotherapy; XRT	NA	VALIDATION	Negative	2	1	NA	21	No	T Cell ALL	No	CNS 2a	No	NA	2313	1.0996	Not Hispanic or Latino	Negative	None	NA	"50,XY,+X,+6,+19,+21[13]/46,XY[7]"	Negative	NA	NA	NA	0.27	0.01	NA	NA	NA	NA	NA	2313	77	0:LIVING	No	AALL0434	White	1	Male	Matched	Negative	No	No
TARGET-10-PATWYL-09A	Primary Blood Derived Cancer - Bone Marrow	all_phase2_target_2018_pub	TARGET-10-PATWYL	16	5586	NA	NA	VALIDATION	Negative	4	0	NA	60	No	T Cell ALL	No	CNS 2a	No	NA	1838	1	Not Hispanic or Latino	Negative	None	NA	"46,XY,del(6)(q12q16.1)[11]/47,idem,+mar[5]/46,XY[4]"	Negative	NA	NA	NA	0	NA	NA	NA	NA	NA	NA	1838	61	0:LIVING	No	AALL0434	White	1	Male	Matched	Negative	No	No
TARGET-10-PATMVH-09A	Primary Blood Derived Cancer - Bone Marrow	all_phase2_target_2018_pub	TARGET-10-PATMVH	19	6724	Chemotherapy	NA	VALIDATION	Negative	NA	0	NA	4	No	T Cell ALL	No	CNS 2a	No	NA	2079	1	Not Hispanic or Latino	Unknown	None	NA	"45,XY,dic(4;9)(p11;p11),del(6)(q23),t(11;14)(p13;q11.2)[4]/46,XY[16]"	Negative	NA	NA	NA	0	NA	NA	NA	NA	NA	NA	2079	69	0:LIVING	No	AALL0434	White	1	Male	Matched	Negative	No	No
TARGET-10-PARASZ-09A	Primary Blood Derived Cancer - Bone Marrow	all_phase2_target_2018_pub	TARGET-10-PARASZ	5	1610	NA	NA	VALIDATION	Negative	NA	0	NA	4	No	T Cell ALL	No	CNS 2a	No	NA	3087	1	Not Hispanic or Latino	Negative	None	NA	"46,XX[30]"	Negative	NA	NA	NA	0	0.001	NA	NA	NA	NA	NA	3087	102	0:LIVING	No	AALL0434	White	1	Female	Matched	Negative	No	NA
TARGET-10-PATAYT-09A	Primary Blood Derived Cancer - Bone Marrow	all_phase2_target_2018_pub	TARGET-10-PATAYT	6	2158	NA	NA	VALIDATION	Negative	NA	0	NA	0	No	T Cell ALL	No	CNS 2a	No	NA	2370	1	Hispanic or Latino	Unknown	None	NA	"46,X,add(X)(q13),del(1)(p36.1),add(6)(q25),del(9)(p13),-10,del(12)(p11.2),+mar[13]/46,XX[7]"	Negative	NA	NA	NA	0	NA	NA	NA	NA	NA	NA	2370	78	0:LIVING	No	AALL0434	White	1	Female	Matched	Negative	No	NA
TARGET-10-PARNXJ-09A	Primary Blood Derived Cancer - Bone Marrow	all_phase2_target_2018_pub	TARGET-10-PARNXJ	5	1760	Chemotherapy; Stem Cell Transplant	NA	VALIDATION	Negative	1	2	NA	10	No	T Cell ALL	Yes	CNS 1	No	NA	110	1	Hispanic or Latino	Unknown	Relapse	NA	"46,XY,inv(14)(q11.2q34)[4]/45,XY,-19[3]/46,XY[8]"	Negative	NA	NA	NA	0.1	0.01	NA	NA	NA	NA	NA	2840	94	0:LIVING	Yes	AALL0434	Unknown	1	Male	Matched	Negative	No	No
TARGET-10-PATKWU-09A	Primary Blood Derived Cancer - Bone Marrow	all_phase2_target_2018_pub	TARGET-10-PATKWU	14	4834	NA	NA	VALIDATION	Negative	0	0	NA	0	No	T Cell ALL	No	CNS 2a	No	NA	2083	1	Not Hispanic or Latino	Negative	None	NA	"46,XY,add(3)(q11.2),inv(14)(q11.2q32)[8]/47,idem,+14[12]"	Negative	NA	NA	NA	0	NA	NA	NA	NA	NA	NA	2083	69	0:LIVING	No	AALL0434	White	1	Male	Matched	Negative	No	No
TARGET-10-PATJZK-09A	Primary Blood Derived Cancer - Bone Marrow	all_phase2_target_2018_pub	TARGET-10-PATJZK	19	6843	Chemotherapy; Stem Cell Transplant; XRT	NA	VALIDATION	Negative	NA	0	NA	0	No	T Cell ALL	Yes	CNS 1	No	NA	469	1	Not Hispanic or Latino	Negative	Relapse	NA	NA	Negative	NA	NA	NA	0	NA	NA	NA	NA	NA	NA	1335	44	0:LIVING	No	AALL0434	White	1	Male	Matched	Unknown	No	No
TARGET-10-PASILW-09A	Primary Blood Derived Cancer - Bone Marrow	all_phase2_target_2018_pub	TARGET-10-PASILW	13	4535	Chemotherapy; Stem Cell Transplant; XRT	NA	VALIDATION	Negative	NA	0	NA	0	No	T Cell ALL	Yes	CNS 2a	No	NA	149	1.0328	Not Hispanic or Latino	Negative	Relapse	NA	"46,XX,t(7;11)(q35;p13)[6]/46,XX[24]"	Negative	NA	NA	NA	0	0.01	NA	NA	NA	NA	NA	1664	55	1:DECEASED	No	AALL0434	White	1	Female	Matched	Negative	No	NA
TARGET-10-PARSNX-09A	Primary Blood Derived Cancer - Bone Marrow	all_phase2_target_2018_pub	TARGET-10-PARSNX	14	4915	NA	NA	VALIDATION	Negative	NA	0	NA	1	No	T Cell ALL	No	CNS 2c	No	NA	2077	1	Not Hispanic or Latino	Unknown	None	NA	"46,XY,del(6)(q21q25)[7]/46,XY[23]"	Negative	NA	NA	NA	0.07	0.01	NA	NA	NA	NA	NA	2077	69	0:LIVING	No	AALL0434	Black or African American	1	Male	Matched	Negative	No	No
TARGET-10-PATEIT-09A	Primary Blood Derived Cancer - Bone Marrow	all_phase2_target_2018_pub	TARGET-10-PATEIT	10	3485	Chemotherapy	NA	VALIDATION	Negative	10	0	NA	92	No	T Cell ALL	Yes	CNS 2a	No	NA	440	1	Not Hispanic or Latino	Negative	Relapse	NA	"46,XX,del(9)(p21.3)[7]/46,idem,del(6)(q12q21)[9]/46,idem,del(6)(q12q21),t(8;14)(q24;q11.2)[7]"	Negative	NA	NA	NA	3.3	0.01	NA	NA	NA	NA	NA	605	20	1:DECEASED	No	AALL0434	White	1	Female	Matched	Negative	No	NA
TARGET-10-PATRGV-09A	Primary Blood Derived Cancer - Bone Marrow	all_phase2_target_2018_pub	TARGET-10-PATRGV	2	577	Chemotherapy; Stem Cell Transplant; XRT	NA	VALIDATION	Negative	NA	0	NA	0	Yes	T Cell ALL	Yes	CNS 3a	No	NA	128	1	Not Hispanic or Latino	Unknown	Relapse	NA	"46,XX,t(1;11)(p36.1;p11.2)[18]/46,XX[2]"	Negative	NA	NA	NA	0.61	0.01	NA	NA	NA	NA	NA	1679	56	1:DECEASED	No	AALL0434	White	1	Female	Matched	Negative	No	NA
TARGET-10-PAUBTC-09A	Primary Blood Derived Cancer - Bone Marrow	all_phase2_target_2018_pub	TARGET-10-PAUBTC	2	667	Chemotherapy; Stem Cell Transplant; XRT	NA	VALIDATION	Negative	4	0	NA	NA	No	T Cell ALL	Yes	CNS 3a	No	NA	119	1.114	Not Hispanic or Latino	Unknown	Relapse	NA	NA	Negative	NA	NA	NA	0.37	0.01	NA	NA	NA	NA	NA	1833	61	0:LIVING	No	AALL0434	Unknown	1	Female	Matched	Unknown	No	NA
TARGET-10-PATCDM-09A	Primary Blood Derived Cancer - Bone Marrow	all_phase2_target_2018_pub	TARGET-10-PATCDM	4	1192	Stem Cell Transplant	NA	VALIDATION	Negative	0	0	NA	27	No	T Cell ALL	Yes	CNS 3b	No	NA	357	1	Not Hispanic or Latino	Negative	Relapse	NA	"46,XY,del(6)(q13q21)[4]/46,XY[26]"	Negative	NA	NA	NA	0	NA	NA	NA	NA	NA	NA	949	32	1:DECEASED	No	AALL0434	White	2	Male	Matched	Negative	No	No
TARGET-10-PARIZN-09A	Primary Blood Derived Cancer - Bone Marrow	all_phase2_target_2018_pub	TARGET-10-PARIZN	11	3724	Chemotherapy; Stem Cell Transplant; XRT	NA	VALIDATION	Negative	0	1	NA	0	No	T Cell ALL	Yes	CNS 3b	No	NA	537	1	Not Hispanic or Latino	Unknown	Relapse	NA	"46,XY[30]"	Negative	NA	NA	NA	0	0.01	NA	NA	NA	NA	NA	673	23	1:DECEASED	No	AALL0434	White	1	Male	Matched	Unknown	No	No
TARGET-10-PATEFF-09A	Primary Blood Derived Cancer - Bone Marrow	all_phase2_target_2018_pub	TARGET-10-PATEFF	7	2366	Chemotherapy; XRT; Other	Bone marrow transplant	VALIDATION	Negative	2	0	NA	5	No	T Cell ALL	Yes	CNS 3c	No	NA	124	1	Not Hispanic or Latino	Unknown	Relapse	NA	"46,XY,t(1;1)(p32;q25)[43]/46,XY[21]"	Negative	NA	NA	NA	0	NA	NA	NA	NA	NA	NA	2114	70	0:LIVING	No	AALL0434	White	1	Male	Matched	Negative	No	No
TARGET-10-PATGZA-09A	Primary Blood Derived Cancer - Bone Marrow	all_phase2_target_2018_pub	TARGET-10-PATGZA	15	5253	Chemotherapy; XRT	NA	VALIDATION	Negative	1	0	NA	19	No	T Cell ALL	No	CNS 2a	No	NA	2184	1	Not Hispanic or Latino	Unknown	None	NA	"47,XX,t(1;3)(p36.1;p21),+10,add(12)(p13)[cp8]/47,idem,del(6)(q23q25),del(14)(q24q32)[cp7]/46,XX[7]"	Negative	NA	NA	NA	0	NA	NA	NA	NA	NA	NA	2184	72	0:LIVING	No	AALL0434	White	1	Female	Matched	Negative	No	NA
TARGET-10-PATZFF-09A	Primary Blood Derived Cancer - Bone Marrow	all_phase2_target_2018_pub	TARGET-10-PATZFF	11	3906	NA	NA	VALIDATION	Negative	NA	0	NA	0	No	T Cell ALL	No	CNS 1	No	NA	1832	1	Unknown	Unknown	None	NA	"46,XX,del(9)(p13)[5]/46,XX[15]"	Negative	NA	NA	NA	0	NA	NA	NA	NA	NA	NA	1832	61	0:LIVING	No	AALL0434	White	1	Female	Matched	Negative	No	NA
TARGET-10-PATDDZ-09A	Primary Blood Derived Cancer - Bone Marrow	all_phase2_target_2018_pub	TARGET-10-PATDDZ	13	4600	NA	NA	VALIDATION	Negative	1	0	NA	14	No	T Cell ALL	No	CNS 1	No	NA	2183	1	Not Hispanic or Latino	Negative	None	NA	"46,XY,del(6)(q21q25)[5]/46,XY[14]"	Negative	NA	NA	NA	0	NA	NA	NA	NA	NA	NA	2183	72	0:LIVING	No	AALL0434	White	1	Male	Matched	Negative	No	No
TARGET-10-PASXLT-09A	Primary Blood Derived Cancer - Bone Marrow	all_phase2_target_2018_pub	TARGET-10-PASXLT	5	1491	NA	NA	VALIDATION	Negative	5	0	NA	50	No	T Cell ALL	No	CNS 1	No	NA	2419	1	Not Hispanic or Latino	Unknown	None	NA	"46,XY,del(9)(p21.3p21.3)[4]/46,XT[38]"	Negative	NA	NA	NA	0.2	0.01	NA	NA	NA	NA	NA	2419	80	0:LIVING	No	AALL0434	White	1	Male	Matched	Negative	No	No
TARGET-10-PAUBXP-09A	Primary Blood Derived Cancer - Bone Marrow	all_phase2_target_2018_pub	TARGET-10-PAUBXP	9	3035	NA	NA	VALIDATION	Negative	1	0	NA	12	No	T Cell ALL	No	CNS 1	No	NA	1747	1	Not Hispanic or Latino	Negative	None	NA	"45,XY,der(6;15)(p10;q10),add(9)(p22)[11]/46,XY[19]"	Negative	NA	NA	NA	0	NA	NA	NA	NA	NA	NA	1747	58	0:LIVING	No	AALL0434	White	1	Male	Matched	Negative	No	No
TARGET-10-PAUACG-09A	Primary Blood Derived Cancer - Bone Marrow	all_phase2_target_2018_pub	TARGET-10-PAUACG	5	1807	NA	NA	VALIDATION	Negative	22	0	NA	61	No	T Cell ALL	No	CNS 1	No	NA	1777	1	Not Hispanic or Latino	Negative	None	NA	"46,XY,t(2;10)(p13;p11.2),del(9)(p13)[10]"	Negative	NA	NA	NA	1	0.01	NA	NA	NA	NA	NA	1777	59	0:LIVING	No	AALL0434	White	1	Male	Matched	Negative	No	No
TARGET-10-PATWXC-09A	Primary Blood Derived Cancer - Bone Marrow	all_phase2_target_2018_pub	TARGET-10-PATWXC	16	5488	NA	NA	VALIDATION	Negative	NA	0	NA	0	No	T Cell ALL	No	CNS 1	No	NA	1839	1	Not Hispanic or Latino	Negative	None	NA	"46,XY,t(11;14)(p13;q11.2)[8]/46,XY[12]"	Negative	NA	NA	NA	0	NA	NA	NA	NA	NA	NA	1839	61	0:LIVING	No	AALL0434	White	1	Male	Matched	Negative	No	No
TARGET-10-PARWDM-09B	Primary Blood Derived Cancer - Bone Marrow	all_phase2_target_2018_pub	TARGET-10-PARWDM	16	5814	Chemotherapy	NA	VALIDATION	Negative	NA	0	NA	0	No	T Cell ALL	No	CNS 1	No	NA	821	1.1216	Not Hispanic or Latino	Unknown	None	NA	"46,XX,del(9)(p21)[13]/46,XX[3]"	Negative	NA	NA	NA	0	0.01	NA	NA	NA	NA	NA	821	27	0:LIVING	No	AALL0434	White	1	Female	Matched	Negative	No	NA
TARGET-10-PASWSR-09A	Primary Blood Derived Cancer - Bone Marrow	all_phase2_target_2018_pub	TARGET-10-PASWSR	4	1249	NA	NA	VALIDATION	Negative	NA	1	NA	0	No	T Cell ALL	No	CNS 1	No	NA	2316	1	Not Hispanic or Latino	Unknown	None	NA	"46,XX,t(11;14)(p13;q11.2)[10]/46,XX[10]"	Negative	NA	NA	NA	0	NA	NA	NA	NA	NA	NA	2316	77	0:LIVING	No	AALL0434	White	1	Female	Matched	Negative	No	NA
TARGET-10-PARVMR-09A	Primary Blood Derived Cancer - Bone Marrow	all_phase2_target_2018_pub	TARGET-10-PARVMR	5	1811	NA	NA	VALIDATION	Negative	NA	2	NA	2	No	T Cell ALL	No	CNS 1	No	NA	2841	1	Unknown	Unknown	None	NA	"46,XY,del(6)(q13q21)[7]/46,XY[14]"	Negative	NA	NA	NA	0	0.01	NA	NA	NA	NA	NA	2841	94	0:LIVING	No	AALL0434	Unknown	1	Male	Matched	Negative	No	No
TARGET-10-PATFJD-09A	Primary Blood Derived Cancer - Bone Marrow	all_phase2_target_2018_pub	TARGET-10-PATFJD	3	920	NA	NA	VALIDATION	Negative	3	2	NA	10	No	T Cell ALL	No	CNS 1	No	NA	2295	1	Not Hispanic or Latino	Unknown	None	NA	"47,XX,add(3)(p11),+8,der(10)t(3;10)(p11;p11)add(10)(q21),add(16)(q22)[28]/46,XX[5]"	Negative	NA	NA	NA	2.5	0.01	NA	NA	NA	NA	NA	2295	76	0:LIVING	No	AALL0434	White	1	Female	Matched	Negative	No	NA
TARGET-10-PARMMV-09A	Primary Blood Derived Cancer - Bone Marrow	all_phase2_target_2018_pub	TARGET-10-PARMMV	7	2322	NA	NA	VALIDATION	Negative	0	0	NA	40	No	T Cell ALL	No	CNS 1	No	NA	3052	1	Not Hispanic or Latino	Unknown	None	NA	"46,XY[20]"	Negative	NA	NA	NA	0	0.01	NA	NA	NA	NA	NA	3052	101	0:LIVING	No	AALL0434	White	1	Male	Matched	Unknown	No	No
TARGET-10-PAUBCT-09A	Primary Blood Derived Cancer - Bone Marrow	all_phase2_target_2018_pub	TARGET-10-PAUBCT	14	4757	NA	NA	VALIDATION	Negative	NA	0	NA	0	No	T Cell ALL	No	CNS 1	No	NA	1845	1	Not Hispanic or Latino	Unknown	None	NA	"46,XY,dup(9)(q11q12)inv(9)(p11q12),del(12)(p11.2)[6]/46,XY[14]"	Negative	NA	NA	NA	0	NA	NA	NA	NA	NA	NA	1845	61	0:LIVING	No	AALL0434	White	1	Male	Matched	Negative	No	No
TARGET-10-PARMWH-09A	Primary Blood Derived Cancer - Bone Marrow	all_phase2_target_2018_pub	TARGET-10-PARMWH	21	7513	NA	NA	VALIDATION	Negative	6	0	NA	51	No	T Cell ALL	No	CNS 1	No	NA	3089	1.096	Unknown	Negative	None	NA	"47,XX,t(2;5)(q31;q33),der(13)t(1;13)(q12;p12),+mar[20]"	Negative	NA	NA	NA	0.12	0.01	NA	NA	NA	NA	NA	3089	102	0:LIVING	No	AALL0434	Unknown	1	Female	Matched	Negative	No	NA
TARGET-10-PASVIN-09A	Primary Blood Derived Cancer - Bone Marrow	all_phase2_target_2018_pub	TARGET-10-PASVIN	8	2619	NA	NA	VALIDATION	Negative	1	0	NA	1	No	T Cell ALL	No	CNS 1	No	NA	2428	1	Not Hispanic or Latino	Unknown	None	NA	"46,XY,del(9)(p13),t(11;14)(p13;q11.2)[9]/46,XY[11]"	Negative	NA	NA	NA	0	NA	NA	NA	NA	NA	NA	2428	80	0:LIVING	No	AALL0434	White	1	Male	Matched	Negative	No	No
TARGET-10-PARIYD-09A	Primary Blood Derived Cancer - Bone Marrow	all_phase2_target_2018_pub	TARGET-10-PARIYD	9	3278	NA	NA	VALIDATION	Negative	NA	0	NA	4	No	T Cell ALL	No	CNS 1	No	NA	3108	1	Not Hispanic or Latino	Unknown	None	NA	"46,XY[30]"	Negative	NA	NA	NA	0.22	0.01	NA	NA	NA	NA	NA	3108	103	0:LIVING	No	AALL0434	White	1	Male	Matched	Unknown	No	No
TARGET-10-PARWNW-09A	Primary Blood Derived Cancer - Bone Marrow	all_phase2_target_2018_pub	TARGET-10-PARWNW	12	4366	NA	NA	VALIDATION	Negative	NA	0	NA	4	No	T Cell ALL	No	CNS 1	No	NA	2324	1	Not Hispanic or Latino	Unknown	None	NA	"46,XY,del(9)(p22),add(18)(q23)[cp11]/46,XY[29]"	Negative	NA	NA	NA	0	0.01	NA	NA	NA	NA	NA	2324	77	0:LIVING	No	AALL0434	White	1	Male	Matched	Negative	No	Yes
TARGET-10-PARPUL-09A	Primary Blood Derived Cancer - Bone Marrow	all_phase2_target_2018_pub	TARGET-10-PARPUL	3	820	NA	NA	VALIDATION	Negative	4	1	NA	4	No	T Cell ALL	No	CNS 1	No	NA	2825	1	Not Hispanic or Latino	Negative	None	NA	"46,XY,der(9)t(9;9)(p13;q34)[11]/46,XY[20]"	Negative	NA	NA	NA	0	0.01	NA	NA	NA	NA	NA	2825	93	0:LIVING	No	AALL0434	White	1	Male	Matched	Negative	No	No
TARGET-10-PATHBG-09A	Primary Blood Derived Cancer - Bone Marrow	all_phase2_target_2018_pub	TARGET-10-PATHBG	3	1081	NA	NA	VALIDATION	Negative	12	0	NA	68	No	T Cell ALL	No	CNS 1	No	NA	2176	1	Not Hispanic or Latino	Negative	None	NA	"46,XX,t(4;11)(q21;p15),+20[27]/46,XX[3]"	Negative	NA	NA	NA	0.85	0.01	NA	NA	NA	NA	NA	2176	72	0:LIVING	No	AALL0434	White	1	Female	Matched	Negative	No	NA
TARGET-10-PASWNU-09A	Primary Blood Derived Cancer - Bone Marrow	all_phase2_target_2018_pub	TARGET-10-PASWNU	16	5580	NA	NA	VALIDATION	Negative	NA	0	NA	0	No	T Cell ALL	No	CNS 1	No	NA	2070	1	Unknown	Unknown	None	NA	"46,XX,del(9)(p13),t(10;11)(p12;q21)[cp5]"	Negative	NA	NA	NA	0	NA	NA	NA	NA	NA	NA	2070	69	0:LIVING	No	AALL0434	White	1	Female	Matched	Negative	No	NA
TARGET-10-PAUBPY-09A	Primary Blood Derived Cancer - Bone Marrow	all_phase2_target_2018_pub	TARGET-10-PAUBPY	12	4219	Chemotherapy	NA	VALIDATION	Negative	8	10	NA	53	No	T Cell ALL	No	CNS 1	No	NA	1837	1	Hispanic or Latino	Negative	None	NA	"46,XY,add(7)(p22)[3]/46,XY[2]"	Negative	NA	NA	NA	0.04	0.01	NA	NA	NA	NA	NA	1837	61	0:LIVING	No	AALL0434	Unknown	1	Male	Matched	Negative	No	No
TARGET-10-PASNEH-09A	Primary Blood Derived Cancer - Bone Marrow	all_phase2_target_2018_pub	TARGET-10-PASNEH	6	2167	NA	NA	VALIDATION	Negative	NA	1	NA	3	No	T Cell ALL	No	CNS 1	No	NA	2579	1	Not Hispanic or Latino	Unknown	None	NA	"45,XY,-3,add(9)(p13)[16]/46,XY[4]"	Negative	NA	NA	NA	0	0.01	NA	NA	NA	NA	NA	2579	85	0:LIVING	No	AALL0434	White	1	Male	Matched	Negative	No	No
TARGET-10-PASKIC-09A	Primary Blood Derived Cancer - Bone Marrow	all_phase2_target_2018_pub	TARGET-10-PASKIC	12	4092	NA	NA	VALIDATION	Negative	0	0	NA	9	No	T Cell ALL	No	CNS 1	No	NA	2710	1	Not Hispanic or Latino	Negative	None	NA	NA	Negative	NA	NA	NA	0	0.01	NA	NA	NA	NA	NA	2710	90	0:LIVING	No	AALL0434	White	1	Male	Matched	Unknown	No	No
TARGET-10-PATHJF-09A	Primary Blood Derived Cancer - Bone Marrow	all_phase2_target_2018_pub	TARGET-10-PATHJF	11	3743	NA	NA	VALIDATION	Negative	NA	2	NA	1	No	T Cell ALL	No	CNS 1	No	NA	2039	1	Not Hispanic or Latino	Negative	None	NA	NA	Negative	NA	NA	NA	0	NA	NA	NA	NA	NA	NA	2039	68	0:LIVING	No	AALL0434	White	1	Female	Matched	Unknown	No	NA
TARGET-10-PASTDU-09A	Primary Blood Derived Cancer - Bone Marrow	all_phase2_target_2018_pub	TARGET-10-PASTDU	9	3236	NA	NA	VALIDATION	Negative	42	0	NA	87	No	T Cell ALL	No	CNS 1	No	NA	2507	1	Hispanic or Latino	Negative	None	NA	NA	Negative	NA	NA	NA	1.2	0.01	NA	NA	NA	NA	NA	2507	83	0:LIVING	No	AALL0434	Unknown	1	Male	Matched	Unknown	No	No
TARGET-10-PASTHE-09A	Primary Blood Derived Cancer - Bone Marrow	all_phase2_target_2018_pub	TARGET-10-PASTHE	7	2327	NA	NA	VALIDATION	Negative	NA	3	NA	4	No	T Cell ALL	No	CNS 1	No	NA	2543	1	Not Hispanic or Latino	Unknown	None	NA	"47,XX,+19[9]/46,XX[11]"	Negative	NA	NA	NA	0	NA	NA	NA	NA	NA	NA	2543	84	0:LIVING	No	AALL0434	Asian	1	Female	Matched	Negative	No	NA
TARGET-10-PATWYZ-09A	Primary Blood Derived Cancer - Bone Marrow	all_phase2_target_2018_pub	TARGET-10-PATWYZ	4	1385	NA	NA	VALIDATION	Negative	2	0	NA	6	No	T Cell ALL	No	CNS 1	No	NA	1973	1	Not Hispanic or Latino	Unknown	None	NA	"47,XY,del(9)(p13),+21[11]/47,idem,t(2;13)(p21;q14)[2]/48,idem,t(2;13)(q21;q14),+4,del(6)(q13q23)[5]/46,XY[8]"	Negative	NA	NA	NA	0	NA	NA	NA	NA	NA	NA	1973	65	0:LIVING	No	AALL0434	White	1	Male	Matched	Negative	No	No
TARGET-10-PATJBC-09A	Primary Blood Derived Cancer - Bone Marrow	all_phase2_target_2018_pub	TARGET-10-PATJBC	6	1948	NA	NA	VALIDATION	Negative	2	0	NA	16	No	T Cell ALL	No	CNS 1	No	NA	2203	1	Hispanic or Latino	Unknown	None	NA	"47,XY,+8[20]"	Negative	NA	NA	NA	1.4	0.01	NA	NA	NA	NA	NA	2203	73	0:LIVING	No	AALL0434	White	1	Male	Matched	Negative	No	No
TARGET-10-PATZSL-09A	Primary Blood Derived Cancer - Bone Marrow	all_phase2_target_2018_pub	TARGET-10-PATZSL	11	3663	NA	NA	VALIDATION	Negative	NA	0	NA	1	No	T Cell ALL	No	CNS 1	No	NA	1897	1	Not Hispanic or Latino	Negative	None	NA	"46,XX,-9,t(11;14)(p13;q11.2),-15,+mar1,+mar2[cp17]/90,idemx2,-mar2,-mar2[cp2]/46,XX[1]"	Negative	NA	NA	NA	0	NA	NA	NA	NA	NA	NA	1897	63	0:LIVING	No	AALL0434	Asian	1	Female	Matched	Negative	No	NA
TARGET-10-PARNJB-09A	Primary Blood Derived Cancer - Bone Marrow	all_phase2_target_2018_pub	TARGET-10-PARNJB	23	8232	NA	NA	VALIDATION	Negative	73	1	NA	87	No	T Cell ALL	No	CNS 1	No	NA	3148	1	Not Hispanic or Latino	Unknown	None	NA	"46,XX,t(4;11)(p10;p10)[15]/46,XX[5]"	Negative	NA	NA	NA	1.5	0.01	NA	NA	NA	NA	NA	3148	104	0:LIVING	No	AALL0434	White	1	Female	Matched	Negative	No	NA
TARGET-10-PASTPT-09A	Primary Blood Derived Cancer - Bone Marrow	all_phase2_target_2018_pub	TARGET-10-PASTPT	5	1774	Chemotherapy	NA	VALIDATION	Negative	NA	2	NA	1	No	T Cell ALL	No	CNS 1	No	NA	2490	1	Not Hispanic or Latino	Negative	None	NA	"49,XX,der(5)t(5;14)(q31;q22),+10,+21,+21[5]/46,XX[15]"	Negative	NA	NA	NA	0	NA	NA	NA	NA	NA	NA	2490	82	0:LIVING	No	AALL0434	White	1	Female	Matched	Negative	No	NA
TARGET-10-PASKSY-09A	Primary Blood Derived Cancer - Bone Marrow	all_phase2_target_2018_pub	TARGET-10-PASKSY	10	3552	Chemotherapy	NA	VALIDATION	Negative	4	1	NA	8	No	T Cell ALL	No	CNS 1	No	NA	2367	1	Not Hispanic or Latino	Unknown	None	NA	"46,XY,del(5)(q31),ins(5;1)(q22;q12q25),del(12)(p12p13)[3]/46,idem,del(17)(p11.2)[2]/47,idem,+10[8]/47,idem,+10,del(17)(p11.2)[2]/47,idem,+10,der(17)t(1;17)(q25;p13)[2]/46,XY[3]"	Negative	NA	NA	NA	0.09	0.01	NA	NA	NA	NA	NA	2367	78	0:LIVING	No	AALL0434	White	1	Male	Matched	Negative	No	No
TARGET-10-PASKXN-09A	Primary Blood Derived Cancer - Bone Marrow	all_phase2_target_2018_pub	TARGET-10-PASKXN	10	3440	NA	NA	VALIDATION	Negative	NA	0	NA	0	No	T Cell ALL	No	CNS 1	No	NA	579	NA	Not Hispanic or Latino	Negative	None	NA	"46,XY,del(6)(q21q24)[7]/46,XY[13]"	Negative	NA	NA	NA	0	0.01	NA	NA	NA	NA	NA	579	20	0:LIVING	No	AALL0434	White	1	Male	Matched	Negative	No	No
TARGET-10-PARUKW-09A	Primary Blood Derived Cancer - Bone Marrow	all_phase2_target_2018_pub	TARGET-10-PARUKW	10	3576	NA	NA	VALIDATION	Negative	1	0	NA	20	No	T Cell ALL	No	CNS 1	No	NA	2701	1	Hispanic or Latino	Negative	None	NA	"46,XX,t(10;12)(p11.2;q12)[4]/46,XX[17]"	Negative	NA	NA	NA	0.65	0.01	NA	NA	NA	NA	NA	2701	89	0:LIVING	No	AALL0434	White	1	Female	Matched	Negative	No	NA
TARGET-10-PASXUC-09A	Primary Blood Derived Cancer - Bone Marrow	all_phase2_target_2018_pub	TARGET-10-PASXUC	7	2490	Chemotherapy	NA	VALIDATION	Negative	NA	1	NA	4	No	T Cell ALL	No	CNS 1	No	NA	2238	1.8989	Not Hispanic or Latino	Unknown	None	NA	"89<4n>,XXX,-X,-2,-3,+6,-7,-9,+10,-11,i(17)(q10)[6]/46,XX[15]"	Negative	NA	NA	NA	0	NA	NA	NA	NA	NA	NA	2238	74	0:LIVING	No	AALL0434	Asian	1	Female	Matched	Negative	No	NA
TARGET-10-PARNSP-09A	Primary Blood Derived Cancer - Bone Marrow	all_phase2_target_2018_pub	TARGET-10-PARNSP	7	2206	NA	NA	VALIDATION	Negative	NA	0	NA	1	No	T Cell ALL	No	CNS 1	No	NA	3086	1	Not Hispanic or Latino	Negative	None	NA	"47,XYY?c,der(9)t(9;16)(p13;q13),del(12)(p12)[15]/47,XYY?c[4]"	Negative	NA	NA	NA	0	0.01	NA	NA	NA	NA	NA	3086	102	0:LIVING	No	AALL0434	White	1	Male	Matched	Negative	No	No
TARGET-10-PATDGZ-09A	Primary Blood Derived Cancer - Bone Marrow	all_phase2_target_2018_pub	TARGET-10-PATDGZ	3	937	Chemotherapy	NA	VALIDATION	Negative	NA	0	NA	0	No	T Cell ALL	No	CNS 1	No	NA	2324	1.922	Not Hispanic or Latino	Negative	None	NA	"46,XY,add(9)(p13)/92,idemx2[11]"	Negative	NA	NA	NA	0	NA	NA	NA	NA	NA	NA	2324	77	0:LIVING	No	AALL0434	White	1	Male	Matched	Negative	No	No
TARGET-10-PARMFF-09A	Primary Blood Derived Cancer - Bone Marrow	all_phase2_target_2018_pub	TARGET-10-PARMFF	9	3039	Chemotherapy	NA	VALIDATION	Negative	NA	0	NA	2	No	T Cell ALL	No	CNS 1	No	NA	3189	1	Not Hispanic or Latino	Negative	None	NA	"44,X,-Y,dic(9;21)(p13;p11.2)[13]/46,XY[7]"	Negative	NA	NA	NA	0	0.01	NA	NA	NA	NA	NA	3189	105	0:LIVING	No	AALL0434	White	1	Male	Matched	Negative	No	No
TARGET-10-PARFDL-09A	Primary Blood Derived Cancer - Bone Marrow	all_phase2_target_2018_pub	TARGET-10-PARFDL	21	7491	NA	NA	VALIDATION	Negative	1	0	NA	22	No	T Cell ALL	No	CNS 1	No	NA	3075	1	Not Hispanic or Latino	Negative	None	NA	"46,XY,t(1;8)(q25;p21),t(10;14)(q24;q11.2),del(22)(q11.2q13)[20]"	Negative	NA	NA	NA	0	0.001	NA	NA	NA	NA	NA	3075	102	0:LIVING	No	AALL0434	White	1	Male	Matched	Negative	No	No
TARGET-10-PARWMF-09A	Primary Blood Derived Cancer - Bone Marrow	all_phase2_target_2018_pub	TARGET-10-PARWMF	12	4275	Chemotherapy; XRT	NA	VALIDATION	Negative	NA	0	NA	0	No	T Cell ALL	No	CNS 1	No	NA	2668	1.1243	Not Hispanic or Latino	Negative	None	NA	"46,Y,t(X;2)(q13;p13)[9]/46,XY[11]"	Negative	NA	NA	NA	0	0.01	NA	NA	NA	NA	NA	2668	88	0:LIVING	No	AALL0434	White	1	Male	Matched	Negative	No	No
TARGET-10-PATGXS-09A	Primary Blood Derived Cancer - Bone Marrow	all_phase2_target_2018_pub	TARGET-10-PATGXS	14	5075	NA	NA	VALIDATION	Negative	36	0	NA	76	No	T Cell ALL	No	CNS 1	No	NA	2136	1.085	Not Hispanic or Latino	Negative	None	NA	NA	Negative	NA	NA	NA	0.7	0.01	NA	NA	NA	NA	NA	2136	71	0:LIVING	No	AALL0434	White	1	Female	Matched	Unknown	No	NA
TARGET-10-PATBTX-09A	Primary Blood Derived Cancer - Bone Marrow	all_phase2_target_2018_pub	TARGET-10-PATBTX	4	1152	Chemotherapy	NA	VALIDATION	Negative	1	3	NA	12	No	T Cell ALL	No	CNS 1	No	NA	2185	1	Hispanic or Latino	Negative	None	NA	"46,XY[20]"	Negative	NA	NA	NA	0.06	0.01	NA	NA	NA	NA	NA	2185	72	0:LIVING	No	AALL0434	White	1	Male	Matched	Unknown	No	No
TARGET-10-PATSIL-09A	Primary Blood Derived Cancer - Bone Marrow	all_phase2_target_2018_pub	TARGET-10-PATSIL	16	5700	NA	NA	VALIDATION	Negative	2	1	NA	9	No	T Cell ALL	No	CNS 1	No	NA	2030	1	Not Hispanic or Latino	Negative	None	NA	"46,XY,del(6)(q13q21)[18]/46,XY[1]"	Negative	NA	NA	NA	0	NA	NA	NA	NA	NA	NA	2030	67	0:LIVING	No	AALL0434	White	1	Male	Matched	Negative	No	No
TARGET-10-PATRHL-09A	Primary Blood Derived Cancer - Bone Marrow	all_phase2_target_2018_pub	TARGET-10-PATRHL	7	2299	Chemotherapy	NA	VALIDATION	Negative	NA	0	NA	2	No	T Cell ALL	No	CNS 1	No	NA	2043	1	Not Hispanic or Latino	Unknown	None	NA	"46,XY,t(7;10)(q34;q24),del(9)(p13)[9]/46,XY[11]"	Negative	NA	NA	NA	0	NA	NA	NA	NA	NA	NA	2043	68	0:LIVING	No	AALL0434	White	1	Male	Matched	Negative	No	No
TARGET-10-PATDLG-09A	Primary Blood Derived Cancer - Bone Marrow	all_phase2_target_2018_pub	TARGET-10-PATDLG	12	4306	NA	NA	VALIDATION	Negative	4	1	NA	15	No	T Cell ALL	No	CNS 1	No	NA	2351	1.071	Not Hispanic or Latino	Negative	None	NA	"46,XY,t(10;14)(q24;q11.2)[5]/46,XY[46]"	Negative	NA	NA	NA	0	NA	NA	NA	NA	NA	NA	2351	78	0:LIVING	No	AALL0434	White	1	Male	Matched	Negative	No	No
TARGET-10-PATHFE-09A	Primary Blood Derived Cancer - Bone Marrow	all_phase2_target_2018_pub	TARGET-10-PATHFE	12	4081	Chemotherapy	NA	VALIDATION	Negative	NA	0	NA	0	No	T Cell ALL	No	CNS 1	No	NA	2178	1	Not Hispanic or Latino	Unknown	None	NA	"46,XY,del(6)(q15q23),i(9)(p13)[11]/46,XY[9]"	Negative	NA	NA	NA	0	NA	NA	NA	NA	NA	NA	2178	72	0:LIVING	No	AALL0434	White	1	Male	Matched	Negative	No	No
TARGET-10-PATLNS-09A	Primary Blood Derived Cancer - Bone Marrow	all_phase2_target_2018_pub	TARGET-10-PATLNS	3	823	NA	NA	VALIDATION	Negative	1	0	NA	18	No	T Cell ALL	No	CNS 1	No	NA	2086	1	Unknown	Unknown	None	NA	"46,X,add(X)(p22),der(1)t(1;?)(p36.1;?)t(?;20)(?;p11.2),del(1)(q32),del(6)(13q23),t(6;7)(q23;q34)(WCP6,WCP7;WCP7,WCP6),del(11)(q13),add(20)(p11.2)[17]/46,XX[3]"	Negative	NA	NA	NA	0	NA	NA	NA	NA	NA	NA	2086	69	0:LIVING	No	AALL0434	Black or African American	1	Female	Matched	Negative	No	NA
TARGET-10-PATRUN-09A	Primary Blood Derived Cancer - Bone Marrow	all_phase2_target_2018_pub	TARGET-10-PATRUN	5	1763	NA	NA	VALIDATION	Negative	NA	0	NA	1	No	T Cell ALL	No	CNS 1	No	NA	101	1	Not Hispanic or Latino	Unknown	None	NA	"46,XY,add(9)(p21)[6]/46,XY[14]"	Negative	NA	NA	NA	0	NA	NA	NA	NA	NA	NA	101	4	0:LIVING	No	AALL0434	White	1	Male	Matched	Negative	No	No
TARGET-10-PATGVX-09A	Primary Blood Derived Cancer - Bone Marrow	all_phase2_target_2018_pub	TARGET-10-PATGVX	8	2668	NA	NA	VALIDATION	Negative	NA	0	NA	3	No	T Cell ALL	No	CNS 1	No	NA	2305	1	Not Hispanic or Latino	Negative	None	NA	"46,XY,t(7;19)(q22;p13),del(16)(q22)[cp3]/46,idem,der(18)t(1;18)(q12;q22)[2]/47,idem,+8,t(9;12)(p24;p12),del(16)(q22)[2]/46,XX[13]"	Negative	NA	NA	NA	0.016	0.01	NA	NA	NA	NA	NA	2305	76	0:LIVING	No	AALL0434	White	1	Male	Matched	Negative	No	No
TARGET-10-PARFXJ-09A	Primary Blood Derived Cancer - Bone Marrow	all_phase2_target_2018_pub	TARGET-10-PARFXJ	12	4245	NA	NA	VALIDATION	Negative	NA	0	NA	0	No	T Cell ALL	No	CNS 1	No	NA	2988	1	Not Hispanic or Latino	Negative	None	NA	"46,XY,der(5)t(5;12)(p15.3;q13),inv(7)(p15q32),i(9)(q10)[11]/46,XY[5]"	Negative	NA	NA	NA	0.025	0.001	NA	NA	NA	NA	NA	2988	99	0:LIVING	No	AALL0434	White	1	Male	Matched	Negative	No	No
TARGET-10-PATYCH-09A	Primary Blood Derived Cancer - Bone Marrow	all_phase2_target_2018_pub	TARGET-10-PATYCH	4	1432	NA	NA	VALIDATION	Negative	NA	0	NA	0	No	T Cell ALL	No	CNS 1	No	NA	1854	1	Not Hispanic or Latino	Negative	None	NA	"46,XY[20]"	Negative	NA	NA	NA	0	NA	NA	NA	NA	NA	NA	1854	61	0:LIVING	No	AALL0434	White	1	Male	Matched	Unknown	No	No
TARGET-10-PASZEW-09A	Primary Blood Derived Cancer - Bone Marrow	all_phase2_target_2018_pub	TARGET-10-PASZEW	8	2681	NA	NA	VALIDATION	Negative	NA	1	NA	0	No	T Cell ALL	No	CNS 1	No	NA	2314	1	Not Hispanic or Latino	Unknown	None	NA	"46,XX,t(9;19)(q12;p13.3)[9]/46,XX[11]"	Negative	NA	NA	NA	0	NA	NA	NA	NA	NA	NA	2314	77	0:LIVING	No	AALL0434	Unknown	1	Female	Matched	Negative	No	NA
TARGET-10-PARTPW-09A	Primary Blood Derived Cancer - Bone Marrow	all_phase2_target_2018_pub	TARGET-10-PARTPW	16	5483	NA	NA	VALIDATION	Negative	NA	1	NA	4	No	T Cell ALL	No	CNS 1	No	NA	2750	1	Not Hispanic or Latino	Negative	None	NA	"47,XY,+mar[4]/46,XY[6]"	Negative	NA	NA	NA	0.1	0.01	NA	NA	NA	NA	NA	2750	91	0:LIVING	No	AALL0434	Asian	1	Male	Matched	Negative	No	No
TARGET-10-PATTHR-09A	Primary Blood Derived Cancer - Bone Marrow	all_phase2_target_2018_pub	TARGET-10-PATTHR	17	5917	NA	NA	VALIDATION	Negative	41	3	NA	49	No	T Cell ALL	No	CNS 1	No	NA	2041	1	Not Hispanic or Latino	Unknown	None	NA	"45,XY,add(1)(p34),add(2)(p11.2),t(3;9)(p11;p13),add(12)(p11.2),del(14)(q24q32),-18[17]/46,XY[4]"	Negative	NA	NA	NA	3.6	0.01	NA	NA	NA	NA	NA	2041	68	0:LIVING	No	AALL0434	Asian	1	Male	Matched	Negative	No	No
TARGET-10-PAUAZV-09A	Primary Blood Derived Cancer - Bone Marrow	all_phase2_target_2018_pub	TARGET-10-PAUAZV	9	3039	NA	NA	VALIDATION	Negative	NA	0	NA	0	No	T Cell ALL	No	CNS 1	No	NA	1807	1	Hispanic or Latino	Unknown	None	NA	"46,XY[19]"	Negative	NA	NA	NA	0	NA	NA	NA	NA	NA	NA	1807	60	0:LIVING	No	AALL0434	White	1	Male	Matched	Negative	No	No
TARGET-10-PARJAY-09A	Primary Blood Derived Cancer - Bone Marrow	all_phase2_target_2018_pub	TARGET-10-PARJAY	16	5652	NA	NA	VALIDATION	Negative	NA	1	NA	0	No	T Cell ALL	No	CNS 1	No	NA	2889	1	Hispanic or Latino	Negative	None	NA	"46,XX,add(9)(p13),del(9)(p13p22)[10]"	Negative	NA	NA	NA	0	0.01	NA	NA	NA	NA	NA	2889	95	0:LIVING	No	AALL0434	Unknown	1	Female	Matched	Negative	No	NA
TARGET-10-PATMAF-09A	Primary Blood Derived Cancer - Bone Marrow	all_phase2_target_2018_pub	TARGET-10-PATMAF	17	6011	NA	NA	VALIDATION	Negative	3	0	NA	64	No	T Cell ALL	No	CNS 1	No	NA	1469	1	Not Hispanic or Latino	Negative	None	NA	"47,XY,der(1)t(1;1)(p36.1;q12),+19[10]/46,XY[10]"	Negative	NA	NA	NA	4.2	0.01	NA	NA	NA	NA	NA	1469	49	0:LIVING	No	AALL0434	White	1	Male	Matched	Negative	No	No
TARGET-10-PASZIY-09A	Primary Blood Derived Cancer - Bone Marrow	all_phase2_target_2018_pub	TARGET-10-PASZIY	15	5234	NA	NA	VALIDATION	Negative	11	0	NA	92	No	T Cell ALL	No	CNS 1	No	NA	2369	1.0766	Hispanic or Latino	Negative	None	NA	"50,XY,+7,+18,+19,+20[11]/46,XY[1]"	Negative	NA	NA	NA	3.8	0.01	NA	NA	NA	NA	NA	2369	78	0:LIVING	No	AALL0434	White	1	Male	Matched	Negative	No	No
TARGET-10-PARHBI-09A	Primary Blood Derived Cancer - Bone Marrow	all_phase2_target_2018_pub	TARGET-10-PARHBI	8	2883	Chemotherapy	NA	VALIDATION	Negative	NA	0	NA	1	No	T Cell ALL	No	CNS 1	No	NA	3010	1	Hispanic or Latino	Negative	None	NA	"46,XY[20]"	Negative	NA	NA	NA	0	0.01	NA	NA	NA	NA	NA	3010	99	0:LIVING	No	AALL0434	White	1	Male	Matched	Unknown	No	No
TARGET-10-PATWJU-09A	Primary Blood Derived Cancer - Bone Marrow	all_phase2_target_2018_pub	TARGET-10-PATWJU	6	2127	NA	NA	VALIDATION	Negative	NA	2	NA	4	No	T Cell ALL	No	CNS 1	No	NA	2013	1	Unknown	Unknown	None	NA	"47,XY,t(6;7)(q23;q34),+8[10]/46,XY[10]"	Negative	NA	NA	NA	0	NA	NA	NA	NA	NA	NA	2013	67	0:LIVING	No	AALL0434	White	1	Male	Matched	Negative	No	No
TARGET-10-PATAXS-09A	Primary Blood Derived Cancer - Bone Marrow	all_phase2_target_2018_pub	TARGET-10-PATAXS	2	367	NA	NA	VALIDATION	Negative	4	2	NA	5	No	T Cell ALL	No	CNS 1	No	NA	2252	1	Not Hispanic or Latino	Negative	None	NA	NA	Negative	NA	NA	NA	0	NA	NA	NA	NA	NA	NA	2252	75	0:LIVING	No	AALL0434	Asian	1	Male	Matched	Unknown	No	No
TARGET-10-PASWFN-09A	Primary Blood Derived Cancer - Bone Marrow	all_phase2_target_2018_pub	TARGET-10-PASWFN	12	4136	NA	NA	VALIDATION	Negative	26	2	NA	24	No	T Cell ALL	No	CNS 1	No	NA	2395	1	Not Hispanic or Latino	Negative	None	NA	"46,XY[23]"	Negative	NA	NA	NA	2.5	0.01	NA	NA	NA	NA	NA	2395	79	0:LIVING	No	AALL0434	Black or African American	1	Male	Matched	Unknown	No	No
TARGET-10-PATEMI-09A	Primary Blood Derived Cancer - Bone Marrow	all_phase2_target_2018_pub	TARGET-10-PATEMI	18	6491	NA	NA	VALIDATION	Negative	2	0	NA	15	No	T Cell ALL	No	CNS 1	No	NA	2172	1	Hispanic or Latino	Unknown	None	NA	"46,XX,t(3;11)(q11.2;p15)[20]"	Negative	NA	NA	NA	0.1	0.01	NA	NA	NA	NA	NA	2172	72	0:LIVING	No	AALL0434	White	1	Female	Matched	Negative	No	NA
TARGET-10-PATMYZ-09A	Primary Blood Derived Cancer - Bone Marrow	all_phase2_target_2018_pub	TARGET-10-PATMYZ	13	4421	NA	NA	VALIDATION	Negative	1	0	NA	28	No	T Cell ALL	No	CNS 1	No	NA	2108	1	Not Hispanic or Latino	Unknown	None	NA	"46,XY,t(5;7)(q35;q22)[2]/46,XY[18]"	Negative	NA	NA	NA	0	NA	NA	NA	NA	NA	NA	2108	70	0:LIVING	No	AALL0434	White	1	Male	Matched	Negative	No	No
TARGET-10-PATALJ-09A	Primary Blood Derived Cancer - Bone Marrow	all_phase2_target_2018_pub	TARGET-10-PATALJ	13	4669	NA	NA	VALIDATION	Negative	NA	2	NA	0	No	T Cell ALL	No	CNS 1	No	NA	1902	1	Not Hispanic or Latino	Unknown	None	NA	"46,XY,t(10;11)(p13;q21)[14]/46,XY[6]"	Negative	NA	NA	NA	0.69	0.01	NA	NA	NA	NA	NA	1902	63	0:LIVING	No	AALL0434	Black or African American	1	Male	Matched	Negative	No	No
TARGET-10-PARTLY-09A	Primary Blood Derived Cancer - Bone Marrow	all_phase2_target_2018_pub	TARGET-10-PARTLY	13	4492	Chemotherapy	NA	VALIDATION	Negative	3	0	NA	10	No	T Cell ALL	No	CNS 1	No	NA	3058	1.1282	Not Hispanic or Latino	Unknown	None	NA	"49,XY,del(13)(q12q32),+18,add(18)(q21),+mar1,+mar2[18]/46,XY[2]"	Negative	NA	NA	NA	0.2	0.01	NA	NA	NA	NA	NA	3058	101	0:LIVING	No	AALL0434	White	1	Male	Matched	Negative	No	No
TARGET-10-PATLNZ-09A	Primary Blood Derived Cancer - Bone Marrow	all_phase2_target_2018_pub	TARGET-10-PATLNZ	10	3601	NA	NA	VALIDATION	Negative	NA	1	NA	0	No	T Cell ALL	No	CNS 1	No	NA	1221	1	Unknown	Unknown	None	NA	"46,XY,t(1;14)(p32;q11.2)[12]/47,idem,+8[4]/46,XY[4]"	Negative	NA	NA	NA	0	NA	NA	NA	NA	NA	NA	1221	41	0:LIVING	No	AALL0434	White	1	Male	Matched	Negative	No	No
TARGET-10-PATYJK-09A	Primary Blood Derived Cancer - Bone Marrow	all_phase2_target_2018_pub	TARGET-10-PATYJK	13	4451	Chemotherapy	NA	VALIDATION	Negative	8	0	NA	61	No	T Cell ALL	No	CNS 1	No	NA	1955	1.1333	Not Hispanic or Latino	Unknown	None	NA	"51,XY,+8,+10,t(10;11)(p11.2;p13),+11,+13,del(13)(q12q14)[16]/46,XY[4]"	Negative	NA	NA	NA	1	0.01	NA	NA	NA	NA	NA	1955	65	0:LIVING	No	AALL0434	White	1	Male	Matched	Negative	No	No
TARGET-10-PATCKV-09A	Primary Blood Derived Cancer - Bone Marrow	all_phase2_target_2018_pub	TARGET-10-PATCKV	15	5266	NA	NA	VALIDATION	Negative	1	0	NA	42	No	T Cell ALL	No	CNS 1	No	NA	2406	1.0941	Hispanic or Latino	Unknown	None	NA	"50,XY,+8,+10,+13,+19[17]/46,XY[3]"	Negative	NA	NA	NA	0.1	0.01	NA	NA	NA	NA	NA	2406	80	0:LIVING	No	AALL0434	White	1	Male	Matched	Negative	No	No
TARGET-10-PAUCDY-09A	Primary Blood Derived Cancer - Bone Marrow	all_phase2_target_2018_pub	TARGET-10-PAUCDY	10	3632	NA	NA	VALIDATION	Negative	7	4	NA	73	No	T Cell ALL	No	CNS 1	No	NA	1793	1	Not Hispanic or Latino	Negative	None	NA	"46,XY[25]"	Negative	NA	NA	NA	4.8	0.01	NA	NA	NA	NA	NA	1793	59	0:LIVING	No	AALL0434	White	1	Male	Matched	Negative	No	No
TARGET-10-PATKYI-09A	Primary Blood Derived Cancer - Bone Marrow	all_phase2_target_2018_pub	TARGET-10-PATKYI	21	7614	NA	NA	VALIDATION	Negative	5	1	NA	20	No	T Cell ALL	No	CNS 1	No	NA	2009	1	Not Hispanic or Latino	Negative	None	NA	"46,XY,del(9)(p13p22)[7]/46,XY[20]"	Negative	NA	NA	NA	0.7	0.01	NA	NA	NA	NA	NA	2009	67	0:LIVING	No	AALL0434	Black or African American	1	Male	Matched	Negative	No	No
[truncated: 4 more columns]
