# Supplementary material for: Uncovering a role for METTL13 in malignant transformation of human hematopoietic stem cells and in the progression of pediatric leukemia
Source: Cell Death Dis. 2026 Apr 25;17(1):549. doi: 10.1038/s41419-026-08761-7 (PMC13243463; doi:10.1038/s41419-026-08761-7)
Supplement: Supplementary file 12 — Supplemental Table 4 [file 41419_2026_8761_MOESM12_ESM.xlsx]

## Sheet: Mean_KD_vs_CTRL
Ensembl_ID	Gene_Symbol	p_value	L2FC(shMETTL13/shCTRL)
ENSG00000170236	USP50	0.0457912	5.01981
ENSG00000202538	RNU4-2	0.0349167	3.74474
ENSG00000254538	AC027018.1	0.001737	3.60506
ENSG00000278513	AC091046.2	0.0106323	3.594
ENSG00000196361	ELAVL3	0.00405282	3.51931
ENSG00000257591	ZNF625	0.000606301	3.50031
ENSG00000278517	MIR6865	0.0141225	3.42653
ENSG00000228982	AL627095.1	0.00313455	3.32979
ENSG00000207870	MIR221	0.017513	3.29712
ENSG00000258819	LINC02289	0.00718609	3.20046
ENSG00000253708	AC026979.1	0.000355226	3.16926
ENSG00000237927	AL078604.2	0.0455378	3.16163
ENSG00000172232	AZU1	0.000633719	3.10027
ENSG00000258615	AL117187.1	0.0176088	3.0993
ENSG00000174876	AMY1B	0.0112882	3.04573
ENSG00000258922	AC106028.2	0.022055	3.031
ENSG00000275532	AC006449.2	0.0422972	2.99396
ENSG00000270666	AL021918.1	0.00581152	2.97871
ENSG00000255474	GAU1	0.000851258	2.94582
ENSG00000260810	AL135818.2	0.0395087	2.90973
ENSG00000259440	NPM1P43	0.0390465	2.90362
ENSG00000281772	AC019226.2	0.0420705	2.87045
ENSG00000201830	RF00019	0.0101298	2.82195
ENSG00000125975	C20orf173	0.000568106	2.7911
ENSG00000226658	RPL23AP30	0.0135053	2.77909
ENSG00000265342	AC011933.3	0.0242377	2.74485
ENSG00000250444	CCT5P1	0.00396828	2.63296
ENSG00000244086	AC110749.1	0.0172711	2.62722
ENSG00000216009	MIR874	0.0279861	2.51978
ENSG00000240098	RN7SL351P	0.0142086	2.48147
ENSG00000199568	RNU5A-1	0.00983315	2.47247
ENSG00000239614	HMGN1P7	0.0449019	2.43982
ENSG00000100300	TSPO	0.0121977	2.41836
ENSG00000235695	AC130472.1	0.0385847	2.41226
ENSG00000234857	HNRNPUL2-BSCL2	0.0396672	2.39758
ENSG00000060718	COL11A1	0.0180092	2.3948
ENSG00000258413	AL158801.2	0.00719144	2.34167
ENSG00000261670	AC012213.2	0.00437992	2.33586
ENSG00000273198	AL096803.3	0.00476206	2.3334
ENSG00000244076	AC026410.2	0.0184236	2.3266
ENSG00000254447	OR7E11P	0.00409343	2.292
ENSG00000213338	ATF4P1	0.00825927	2.26153
ENSG00000141434	MEP1B	0.000952457	2.25226
ENSG00000228527	AC016396.1	0.0334156	2.24412
ENSG00000263787	SKAP1-AS1	0.026212	2.24071
ENSG00000279894	Z73965.1	0.0354846	2.20911
ENSG00000273466	AC012510.1	0.0452958	2.16718
ENSG00000244242	IFITM10	0.0342606	2.15965
ENSG00000269190	FBXO17	0.0383393	2.12319
ENSG00000274678	AC106886.3	0.0382778	2.11295
ENSG00000187944	C2orf66	0.0499897	2.11161
ENSG00000268472	AP002884.4	0.043225	2.11053
ENSG00000108556	CHRNE	0.0174197	2.07234
ENSG00000175318	GRAMD2A	0.0352715	2.042
ENSG00000275441	AC020765.2	0.0343392	1.95016
ENSG00000243519	IGLVIVOR22-2	0.00983576	1.91841
ENSG00000200241	RF00019	0.031522	1.89771
ENSG00000197446	CYP2F1	0.0160809	1.89601
ENSG00000275445	AC092119.3	0.0208267	1.88653
ENSG00000101278	RPS10P5	0.0219259	1.87473
ENSG00000259307	PLCB2-AS1	0.0392924	1.86445
ENSG00000273041	ATF4P2	0.0195137	1.85395
ENSG00000275191	AC007497.1	0.0144214	1.78076
ENSG00000215811	BTNL10	0.0240564	1.71164
ENSG00000273192	AL671710.1	0.0303161	1.67655
ENSG00000243759	ST13P15	0.0474393	1.66152
ENSG00000204930	FAM221B	0.0432649	1.62644
ENSG00000254964	AP001458.1	0.0385121	1.58675
ENSG00000266824	AC129492.4	0.0153786	1.57352
ENSG00000255520	AC090589.2	0.0264023	1.55333
ENSG00000244217	RPS4XP10	0.00403037	1.53224
ENSG00000226899	AL731577.1	0.0399745	1.51918
ENSG00000237729	AC002075.2	0.0123628	1.51787
ENSG00000274569	AC024884.1	0.033653	1.48376
ENSG00000224376	AC017104.1	0.0176532	1.46051
ENSG00000279375	AC244517.7	0.0301195	1.41614
ENSG00000226677	IGBP1P1	0.0480786	1.3957
ENSG00000250869	AC087359.1	0.00472773	1.39502
ENSG00000279528	AC115618.3	0.0153343	1.36215
ENSG00000140682	TGFB1I1	0.0108638	1.35567
ENSG00000214646	AC104758.1	0.00307833	1.35427
ENSG00000253384	AC124242.2	0.0225473	1.33936
ENSG00000253176	AC104997.1	0.049816	1.33444
ENSG00000279147	AC112504.1	0.018294	1.31315
ENSG00000165917	RAPSN	0.00201986	1.31079
ENSG00000254294	IMPDH1P6	0.0106823	1.29799
ENSG00000285650	AL157827.2	0.046365	1.29675
ENSG00000240710	AL512306.3	0.00826641	1.28933
ENSG00000279827	AC136469.2	0.0296758	1.25048
ENSG00000255094	AC090159.1	0.0175213	1.24975
ENSG00000203684	IBA57-DT	0.0236055	1.22505
ENSG00000260318	COX6CP1	0.0494998	1.20932
ENSG00000234789	AL590369.1	0.00523939	1.20674
ENSG00000269318	AC007292.2	0.0198766	1.19852
ENSG00000143850	PLEKHA6	0.0467958	1.19567
ENSG00000273989	AC022079.1	0.045327	1.17085
ENSG00000217767	NDUFAB1P1	0.039381	1.16305
ENSG00000256381	AC005832.1	0.0265258	1.14169
ENSG00000227740	AL513329.1	0.0107579	1.13968
ENSG00000229677	AC018644.1	0.0344073	1.13763
ENSG00000235076	GAPDHP52	0.0321152	1.13031
ENSG00000260360	AL353708.1	0.00838882	1.1238
ENSG00000182873	PRKCZ-AS1	0.0408285	1.118
ENSG00000230364	RPL4P3	0.0138638	1.10968
ENSG00000224707	E2F3-IT1	0.0341339	1.10707
ENSG00000277858	H2AFB2	0.0243297	1.10158
ENSG00000255503	AP001767.3	0.0355135	1.09335
ENSG00000198835	GJC2	0.0119479	1.06554
ENSG00000231952	DPY19L1P2	0.0025958	1.06516
ENSG00000274183	H2AFB1	0.0250997	1.05369
ENSG00000274808	TBC1D3B	0.0215529	1.05163
ENSG00000188486	H2AFX	0.0119091	1.04197
ENSG00000232060	SLC4A1APP1	0.0175097	1.02768
ENSG00000237749	AL034379.1	0.0434074	1.01994
ENSG00000268564	AC003956.1	0.0419712	0.996544
ENSG00000106804	C5	0.00382892	0.981381
ENSG00000170873	MTSS1	0.0246525	0.979688
ENSG00000264635	AP001020.2	0.000916356	0.970764
ENSG00000251229	AL645924.2	0.0168523	0.96685
ENSG00000117480	FAAH	0.0345044	0.959339
ENSG00000228343	AC115618.2	0.0260079	0.95729
ENSG00000174428	GTF2IRD2B	0.0330934	0.947185
ENSG00000196275	GTF2IRD2	0.0303979	0.946669
ENSG00000206824	RF00019	0.0475908	0.945179
ENSG00000277745	H2AFB3	0.0377994	0.929896
ENSG00000145248	SLC10A4	0.0395834	0.925737
ENSG00000280023	AD000813.1	0.0427917	0.919209
ENSG00000259318	AL356801.1	0.0177172	0.881057
ENSG00000234788	HSPA8P3	0.00105385	0.856405
ENSG00000259933	AC009065.2	0.0490263	0.847669
ENSG00000259397	AC021231.2	0.0140408	0.847655
ENSG00000273056	AL354694.1	0.0435208	0.83761
ENSG00000144214	LYG1	0.0461821	0.830378
ENSG00000269925	Z98884.2	0.0153637	0.812233
ENSG00000102317	RBM3	0.0464119	0.804048
ENSG00000031003	FAM13B	0.0369963	0.801828
ENSG00000233343	ATP6V1G1P4	0.0227926	0.788717
ENSG00000212163	SNORD91A	0.0452967	0.775203
ENSG00000180878	C11orf42	0.00846055	0.773568
ENSG00000260781	ARHGAP23P1	0.0220172	0.762768
ENSG00000252743	RNU6-850P	0.000145771	0.762707
ENSG00000240057	AC078785.1	0.0473677	0.760608
ENSG00000252874	RF00019	0.0289312	0.749402
ENSG00000270022	Z93241.1	0.0129997	0.737681
ENSG00000237605	AL591846.2	0.0428231	0.725813
ENSG00000145476	CYP4V2	0.039597	0.697185
ENSG00000201376	RF00156	0.0307256	0.695401
ENSG00000267049	AC002398.1	0.00996222	0.695011
ENSG00000166800	LDHAL6A	0.031586	0.687674
ENSG00000227413	AL022238.1	0.0484046	0.684537
ENSG00000237352	LINC01358	0.00875021	0.668935
ENSG00000212493	SNORD19	0.0493393	0.668266
ENSG00000259605	AC074212.1	0.0285793	0.657664
ENSG00000160055	TMEM234	0.00731451	0.642672
ENSG00000102781	KATNAL1	0.0290327	0.640496
ENSG00000239494	RN7SL333P	0.0484065	0.636006
ENSG00000258334	AC125611.4	0.0275729	0.634798
ENSG00000257605	AC073611.1	0.0229211	0.614942
ENSG00000157224	CLDN12	0.00841396	0.610672
ENSG00000267219	AC010504.1	0.0384954	0.591336
ENSG00000152749	GPR180	0.00871371	0.571783
ENSG00000143632	ACTA1	0.00937417	0.560164
ENSG00000142396	ERVK3-1	0.0487524	0.523074
ENSG00000267041	ZNF850	0.0416628	0.515633
ENSG00000135679	MDM2	0.0271696	0.515143
ENSG00000129951	PLPPR3	0.0348213	0.509177
ENSG00000090905	TNRC6A	0.0211039	0.494783
ENSG00000233954	UQCRHL	0.0250981	0.480639
ENSG00000125967	NECAB3	0.003427	0.47729
ENSG00000166333	ILK	0.0033975	0.465546
ENSG00000204410	MSH5	0.00905966	0.463043
ENSG00000231519	AC007285.2	0.0290597	0.458031
ENSG00000185787	MORF4L1	0.0130009	0.453615
ENSG00000101367	MAPRE1	0.00761704	0.441478
ENSG00000133639	BTG1	0.0250709	0.426602
ENSG00000256238	SUPT16HP1	0.0369056	0.423103
ENSG00000226432	AC010342.1	0.0338455	0.419625
ENSG00000146757	ZNF92	0.00880853	0.419056
ENSG00000103064	SLC7A6	0.0255253	0.415773
ENSG00000254996	ANKHD1-EIF4EBP3	0.0412947	0.41175
ENSG00000013441	CLK1	0.0293906	0.405599
ENSG00000113810	SMC4	0.0103423	0.403961
ENSG00000261610	AP000265.1	0.0183581	0.397554
ENSG00000228217	PNRC2P1	0.00642273	0.39627
ENSG00000143569	UBAP2L	0.00299264	0.38706
ENSG00000143321	HDGF	0.013039	0.386284
ENSG00000269570	AP001350.1	0.0315599	0.383677
ENSG00000197857	ZNF44	0.0416584	0.379936
ENSG00000154380	ENAH	0.0484818	0.37102
ENSG00000166971	AKTIP	0.0473734	0.366542
ENSG00000284906	AC091057.6	0.0477638	0.363759
ENSG00000147854	UHRF2	0.0038276	0.362344
ENSG00000087157	PGS1	0.0195775	0.361928
ENSG00000218283	MORF4L1P1	0.0341383	0.357896
ENSG00000109270	LAMTOR3	0.00105844	0.355722
ENSG00000081154	PCNP	0.016342	0.353126
ENSG00000153250	RBMS1	0.0318282	0.350526
ENSG00000068366	ACSL4	0.0118698	0.347516
ENSG00000151849	CENPJ	0.0381781	0.343581
ENSG00000182134	TDRKH	0.0340219	0.341602
ENSG00000146707	POMZP3	0.035961	0.34026
ENSG00000100644	HIF1A	0.00411113	0.338591
ENSG00000250397	AP006623.1	0.0392999	0.333065
ENSG00000168522	FNTA	0.0320584	0.32683
ENSG00000162994	CLHC1	0.00339673	0.326323
ENSG00000204178	MACO1	0.0392809	0.312566
ENSG00000122483	CCDC18	0.0368349	0.303403
ENSG00000188185	LINC00265	0.00749379	0.302145
ENSG00000158615	PPP1R15B	0.0440377	0.299428
ENSG00000185917	SETD4	0.0453713	0.298615
ENSG00000241127	YAE1	0.0151129	0.293808
ENSG00000147533	GOLGA7	0.0490006	0.286598
ENSG00000116539	ASH1L	0.007667	0.276676
ENSG00000112079	STK38	0.0431666	0.273097
ENSG00000132294	EFR3A	0.0442776	0.272483
ENSG00000170881	RNF139	0.0175841	0.270489
ENSG00000107443	CCNJ	0.0259798	0.269021
ENSG00000133657	ATP13A3	0.034069	0.267208
ENSG00000197056	ZMYM1	0.032877	0.256163
ENSG00000189266	PNRC2	0.0417287	0.251226
ENSG00000140265	ZSCAN29	0.0445808	0.250441
ENSG00000147677	EIF3H	0.0299591	0.24732
ENSG00000023287	RB1CC1	0.0210522	0.242195
ENSG00000118620	ZNF430	0.0201873	0.238852
ENSG00000183354	KIAA2026	0.00355247	0.232739
ENSG00000132824	SERINC3	0.0350587	0.218845
ENSG00000114120	SLC25A36	0.0148047	0.215873
ENSG00000157456	CCNB2	0.0170275	0.214113
ENSG00000257267	ZNF271P	0.00984217	0.212399
ENSG00000068305	MEF2A	0.0330833	0.205211
ENSG00000087586	AURKA	0.0154609	0.203517
ENSG00000147439	BIN3	0.00718199	0.203272
ENSG00000273748	AL592183.1	0.0178182	0.187768
ENSG00000101158	NELFCD	0.0106446	0.18565
ENSG00000163479	SSR2	0.0494964	0.172704
ENSG00000071655	MBD3	0.0244891	0.166609
ENSG00000138768	USO1	0.00951583	0.164418
ENSG00000136381	IREB2	0.0480389	0.162974
ENSG00000104365	IKBKB	0.000837542	0.155359
ENSG00000133943	DGLUCY	0.0428823	0.154956
ENSG00000101152	DNAJC5	0.00508264	0.149974
ENSG00000117222	RBBP5	0.0385255	0.117514
ENSG00000084652	TXLNA	0.0169231	0.115045
ENSG00000010244	ZNF207	0.0186172	0.0877664
ENSG00000156531	PHF6	0.0341493	0.071785
ENSG00000060688	SNRNP40	0.0464838	-0.133656
ENSG00000137073	UBAP2	0.0138047	-0.133825
ENSG00000035928	RFC1	0.018399	-0.154547
ENSG00000197622	CDC42SE1	0.0423785	-0.158967
ENSG00000178385	PLEKHM3	0.0376144	-0.183926
ENSG00000175115	PACS1	0.00697167	-0.196142
ENSG00000164919	COX6C	0.0347114	-0.203642
ENSG00000275074	NUDT18	0.0475823	-0.216481
ENSG00000142330	CAPN10	0.0144077	-0.220205
ENSG00000173207	CKS1B	0.0242688	-0.243368
ENSG00000118046	STK11	0.00692125	-0.244782
ENSG00000162139	NEU3	0.0433975	-0.249943
ENSG00000143303	RRNAD1	0.0168878	-0.256048
ENSG00000268942	CKS1BP3	0.0284382	-0.25651
ENSG00000014138	POLA2	0.0436282	-0.261281
ENSG00000140332	TLE3	0.0175418	-0.265414
ENSG00000185658	BRWD1	0.0445893	-0.267861
ENSG00000200913	SNORD46	0.00210302	-0.271418
ENSG00000185963	BICD2	0.000421825	-0.271982
ENSG00000122515	ZMIZ2	0.000564853	-0.277106
ENSG00000140740	UQCRC2	0.0318586	-0.279504
ENSG00000126456	IRF3	0.0290846	-0.288611
ENSG00000165943	MOAP1	0.0330853	-0.290223
ENSG00000170293	CMTM8	0.0310557	-0.292556
ENSG00000115661	STK16	0.00834644	-0.306464
ENSG00000261526	AC012615.1	0.0460693	-0.306876
ENSG00000172315	TP53RK	0.00742867	-0.311773
ENSG00000015285	WAS	0.0103772	-0.316899
ENSG00000165661	QSOX2	0.0498003	-0.327105
ENSG00000011451	WIZ	0.0369153	-0.33212
ENSG00000112096	SOD2	0.038168	-0.333114
ENSG00000162063	CCNF	0.0138774	-0.346116
ENSG00000130332	LSM7	0.0388593	-0.346335
ENSG00000115507	OTX1	0.0192309	-0.349822
ENSG00000100983	GSS	0.0491123	-0.352051
ENSG00000139437	TCHP	0.0229538	-0.361986
ENSG00000151067	CACNA1C	0.00819577	-0.365783
ENSG00000099977	DDT	0.0393033	-0.367698
ENSG00000130640	TUBGCP2	0.0354739	-0.372657
ENSG00000279413	AC112497.1	0.00871672	-0.376277
ENSG00000207650	MIR570	0.0151338	-0.383011
ENSG00000152082	MZT2B	0.00645552	-0.385466
ENSG00000168000	BSCL2	0.0292312	-0.393516
ENSG00000132300	PTCD3	0.0305678	-0.396847
ENSG00000143093	STRIP1	0.0296973	-0.40066
ENSG00000196821	C6orf106	0.00542928	-0.402688
ENSG00000172732	MUS81	0.00640935	-0.404041
ENSG00000053770	AP5M1	0.0380896	-0.405715
ENSG00000126107	HECTD3	0.0266915	-0.405726
ENSG00000139631	CSAD	0.031037	-0.406859
ENSG00000130309	COLGALT1	0.006995	-0.409238
ENSG00000151348	EXT2	0.0459509	-0.413859
ENSG00000162836	ACP6	0.0419971	-0.4145
ENSG00000120451	SNX19	0.0137453	-0.415053
ENSG00000177963	RIC8A	0.0173117	-0.415487
ENSG00000165006	UBAP1	0.0432871	-0.416231
ENSG00000080189	SLC35C2	0.0263097	-0.419067
ENSG00000141002	TCF25	0.0366022	-0.420527
ENSG00000130005	GAMT	0.00384349	-0.421118
ENSG00000166340	TPP1	0.0447449	-0.423342
ENSG00000038210	PI4K2B	0.0199247	-0.436897
ENSG00000197147	LRRC8B	0.0239478	-0.444609
ENSG00000247596	TWF2	0.00193625	-0.445129
ENSG00000013583	HEBP1	0.0326297	-0.445537
ENSG00000111664	GNB3	0.00893798	-0.447038
ENSG00000108469	RECQL5	0.00955915	-0.451467
ENSG00000130382	MLLT1	0.00643611	-0.454001
ENSG00000103653	CSK	0.0399249	-0.45691
ENSG00000181038	METTL23	0.0445207	-0.457095
ENSG00000273559	CWC25	0.0134321	-0.459583
ENSG00000260279	AC137932.1	0.0355922	-0.461558
ENSG00000279145	AC011912.1	0.028425	-0.461785
ENSG00000103197	TSC2	0.0495227	-0.464419
ENSG00000185753	CXorf38	0.0313755	-0.468409
ENSG00000169683	LRRC45	0.0250608	-0.4687
ENSG00000205544	TMEM256	0.00292309	-0.469671
ENSG00000171720	HDAC3	0.0269874	-0.473598
ENSG00000271737	AC008608.2	0.032143	-0.477208
ENSG00000166685	COG1	0.0173252	-0.477247
ENSG00000169738	DCXR	0.0133429	-0.480888
ENSG00000008382	MPND	0.00346819	-0.484651
ENSG00000147130	ZMYM3	0.0102617	-0.493405
ENSG00000249626	AC024560.2	0.0483649	-0.495844
ENSG00000115694	STK25	0.025997	-0.502625
ENSG00000182325	FBXL6	0.0407427	-0.504003
ENSG00000151332	MBIP	0.020914	-0.50749
ENSG00000144320	LNPK	0.0135683	-0.509065
ENSG00000105397	TYK2	0.0243193	-0.509544
ENSG00000137310	TCF19	0.0135557	-0.510419
ENSG00000173272	MZT2A	0.0286443	-0.514704
ENSG00000176909	MAMSTR	0.0460961	-0.514872
ENSG00000119574	ZBTB45	0.0435803	-0.515695
ENSG00000155868	MED7	0.00836645	-0.519096
ENSG00000099904	ZDHHC8	0.00414178	-0.524994
ENSG00000186635	ARAP1	0.0343011	-0.525127
ENSG00000220848	RPS18P9	0.035167	-0.530051
ENSG00000112659	CUL9	0.00355464	-0.531825
ENSG00000173992	CCS	0.00704343	-0.532679
ENSG00000196961	AP2A1	0.0365946	-0.533087
ENSG00000090447	TFAP4	0.00580865	-0.53488
ENSG00000257526	AC107032.2	0.0360053	-0.53718
ENSG00000151413	NUBPL	0.0377398	-0.537756
ENSG00000188186	LAMTOR4	0.00460686	-0.53797
ENSG00000108406	DHX40	0.0145531	-0.542655
ENSG00000136715	SAP130	0.0212049	-0.544653
ENSG00000117266	CDK18	0.0100091	-0.549106
ENSG00000271803	AL121906.1	0.00998611	-0.549537
ENSG00000064490	RFXANK	0.0221023	-0.550525
ENSG00000101057	MYBL2	0.0495757	-0.555155
ENSG00000232801	SDCBPP3	0.0228024	-0.55612
ENSG00000167491	GATAD2A	0.0206379	-0.557276
ENSG00000119862	LGALSL	0.0434245	-0.558096
ENSG00000176894	PXMP2	0.0350513	-0.558117
ENSG00000213672	NCKIPSD	0.0172391	-0.56073
ENSG00000101104	PABPC1L	0.0278234	-0.561876
ENSG00000204977	TRIM13	0.0195907	-0.564883
ENSG00000176723	ZNF843	0.0111601	-0.568022
ENSG00000104522	TSTA3	0.0400597	-0.571832
ENSG00000099974	DDTL	0.0333642	-0.572416
ENSG00000103275	UBE2I	0.0140276	-0.574966
ENSG00000261207	AL031717.1	0.0464238	-0.575849
ENSG00000111684	LPCAT3	0.0424427	-0.576434
ENSG00000267980	AC007292.1	0.0425224	-0.576891
ENSG00000185347	TEDC1	0.038667	-0.577025
ENSG00000175309	PHYKPL	0.0179962	-0.577199
ENSG00000124226	RNF114	0.0113769	-0.578617
ENSG00000004478	FKBP4	0.0469988	-0.580213
ENSG00000157870	PRXL2B	0.046797	-0.583794
ENSG00000128050	PAICS	0.000379469	-0.584571
ENSG00000117899	MESD	0.0278431	-0.584615
ENSG00000179262	RAD23A	0.0220674	-0.58613
ENSG00000127586	CHTF18	0.0107673	-0.589731
ENSG00000099624	ATP5F1D	0.0429891	-0.591629
ENSG00000163945	UVSSA	0.00319208	-0.594547
ENSG00000130511	SSBP4	0.0187273	-0.600944
ENSG00000225969	ABHD11-AS1	0.0456058	-0.601508
ENSG00000109756	RAPGEF2	0.00736445	-0.603122
ENSG00000179091	CYC1	0.00593306	-0.606309
ENSG00000152642	GPD1L	0.00132281	-0.60998
ENSG00000093009	CDC45	0.0300019	-0.611643
ENSG00000142327	RNPEPL1	0.0485487	-0.61311
ENSG00000268047	AC018766.1	0.0137978	-0.614675
ENSG00000005206	SPPL2B	0.0163278	-0.617283
ENSG00000184441	AP001062.1	0.0234469	-0.617988
ENSG00000101146	RAE1	0.00982268	-0.618233
ENSG00000233493	TMEM238	0.0270775	-0.618326
ENSG00000105568	PPP2R1A	0.0195813	-0.620672
ENSG00000127564	PKMYT1	0.00790334	-0.621635
ENSG00000234281	LANCL1-AS1	0.0456671	-0.622264
ENSG00000226981	ABHD17AP6	0.0275267	-0.624677
ENSG00000167792	NDUFV1	0.0431146	-0.625527
ENSG00000064547	LPAR2	0.049874	-0.634216
ENSG00000005156	LIG3	0.0441347	-0.635437
ENSG00000160113	NR2F6	0.00145274	-0.636872
ENSG00000137770	CTDSPL2	0.0275745	-0.640835
ENSG00000243926	TIPARP-AS1	0.0183333	-0.642068
ENSG00000243789	JMJD7	0.0481161	-0.644511
ENSG00000179899	PHC1P1	0.00852542	-0.64895
ENSG00000156875	MFSD14A	0.0125514	-0.651256
ENSG00000111752	PHC1	0.00243769	-0.651484
ENSG00000168710	AHCYL1	0.0348145	-0.655452
ENSG00000178057	NDUFAF3	0.044037	-0.657686
ENSG00000226823	SUGT1P1	0.0152694	-0.659408
ENSG00000105701	FKBP8	0.00969921	-0.662655
ENSG00000080819	CPOX	0.0115514	-0.66292
ENSG00000233270	SNRPEP4	0.0362665	-0.670348
ENSG00000183479	TREX2	0.000665182	-0.671611
ENSG00000215840	AL592295.1	0.0343576	-0.676058
ENSG00000117691	NENF	0.00194989	-0.67723
ENSG00000215915	ATAD3C	0.00654645	-0.678091
ENSG00000181450	ZNF678	0.0418453	-0.683216
ENSG00000168228	ZCCHC4	0.0377932	-0.683421
ENSG00000167671	UBXN6	0.00347256	-0.683453
ENSG00000212232	SNORD17	0.0311294	-0.690133
ENSG00000109618	SEPSECS	0.0191437	-0.692524
ENSG00000068438	FTSJ1	0.0248669	-0.696463
ENSG00000160613	PCSK7	0.0406898	-0.69658
ENSG00000108961	RANGRF	0.0163379	-0.697703
ENSG00000124097	HMGB1P1	0.04459	-0.698444
ENSG00000141401	IMPA2	0.0413553	-0.69878
ENSG00000214279	SCART1	0.0370036	-0.705445
ENSG00000176410	DNAJC30	0.0136687	-0.707168
ENSG00000142453	CARM1	0.00327205	-0.70747
ENSG00000163159	VPS72	0.0222941	-0.708678
ENSG00000272368	AC074032.1	0.0258085	-0.709448
ENSG00000074695	LMAN1	0.000191585	-0.71033
ENSG00000129103	SUMF2	0.0244106	-0.713873
ENSG00000200816	SNORA38	0.0362727	-0.715073
ENSG00000251602	AL928654.1	0.0286978	-0.716855
ENSG00000106628	POLD2	0.0301454	-0.718593
ENSG00000112062	MAPK14	0.0333547	-0.722266
ENSG00000270728	AL035413.2	0.00113051	-0.723752
ENSG00000104872	PIH1D1	0.0372472	-0.72448
ENSG00000215246	AC116351.1	0.0340904	-0.72491
ENSG00000146067	FAM193B	0.0216195	-0.726472
ENSG00000198951	NAGA	0.0246039	-0.727658
ENSG00000181396	OGFOD3	0.0451121	-0.728402
ENSG00000255135	AP002360.1	0.0376142	-0.729011
ENSG00000062822	POLD1	0.0146366	-0.736583
ENSG00000138757	G3BP2	0.00121256	-0.738554
ENSG00000273000	AP000347.2	0.0379574	-0.741576
ENSG00000116128	BCL9	0.0144379	-0.743702
ENSG00000229759	MRPS18AP1	0.0243613	-0.751511
ENSG00000205356	TECPR1	0.00827135	-0.753964
ENSG00000163576	EFHB	0.0426214	-0.754057
ENSG00000156398	SFXN2	0.0320811	-0.756894
ENSG00000196924	FLNA	0.0457404	-0.757108
ENSG00000138780	GSTCD	0.00169356	-0.75768
ENSG00000115073	ACTR1B	0.0484426	-0.758617
ENSG00000213398	LCAT	0.0413342	-0.759896
ENSG00000072195	SPEG	0.0197785	-0.760708
ENSG00000128159	TUBGCP6	0.0129278	-0.763609
ENSG00000198931	APRT	0.0252077	-0.77162
ENSG00000092010	PSME1	0.0452284	-0.774041
ENSG00000228352	AL354989.1	0.0478418	-0.775764
ENSG00000179295	PTPN11	0.0368809	-0.781269
ENSG00000040199	PHLPP2	0.0282213	-0.786522
ENSG00000262180	OCLM	0.00617906	-0.796707
ENSG00000267682	AC016590.2	0.0420182	-0.802186
ENSG00000258944	AC004846.2	0.0402631	-0.803446
ENSG00000129167	TPH1	0.0432652	-0.803618
ENSG00000010256	UQCRC1	0.0232193	-0.811039
ENSG00000142669	SH3BGRL3	0.0159978	-0.811306
ENSG00000168970	JMJD7-PLA2G4B	0.0157684	-0.817193
ENSG00000164885	CDK5	0.0414374	-0.818405
ENSG00000270983	AL589674.1	0.037678	-0.818674
ENSG00000260625	AC026471.2	0.0464696	-0.820301
ENSG00000268006	PTOV1-AS1	0.0100992	-0.823698
ENSG00000100605	ITPK1	0.042734	-0.823927
ENSG00000104976	SNAPC2	0.0408581	-0.824157
ENSG00000248015	AC005329.1	0.0269201	-0.824934
ENSG00000100726	TELO2	0.0184909	-0.826625
ENSG00000177731	FLII	0.00536528	-0.833094
ENSG00000207291	RNU6-30P	0.0356494	-0.835322
ENSG00000005448	WDR54	0.000950597	-0.836032
ENSG00000144744	UBA3	0.0199984	-0.838265
ENSG00000092036	HAUS4	0.0111744	-0.850434
ENSG00000104884	ERCC2	0.0140046	-0.856902
ENSG00000141480	ARRB2	0.0205649	-0.86227
ENSG00000253896	AC144568.2	0.046017	-0.86351
ENSG00000108528	SLC25A11	0.0405522	-0.867283
ENSG00000260001	TGFBR3L	0.0461286	-0.873015
ENSG00000265943	AC090912.1	0.0448704	-0.875248
ENSG00000104814	MAP4K1	0.00878815	-0.882705
ENSG00000166924	NYAP1	0.0273193	-0.883023
ENSG00000087338	GMCL1	0.0135801	-0.884749
ENSG00000083807	SLC27A5	0.0273199	-0.88748
ENSG00000102886	GDPD3	0.0176048	-0.891067
ENSG00000159588	CCDC17	0.0256965	-0.892109
ENSG00000103502	CDIPT	0.0346146	-0.893359
ENSG00000106330	MOSPD3	0.040909	-0.89813
ENSG00000089639	GMIP	0.0318593	-0.900697
ENSG00000213281	NRAS	0.0253083	-0.90121
ENSG00000159140	SON	0.0179315	-0.901346
ENSG00000132635	PCED1A	0.0260147	-0.909435
ENSG00000155926	SLA	0.0313889	-0.910671
ENSG00000164037	SLC9B1	0.0464058	-0.914743
ENSG00000230149	AL021707.3	0.0175974	-0.923035
ENSG00000259083	AL132639.3	0.0268475	-0.92447
ENSG00000131653	TRAF7	0.0330918	-0.94212
ENSG00000162032	SPSB3	0.0189674	-0.943048
ENSG00000119878	CRIPT	0.039462	-0.943901
ENSG00000103260	METRN	0.00786892	-0.955442
ENSG00000115234	SNX17	0.0059895	-0.962101
ENSG00000160131	VMA21	0.0157953	-0.970819
ENSG00000228446	AC073052.1	0.0376264	-0.972199
ENSG00000235677	NPM1P26	0.0154732	-0.976004
ENSG00000196839	ADA	0.013126	-0.978125
ENSG00000226706	AL161452.1	0.00809263	-0.985566
ENSG00000242659	AC108693.2	0.00691137	-0.992354
ENSG00000254413	CHKB-CPT1B	0.0296942	-0.994063
ENSG00000141959	PFKL	0.0133135	-0.994694
ENSG00000168887	C2orf68	0.0152363	-0.998751
ENSG00000104886	PLEKHJ1	0.00864824	-0.999744
ENSG00000178445	GLDC	0.0489597	-1.00353
ENSG00000274765	AC018926.1	0.011035	-1.01278
ENSG00000255966	AC006064.3	0.0212689	-1.01747
ENSG00000234289	H2BFS	0.0454149	-1.01853
ENSG00000067560	RHOA	0.00233143	-1.02525
ENSG00000168936	TMEM129	0.0427158	-1.03415
ENSG00000204394	VARS	0.00197941	-1.04571
ENSG00000235173	HGH1	0.00198298	-1.05011
ENSG00000141971	MVB12A	0.0387922	-1.05282
ENSG00000108479	GALK1	0.0402151	-1.05504
ENSG00000145293	ENOPH1	0.00132828	-1.05555
ENSG00000139178	C1RL	0.000554267	-1.07112
ENSG00000172500	FIBP	0.00801255	-1.0746
ENSG00000172725	CORO1B	0.0310875	-1.07578
ENSG00000114779	ABHD14B	0.0104286	-1.07589
ENSG00000184634	MED12	0.00425209	-1.08834
ENSG00000131899	LLGL1	0.0175422	-1.08968
ENSG00000104164	BLOC1S6	0.0420324	-1.09829
ENSG00000272669	AL021707.6	0.0190481	-1.10751
ENSG00000102871	TRADD	0.029725	-1.10989
ENSG00000260022	AL031716.1	0.0479878	-1.11085
ENSG00000260423	LINC02367	0.0476621	-1.11331
ENSG00000243819	RN7SL832P	0.0380527	-1.12003
ENSG00000215012	RTL10	0.0296084	-1.12016
ENSG00000165912	PACSIN3	0.0438001	-1.12476
ENSG00000201264	SNORD73B	0.0426776	-1.12852
ENSG00000072401	UBE2D1	0.0192282	-1.12949
ENSG00000141579	ZNF750	0.0399983	-1.13864
ENSG00000100422	CERK	0.0326668	-1.15382
ENSG00000222287	RNU6-1043P	0.043584	-1.1558
ENSG00000202290	RNA5SP37	0.0208314	-1.16779
ENSG00000224185	SNX18P9	0.0491292	-1.17114
ENSG00000105227	PRX	0.0343883	-1.17765
ENSG00000102890	ELMO3	0.00836515	-1.18584
ENSG00000273702	AC091271.1	0.0437342	-1.19654
ENSG00000233250	AC233728.1	0.0306781	-1.19791
ENSG00000179111	HES7	0.0391352	-1.20017
ENSG00000270090	AL590235.1	0.0252062	-1.20471
ENSG00000112667	DNPH1	0.0114421	-1.21515
ENSG00000269896	AL513477.1	0.0130685	-1.21566
ENSG00000172053	QARS	0.000797104	-1.2509
ENSG00000227329	AL139396.1	0.0447712	-1.25442
ENSG00000230615	AL139220.2	0.0437266	-1.25448
ENSG00000224292	AF196972.1	0.0474657	-1.25731
ENSG00000221493	MIR320C1	0.00767799	-1.2574
ENSG00000103507	BCKDK	0.00415584	-1.25828
ENSG00000106367	AP1S1	0.039747	-1.26872
ENSG00000176222	ZNF404	0.0094314	-1.27551
ENSG00000176340	COX8A	0.00758441	-1.27626
ENSG00000104774	MAN2B1	0.0186573	-1.27693
ENSG00000279345	Z98885.3	0.0445261	-1.2852
ENSG00000162576	MXRA8	0.0247221	-1.29065
ENSG00000174007	CEP19	0.0190922	-1.29115
ENSG00000239906	AL627309.2	0.00206026	-1.29129
ENSG00000007255	TRAPPC6A	0.00174676	-1.29616
ENSG00000226174	TEX22	0.0295487	-1.29656
ENSG00000204622	HLA-J	0.00413523	-1.30137
ENSG00000145063	FLJ33534	0.0171204	-1.30424
ENSG00000276663	AC009090.3	0.00591702	-1.30488
ENSG00000239556	AC004951.2	0.0373598	-1.30641
ENSG00000265646	TUFMP1	0.0416753	-1.31336
ENSG00000272732	AC004982.1	0.00273598	-1.32311
ENSG00000125746	EML2	0.0376916	-1.34309
ENSG00000256030	CBX3P4	0.0141486	-1.34856
ENSG00000236526	AL035448.1	0.0417139	-1.35121
ENSG00000172340	SUCLG2	0.000871867	-1.35692
ENSG00000138439	FAM117B	0.0139334	-1.35714
ENSG00000231340	ACTG1P10	0.00204724	-1.3725
ENSG00000270926	AC008013.3	0.010396	-1.40014
ENSG00000278619	MRM1	0.00361604	-1.40691
ENSG00000279334	AC073592.6	0.0198592	-1.41115
ENSG00000231464	AC024937.2	0.0147019	-1.41176
ENSG00000110628	SLC22A18	0.0194238	-1.41591
ENSG00000196123	KIAA0895L	0.00119126	-1.41652
ENSG00000065361	ERBB3	0.0240342	-1.41809
ENSG00000265539	MIR3164	0.0364208	-1.42467
ENSG00000232553	CLK2P1	0.00778139	-1.42531
ENSG00000184384	MAML2	0.0237749	-1.42735
ENSG00000164062	APEH	0.00723368	-1.43417
ENSG00000280037	AC092653.2	0.0383167	-1.44056
ENSG00000236391	AC092573.2	0.00370689	-1.45032
ENSG00000231407	AL354732.1	0.0316347	-1.45122
ENSG00000180089	TMEM86B	0.0188838	-1.45133
ENSG00000276570	AC010327.5	0.0209498	-1.45414
ENSG00000228612	HK2P1	0.0327433	-1.46531
ENSG00000232879	AL591806.2	0.0142495	-1.47198
ENSG00000276290	RBBP4P3	0.0237537	-1.474
ENSG00000156966	B3GNT7	0.0465708	-1.49128
ENSG00000250260	AC113382.2	0.0143616	-1.50915
ENSG00000263366	ABHD17AP5	0.0173299	-1.52255
ENSG00000127951	FGL2	0.0361831	-1.52521
ENSG00000197558	SSPO	0.0463655	-1.53499
ENSG00000267159	AC005379.1	0.000733989	-1.55159
ENSG00000240418	AC020917.1	0.0191605	-1.5522
ENSG00000147166	ITGB1BP2	0.00487356	-1.57502
ENSG00000207445	SNORD15B	0.00520845	-1.57562
ENSG00000275017	AL353748.2	0.0308603	-1.6045
ENSG00000274997	HIST1H2AH	0.0317344	-1.61672
ENSG00000212240	RNU6-930P	0.0373577	-1.65033
ENSG00000235351	AC114730.3	0.0333515	-1.65913
ENSG00000171819	ANGPTL7	0.00941691	-1.66817
ENSG00000229873	OGFR-AS1	0.0281753	-1.66914
ENSG00000169662	BCRP6	0.0229355	-1.69166
ENSG00000260954	AL133297.1	0.0456684	-1.696
ENSG00000277579	AC244093.3	0.027543	-1.70687
ENSG00000157992	KRTCAP3	0.00590429	-1.74613
ENSG00000213316	LTC4S	0.011241	-1.7487
ENSG00000168237	GLYCTK	0.0426602	-1.75015
ENSG00000259274	AC107241.1	0.0302248	-1.75346
ENSG00000207370	RF00019	0.0396498	-1.76101
ENSG00000238886	SNORD121A	0.0456126	-1.77009
ENSG00000259316	AC087632.1	0.00856649	-1.77618
ENSG00000232912	AL096855.1	0.0410851	-1.78969
ENSG00000258472	AC005726.1	0.0439947	-1.7906
ENSG00000275549	STPG3-AS1	0.0462656	-1.79881
ENSG00000244691	RPL10AP1	0.0333055	-1.82327
ENSG00000226744	AC005326.1	0.00763245	-1.83952
ENSG00000279488	AC004623.1	0.00356931	-1.85003
ENSG00000109790	KLHL5	0.0402403	-1.85531
ENSG00000112041	TULP1	0.0467844	-1.85921
ENSG00000240015	AC084024.1	0.0361438	-1.86411
ENSG00000257341	AL928654.3	0.040908	-1.87514
ENSG00000206728	RF00019	0.00893817	-1.87711
ENSG00000233733	H2AFZP6	0.0296924	-1.88378
ENSG00000248592	TMEM110-MUSTN1	0.0306301	-1.89253
ENSG00000224647	AC026954.1	0.0397284	-1.89759
ENSG00000142959	BEST4	0.0473937	-1.89996
ENSG00000179477	ALOX12B	0.0330208	-1.90453
ENSG00000231794	AC009542.1	0.0372334	-1.9074
ENSG00000279977	AC008764.10	0.0461995	-1.93338
ENSG00000255753	AC009533.2	0.0016164	-1.93929
ENSG00000207512	RF00019	0.0257366	-1.96969
ENSG00000249451	AC021491.1	0.00579518	-2.02748
ENSG00000279557	AC010435.1	0.0344595	-2.04897
ENSG00000270775	AP000436.1	0.0186421	-2.05075
ENSG00000235436	DPY19L2P4	0.0460938	-2.05451
ENSG00000234933	CDC42P1	0.0467985	-2.05978
ENSG00000212190	RNU6-298P	0.00953165	-2.08822
ENSG00000259584	AC021755.2	0.0356582	-2.15032
ENSG00000250327	RPSAP70	0.0296488	-2.16474
ENSG00000259402	AC090515.5	0.0169399	-2.1701
ENSG00000200719	RNA5SP260	0.03891	-2.2072
ENSG00000253720	AC022973.2	0.0258282	-2.22589
ENSG00000266579	FO680682.1	0.00619696	-2.24935
ENSG00000139540	SLC39A5	0.0317398	-2.27136
ENSG00000242882	RPL5P11	0.0468721	-2.28623
ENSG00000272043	AC016405.2	0.0458508	-2.31048
ENSG00000264931	MIR3138	0.0222776	-2.31104
ENSG00000257094	AC016957.1	0.0380164	-2.40197
ENSG00000145920	CPLX2	0.0393053	-2.41872
ENSG00000242236	RN7SL594P	0.0402911	-2.45249
ENSG00000012223	LTF	0.0132851	-2.48086
ENSG00000229948	B3GALNT1P1	0.0105352	-2.48484
ENSG00000248696	AC011406.1	0.0456467	-2.4871
ENSG00000255237	AC138230.1	0.0481762	-2.49771
ENSG00000160013	PTGIR	0.0290325	-2.50203
ENSG00000265690	AC074143.1	0.012049	-2.55331
ENSG00000266987	AC104984.6	0.0318338	-2.56268
ENSG00000254826	AP001922.3	0.0317882	-2.57462
ENSG00000224208	AL590762.3	0.0480483	-2.60447
ENSG00000211943	IGHV3-15	0.0444943	-2.6411
ENSG00000254274	TDGF1P5	0.0109671	-2.68945
ENSG00000254419	AL139349.1	0.00919849	-2.69494
ENSG00000184343	SRPK3	0.000142507	-2.70796
ENSG00000231084	RPL22P24	0.00324809	-2.74366
ENSG00000199676	RF00019	0.0469416	-2.76151
ENSG00000284380	AC006328.2	0.0311535	-2.7723
ENSG00000241939	RN7SL517P	0.0468844	-2.78295
ENSG00000176269	OR4F21	0.0147691	-2.83516
ENSG00000259682	AC091231.1	0.00390138	-2.83967
ENSG00000251332	AC021106.2	0.0323944	-2.87166
ENSG00000256312	AC138466.1	0.0172605	-2.90273
ENSG00000222005	LINC01118	0.0275997	-2.92885
ENSG00000215009	ACSM4	0.0279709	-2.93198
ENSG00000275343	AC010999.1	0.015616	-2.93869
ENSG00000266619	MIR4642	0.0499637	-2.94467
ENSG00000222268	RNA5SP425	0.0388821	-2.95948
ENSG00000223300	RF00019	0.0193983	-2.97042
ENSG00000253603	CERNA3	0.0427437	-3.02061
ENSG00000237481	AL117350.1	0.0109489	-3.02132
ENSG00000255875	AC008813.1	0.00533197	-3.08643
ENSG00000249581	CLRN2	0.0404235	-3.14265
ENSG00000261684	AC018362.1	0.0125638	-3.20593
ENSG00000239455	AC074043.1	0.046244	-3.37632
ENSG00000185585	OLFML2A	0.00787877	-3.51674
ENSG00000162630	B3GALT2	0.0234749	-3.53786
ENSG00000116032	GRIN3B	0.000546035	-3.84992
ENSG00000187833	C2orf78	0.0230782	-3.99391
ENSG00000282840	AC004554.2	0.00121386	-4.14079
ENSG00000207093	SNORD116-8	0.0490948	-4.26878
ENSG00000219755	AL137784.1	0.0148886	-4.54803
ENSG00000245719	AC009292.1	0.00558101	-4.63848

## Sheet: JURKAT
Ensembl_ID	Gene_Symbol	p_value	L2FC(shMETTL13/shCTRL)
ENSG00000094914	AAAS	0.00777006	-0.270035
ENSG00000081760	AACS	0.00131695	-0.679707
ENSG00000109576	AADAT	0.00626689	0.246702
ENSG00000103591	AAGAB	0.00206596	0.5395
ENSG00000115977	AAK1	0.000345928	0.668473
ENSG00000127837	AAMP	0.0281067	-0.16252
ENSG00000131043	AAR2	0.00879921	0.335073
ENSG00000205002	AARD	0.018643	0.853562
ENSG00000090861	AARS	1.83952e-06	0.500009
ENSG00000124608	AARS2	0.00200509	-0.48487
ENSG00000149313	AASDHPPT	0.0175523	-0.163795
ENSG00000008311	AASS	0.00433209	-0.751974
ENSG00000215458	AATBC	0.000440365	1.56346
ENSG00000275700	AATF	0.00981256	0.253392
ENSG00000183044	ABAT	0.00252005	0.385417
ENSG00000165029	ABCA1	0.0370259	1.50379
ENSG00000135776	ABCB10	2.92231e-07	-0.923989
ENSG00000005471	ABCB4	5.3168e-05	2.08314
ENSG00000115657	ABCB6	0.00188656	2.59475
ENSG00000124574	ABCC10	0.0441982	0.489507
ENSG00000023839	ABCC2	0.000939593	0.854075
ENSG00000164163	ABCE1	0.0203564	-0.172921
ENSG00000204574	ABCF1	8.5384e-05	0.564367
ENSG00000033050	ABCF2	0.00287701	0.400468
ENSG00000161204	ABCF3	0.000280132	0.639639
ENSG00000118777	ABCG2	0.00361804	0.617333
ENSG00000114779	ABHD14B	0.000179871	-1.23579
ENSG00000168792	ABHD15	0.0357376	-0.327093
ENSG00000204427	ABHD16A	0.0161951	0.893647
ENSG00000226981	ABHD17AP6	0.0132227	-1.15679
ENSG00000164074	ABHD18	0.00277573	0.481202
ENSG00000140526	ABHD2	0.000517433	-0.547099
ENSG00000158201	ABHD3	0.00145439	0.449373
ENSG00000100439	ABHD4	3.63504e-07	1.21392
ENSG00000011198	ABHD5	7.2984e-05	0.731662
ENSG00000163686	ABHD6	0.032166	-0.13319
ENSG00000127220	ABHD8	0.015315	0.32132
ENSG00000138443	ABI2	0.00989277	-0.0780182
ENSG00000097007	ABL1	1.31347e-06	0.420742
ENSG00000099204	ABLIM1	3.73447e-05	-0.794944
ENSG00000159842	ABR	0.000200731	0.815881
ENSG00000163322	ABRAXAS1	4.47828e-05	-0.559833
ENSG00000165660	ABRAXAS2	0.00263363	0.450711
ENSG00000146109	ABT1	0.0083187	0.293451
ENSG00000114626	ABTB1	0.00243621	-0.622693
ENSG00000185065	AC000068.1	0.0325874	-1.34878
ENSG00000285697	AC002059.2	0.0362822	1.02631
ENSG00000235560	AC002310.1	4.66707e-05	-1.04802
ENSG00000261433	AC002347.1	0.00296026	2.15243
ENSG00000278993	AC002350.1	0.00629995	1.10415
ENSG00000237819	AC002454.1	0.00577148	-0.691828
ENSG00000241764	AC002467.1	0.0470466	-0.328346
ENSG00000233247	AC002524.1	0.0408618	-0.279715
ENSG00000255692	AC002563.1	0.00150015	1.96437
ENSG00000260793	AC003102.1	0.00242233	-0.887283
ENSG00000279159	AC003681.1	0.0304801	-0.499397
ENSG00000268564	AC003956.1	0.0456387	1.37714
ENSG00000276449	AC004076.2	0.00379105	-0.967593
ENSG00000267778	AC004221.1	0.000262353	0.99242
ENSG00000280054	AC004241.5	0.0322878	2.10126
ENSG00000279699	AC004264.2	0.039051	1.45925
ENSG00000146677	AC004453.1	0.0118558	-0.348152
ENSG00000281530	AC004461.2	0.00466829	-1.68833
ENSG00000276345	AC004556.1	0.00165079	-0.353075
ENSG00000267394	AC004596.1	0.0173955	1.43608
ENSG00000279488	AC004623.1	0.0181457	-2.7415
ENSG00000260822	AC004656.1	0.00528654	0.360708
ENSG00000265206	AC004687.1	0.00367677	-1.02986
ENSG00000262227	AC004771.3	0.00058957	-1.10977
ENSG00000259907	AC004817.2	0.0331891	-2.53205
ENSG00000274818	AC004825.2	0.0139728	2.50624
ENSG00000230914	AC004840.1	0.0490309	-1.3831
ENSG00000258944	AC004846.2	0.0316454	-1.43291
ENSG00000260997	AC004847.1	0.00165684	-0.832692
ENSG00000228434	AC004951.1	0.00513573	-1.36665
ENSG00000273432	AC004951.4	0.0221134	-2.0248
ENSG00000272732	AC004982.1	0.0150329	-1.60711
ENSG00000224448	AC005020.1	0.0169277	0.807507
ENSG00000270696	AC005034.3	0.014956	-0.28086
ENSG00000223561	AC005165.1	0.00745013	-2.71362
ENSG00000273314	AC005229.4	0.0496616	-0.56486
ENSG00000266469	AC005288.1	0.0391065	-0.250904
ENSG00000260725	AC005307.1	0.0376254	0.956461
ENSG00000280486	AC005329.3	0.0174349	1.95661
ENSG00000267218	AC005336.2	0.0404157	1.16992
ENSG00000240449	AC005586.1	0.0302341	-0.790761
ENSG00000274378	AC005702.3	0.0461606	3.05078
ENSG00000258472	AC005726.1	0.000547109	-1.84571
ENSG00000261575	AC005829.1	0.0126697	0.773751
ENSG00000262539	AC005829.2	0.0350829	-0.391942
ENSG00000280202	AC005831.1	0.000209593	-0.286162
ENSG00000261335	AC005837.1	0.000116767	-4.19217
ENSG00000227081	AC005912.1	0.0036051	0.195483
ENSG00000272908	AC006033.2	0.00143131	-2.00563
ENSG00000280435	AC006058.4	0.0230668	0.496333
ENSG00000247853	AC006064.2	0.0456122	2.40539
ENSG00000279716	AC006128.1	0.00944571	-1.96112
ENSG00000243696	AC006254.1	0.0452442	-0.934532
ENSG00000275532	AC006449.2	0.00428409	3.52805
ENSG00000283196	AC006453.2	0.0135891	0.274412
ENSG00000273448	AC006480.2	0.0275607	0.846984
ENSG00000261770	AC006504.1	0.0339783	-0.956798
ENSG00000267575	AC006504.5	0.013253	-0.250372
ENSG00000281468	AC006504.8	0.00707328	-1.26772
ENSG00000261342	AC006538.1	0.0106782	-0.918889
ENSG00000258881	AC007040.2	0.000581248	-1.18008
ENSG00000284959	AC007262.2	0.0014209	-1.54957
ENSG00000273763	AC007318.2	0.0389204	1.35548
ENSG00000278573	AC007325.3	0.0138865	-0.951462
ENSG00000278817	AC007325.4	0.0224008	-0.343672
ENSG00000279519	AC007382.1	0.0220083	-1.05587
ENSG00000227946	AC007383.2	0.0129737	-0.540297
ENSG00000231312	AC007388.1	0.0224341	-0.803417
ENSG00000261799	AC007406.5	0.00166509	-0.318621
ENSG00000198134	AC007537.1	0.014845	-0.921264
ENSG00000255670	AC007619.1	0.037644	1.84358
ENSG00000269069	AC007842.1	0.00949398	-0.636601
ENSG00000262202	AC007952.4	0.0440529	1.67438
ENSG00000277534	AC007996.1	0.0165881	0.614677
ENSG00000283041	AC008038.1	0.0215899	0.133564
ENSG00000233175	AC008105.1	0.00860785	-1.55915
ENSG00000267121	AC008105.3	0.0169921	-0.517775
ENSG00000161103	AC008132.1	0.00145515	-0.569221
ENSG00000234500	AC008267.3	0.0437322	-0.75621
ENSG00000204758	AC008429.1	0.0323286	-1.49027
ENSG00000253785	AC008429.2	0.0489396	-0.688292
ENSG00000269843	AC008537.2	0.00295402	1.38266
ENSG00000269086	AC008555.2	0.0056569	-1.00172
ENSG00000271109	AC008555.5	0.0382107	-1.21252
ENSG00000268655	AC008687.4	0.0377066	-0.684822
ENSG00000249738	AC008691.1	0.0180624	-2.11208
ENSG00000255441	AC008750.2	0.000818956	-4.34768
ENSG00000268520	AC008750.5	0.0479098	0.896601
ENSG00000268087	AC008764.2	0.0293455	-0.55203
ENSG00000267939	AC008946.1	0.00487012	-2.47615
ENSG00000247796	AC008966.1	0.0128173	-1.04719
ENSG00000260807	AC009041.2	0.0196178	-1.45833
ENSG00000261123	AC009065.5	0.00143831	1.01359
ENSG00000260300	AC009119.2	0.0398854	-2.61622
ENSG00000259972	AC009120.2	0.0336289	-0.550062
ENSG00000260922	AC009139.1	0.00132743	-1.12168
ENSG00000274220	AC009163.6	0.035442	-1.82598
ENSG00000230383	AC009245.1	0.0443389	0.181082
ENSG00000273576	AC009283.1	0.00174393	1.06402
ENSG00000273080	AC009309.1	0.000685902	-0.73607
ENSG00000216895	AC009403.1	0.0279583	-0.341684
ENSG00000255753	AC009533.2	0.00923099	-1.46592
ENSG00000276934	AC009704.2	0.0211852	1.84725
ENSG00000223960	AC009948.1	0.00256185	-0.639012
ENSG00000258101	AC010173.1	0.00365525	1.49542
ENSG00000256594	AC010186.2	0.0383381	1.36626
ENSG00000285865	AC010285.3	0.0480773	2.52165
ENSG00000261341	AC010325.1	0.0461301	2.04424
ENSG00000276570	AC010327.5	0.00291464	-1.97034
ENSG00000259876	AC010333.1	0.0279542	-1.49149
ENSG00000268199	AC010335.1	0.0494452	2.54751
ENSG00000269901	AC010531.5	0.0140421	-0.837882
ENSG00000226180	AC010536.1	0.0187466	0.713531
ENSG00000268041	AC010616.1	0.0244483	1.60335
ENSG00000269439	AC010618.3	0.0407227	0.713396
ENSG00000269794	AC010642.1	0.0376126	-2.34702
ENSG00000249839	AC011330.1	0.00556479	-0.842598
ENSG00000275601	AC011330.2	0.0377771	-1.02477
ENSG00000267510	AC011451.1	0.00544962	0.627492
ENSG00000283108	AC011451.3	0.0498133	-1.97214
ENSG00000214347	AC011491.1	0.00999368	3.48907
ENSG00000267607	AC011511.5	0.0468457	-2.43719
ENSG00000268573	AC011815.1	0.0217051	-0.739268
ENSG00000274184	AC011815.2	0.0148209	1.61812
ENSG00000226806	AC011893.1	0.00187049	-0.541673
ENSG00000271936	AC012073.1	0.000995123	-0.427792
ENSG00000186076	AC012085.1	0.0032526	-0.241779
ENSG00000234327	AC012146.1	0.00999733	-0.582541
ENSG00000261777	AC012184.3	0.0234626	-0.849689
ENSG00000272667	AC012306.2	0.0111483	-0.453547
ENSG00000268543	AC012313.4	0.00348801	0.86537
ENSG00000269473	AC012313.8	0.00399196	1.15171
ENSG00000271976	AC012467.2	0.0464261	-0.339373
ENSG00000285587	AC012470.1	0.00443395	-0.832414
ENSG00000227400	AC012501.1	0.0408002	-0.691667
ENSG00000242575	AC012501.2	0.012695	-0.562121
ENSG00000279348	AC012513.3	0.00217691	-0.687451
ENSG00000262712	AC012676.1	0.00287742	1.14598
ENSG00000277170	AC012676.3	0.0165966	-1.89868
ENSG00000259713	AC013391.2	0.0473962	2.59863
ENSG00000236048	AC013470.3	0.00226708	-2.29656
ENSG00000264112	AC015813.1	0.0216373	0.84444
ENSG00000273669	AC015819.1	0.0150299	-0.513444
ENSG00000270977	AC015849.5	0.00699645	-0.391798
ENSG00000279281	AC015883.1	0.0427878	-1.03531
ENSG00000246089	AC016065.1	0.0420472	-0.756511
ENSG00000267374	AC016205.1	0.0149174	-0.422628
ENSG00000253372	AC016405.1	0.0477749	-2.34251
ENSG00000282393	AC016588.2	0.0206078	-0.468312
ENSG00000285596	AC017116.2	0.0357318	-0.444507
ENSG00000256897	AC018410.2	0.0363339	-0.844922
ENSG00000277559	AC018553.1	0.0276899	-0.730223
ENSG00000229677	AC018644.1	0.010056	2.28948
ENSG00000271122	AC018647.2	0.0170434	-0.749363
ENSG00000250015	AC018752.1	0.0170266	-1.72052
ENSG00000246560	AC018797.2	0.0116486	-0.750226
ENSG00000272711	AC019069.1	0.0116043	-0.812431
ENSG00000231822	AC019097.1	0.0370471	0.536839
ENSG00000236039	AC019117.1	0.047384	-1.61048
ENSG00000236283	AC019197.1	0.0422147	-1.2077
ENSG00000229852	AC019205.1	0.00339767	-0.313525
ENSG00000251161	AC020661.1	0.00261009	2.16511
ENSG00000275056	AC020663.3	0.0309078	-1.25598
ENSG00000279412	AC020763.3	0.0116207	1.58857
ENSG00000273654	AC020904.2	0.0233964	-0.401458
ENSG00000268516	AC020915.3	0.00710139	-0.807582
ENSG00000267519	AC020916.1	0.0312347	0.943334
ENSG00000260441	AC020978.2	0.0229515	2.89163
ENSG00000260891	AC020978.3	0.00822613	-3.01906
ENSG00000251332	AC021106.2	0.0243381	-3.61092
ENSG00000273007	AC021205.3	0.00203672	1.23278
ENSG00000250286	AC021491.2	0.00833009	-3.60221
ENSG00000267665	AC021683.3	0.0392541	0.876262
ENSG00000259416	AC021739.3	0.0253209	-1.95021
ENSG00000267169	AC022098.1	0.0427878	-0.450201
ENSG00000280187	AC022107.1	0.020792	-1.1751
ENSG00000246214	AC022113.1	0.0166525	-0.814429
ENSG00000263843	AC022211.2	0.0194465	-1.25506
ENSG00000279689	AC022400.8	0.0446734	1.12757
ENSG00000259254	AC022405.1	0.0232948	-1.36229
ENSG00000253720	AC022973.2	0.00718031	-2.60149
ENSG00000279077	AC023090.2	0.00399548	-2.80061
ENSG00000278066	AC023491.1	0.00192627	-0.933404
ENSG00000270175	AC023509.4	0.00531802	-0.71917
ENSG00000253704	AC023632.2	0.0389628	-1.32432
ENSG00000280123	AC023632.6	0.00285941	-1.17447
ENSG00000255621	AC023790.2	0.0125315	-2.82285
ENSG00000269044	AC024075.2	0.0434583	-0.661144
ENSG00000274569	AC024884.1	0.0494122	1.98659
ENSG00000247903	AC024896.1	0.000348876	-0.33209
ENSG00000177359	AC024940.1	0.0216224	-0.847682
ENSG00000275481	AC025031.4	0.0189568	-1.23226
ENSG00000259388	AC025040.2	0.0146114	2.79483
ENSG00000267295	AC025048.3	0.0336265	2.19678
ENSG00000269903	AC025165.4	0.00996424	1.50879
ENSG00000177738	AC025171.1	0.0181245	-0.216996
ENSG00000215068	AC025171.2	0.000183767	-1.22074
ENSG00000250081	AC025176.1	0.0125831	0.483947
ENSG00000276523	AC025287.3	0.0273691	1.11149
ENSG00000263766	AC025682.1	0.0411647	-0.745815
ENSG00000264885	AC026271.3	0.00938658	-0.426295
ENSG00000274964	AC026356.1	0.00480647	-1.05907
ENSG00000280206	AC026401.3	0.0116604	-0.948896
ENSG00000260267	AC026471.1	0.0180421	-0.849021
ENSG00000261474	AC026471.4	0.0262997	-0.626175
ENSG00000270021	AC026691.1	0.0241166	-1.39482
ENSG00000254615	AC027031.2	0.0192421	-0.776663
ENSG00000267787	AC027097.2	0.0140877	-0.59301
ENSG00000259677	AC027176.2	0.0242899	-2.61611
ENSG00000259426	AC027237.3	0.0288815	1.18711
ENSG00000259658	AC027559.1	0.00114205	-0.914197
ENSG00000260005	AC027601.1	0.00637359	1.34949
ENSG00000261386	AC027682.4	0.00980852	1.13705
ENSG00000262903	AC027796.4	9.23585e-06	1.77602
ENSG00000267390	AC036176.1	0.0424721	1.21868
ENSG00000249328	AC036214.1	0.0126608	-3.4922
ENSG00000261884	AC040162.1	0.00419345	1.15631
ENSG00000263126	AC040162.3	0.0303115	-1.30552
ENSG00000229212	AC044860.1	0.00866491	0.573272
ENSG00000278864	AC055811.4	0.000418952	1.2045
ENSG00000222020	AC062017.1	0.0368491	-1.16924
ENSG00000234028	AC062029.1	0.021624	-0.709581
ENSG00000273196	AC062037.2	0.0289357	2.93454
ENSG00000273456	AC064836.3	0.0325681	-1.18279
ENSG00000253829	AC067817.2	0.025887	-3.49338
ENSG00000254812	AC067930.3	0.0331761	-1.28139
ENSG00000231858	AC067945.3	0.00703242	-2.88011
ENSG00000223884	AC068481.1	0.03392	-1.72765
ENSG00000279191	AC068491.4	0.00582993	-0.583045
ENSG00000229512	AC068580.1	0.019083	2.28337
ENSG00000250644	AC068580.4	0.000326231	2.84379
ENSG00000283674	AC068587.4	0.041998	-0.439338
ENSG00000269938	AC068790.2	0.0119499	1.50186
ENSG00000277782	AC068870.2	0.00165064	-1.44856
ENSG00000258539	AC068896.1	0.0422239	-2.26542
ENSG00000254468	AC069287.1	0.0332929	-2.02209
ENSG00000255229	AC069287.3	0.00725058	-1.23432
ENSG00000284691	AC073111.5	1.47553e-05	-0.609904
ENSG00000223559	AC073136.1	0.0047549	0.77409
ENSG00000283537	AC073264.3	0.0484751	-2.44232
ENSG00000230526	AC073370.1	8.48266e-05	-0.660966
ENSG00000261096	AC073476.3	0.0029465	-0.907798
ENSG00000234129	AC073529.1	0.0392359	-0.691541
ENSG00000255624	AC073585.1	0.0229796	0.286611
ENSG00000280120	AC073857.1	0.00084074	-0.779805
ENSG00000152117	AC073869.1	0.0283986	0.148372
ENSG00000276867	AC074050.4	0.00970052	1.73832
ENSG00000267886	AC074135.1	1.03325e-05	-1.32586
ENSG00000265690	AC074143.1	0.00861719	-2.20034
ENSG00000240057	AC078785.1	0.033226	0.852382
ENSG00000269984	AC078795.1	0.0296065	-0.606316
ENSG00000216285	AC078819.1	0.00345014	-0.281251
ENSG00000253214	AC079209.1	0.0468094	1.86851
ENSG00000265222	AC079336.2	0.00289642	2.91558
ENSG00000266976	AC079466.1	0.0326286	-2.16966
ENSG00000270659	AC079610.2	0.0161656	-1.72512
ENSG00000196758	AC079612.1	0.00439733	-0.600326
ENSG00000270228	AC079880.1	0.0305542	0.717392
ENSG00000239300	AC080162.1	0.0203973	1.21978
ENSG00000243491	AC082651.3	0.00019944	-1.87712
ENSG00000203644	AC083799.1	0.0201076	-0.449509
ENSG00000259820	AC083843.2	0.0269249	0.665227
ENSG00000272849	AC084018.1	0.0186404	-0.802131
ENSG00000274292	AC084018.2	6.71294e-05	-1.98313
ENSG00000257159	AC084033.1	0.0389463	-2.34856
ENSG00000255182	AC084125.2	0.0160334	0.587352
ENSG00000266980	AC087289.1	0.00867006	2.05816
ENSG00000270015	AC087481.3	0.0134932	-0.490459
ENSG00000236504	AC087499.5	0.0486674	-1.82388
ENSG00000271851	AC087501.4	0.0243948	-0.735238
ENSG00000167912	AC090152.1	0.00754123	-0.604544
ENSG00000267397	AC090229.1	0.0176244	-2.60984
ENSG00000245975	AC090515.2	0.0140151	-2.08972
ENSG00000270060	AC090589.3	0.011889	-1.05943
ENSG00000259363	AC090825.1	0.0140331	-0.613206
ENSG00000259556	AC090971.3	0.0383844	0.41912
ENSG00000187951	AC091057.1	0.00289156	0.389543
ENSG00000250838	AC091133.2	0.00364937	-3.83223
ENSG00000273702	AC091271.1	0.023579	-1.73265
ENSG00000229043	AC091729.3	0.00036665	-0.49854
ENSG00000224172	AC091799.1	0.0403723	-3.92171
ENSG00000280047	AC091825.1	0.00169208	1.06872
ENSG00000275765	AC091982.3	0.0450291	-1.42742
ENSG00000234004	AC092017.2	0.0107178	-1.3613
ENSG00000273291	AC092042.3	0.0409176	-1.2186
ENSG00000274460	AC092119.2	0.0108423	1.23422
ENSG00000275445	AC092119.3	0.0207857	3.09471
ENSG00000233970	AC092159.3	0.0178523	-3.19176
ENSG00000230733	AC092171.2	0.0144144	0.411508
ENSG00000268362	AC092279.1	0.0283256	-0.908962
ENSG00000261512	AC092368.3	0.000295562	0.26913
ENSG00000205018	AC092384.1	0.0493758	-0.998959
ENSG00000259881	AC092384.2	0.00281711	-1.56785
ENSG00000261226	AC092384.3	0.000695476	-1.67114
ENSG00000236391	AC092573.2	0.0431381	-1.88398
ENSG00000230606	AC092683.1	0.0186198	-0.646579
ENSG00000278766	AC092683.2	0.0148684	-1.20194
ENSG00000261061	AC092718.4	0.0181682	0.403875
ENSG00000228242	AC093495.1	0.0186709	0.998305
ENSG00000285043	AC093512.2	0.00315772	0.88388
ENSG00000279520	AC093525.8	0.00450594	1.47463
ENSG00000260668	AC093536.1	0.0196739	-1.80232
ENSG00000280119	AC093642.2	0.0402772	-1.06536
ENSG00000284981	AC093668.3	0.0441588	-1.43365
ENSG00000245958	AC093752.1	0.0405021	-0.547561
ENSG00000233110	AC093797.1	0.0334866	-2.18565
ENSG00000180015	AC093909.1	0.0412015	0.48365
ENSG00000214132	AC094103.1	0.027136	1.89033
ENSG00000260296	AC095057.3	0.0190857	-1.15308
ENSG00000227747	AC096631.2	0.0128537	-1.48114
ENSG00000251555	AC096711.2	0.0400971	-2.08394
ENSG00000285602	AC097625.1	0.0221373	-1.31069
ENSG00000228981	AC097658.1	0.00756897	2.91485
ENSG00000279415	AC099494.2	0.0349609	2.03672
ENSG00000279144	AC099667.1	0.0207069	-1.19334
ENSG00000278829	AC099811.5	0.019106	-2.64898
ENSG00000254207	AC100797.1	0.0249	-2.68455
ENSG00000231062	AC103563.2	0.00218201	-2.89363
ENSG00000265218	AC103810.2	0.0211751	-1.64489
ENSG00000254153	AC103957.2	0.0151067	-1.88187
ENSG00000254966	AC103974.1	0.03914	1.38882
ENSG00000270177	AC104109.2	0.00848848	-1.70589
ENSG00000269425	AC104521.1	0.00185493	-0.832739
ENSG00000267571	AC104532.2	0.0224747	1.82889
ENSG00000253483	AC104561.2	0.0178048	-0.588638
ENSG00000264290	AC104564.3	0.0207635	1.29466
ENSG00000262492	AC104581.1	0.00369532	3.58804
ENSG00000214646	AC104758.1	0.0055891	2.03284
ENSG00000251615	AC104825.1	0.0180422	0.811449
ENSG00000248896	AC105001.1	0.038393	1.07135
ENSG00000205236	AC105052.1	0.00864442	-1.59812
ENSG00000267645	AC105052.3	0.00132146	-3.19428
ENSG00000259707	AC105339.4	0.0399002	-3.93525
ENSG00000235501	AC105942.1	0.0329553	-1.89674
ENSG00000265656	AC106037.2	0.00723448	-1.1171
ENSG00000251548	AC106760.2	0.0443727	-2.33294
ENSG00000273724	AC106782.5	0.00865114	-1.25731
ENSG00000260293	AC106820.4	0.00974828	-0.9894
ENSG00000228496	AC106875.1	0.0265817	-0.670793
ENSG00000261167	AC107027.3	0.0206833	-0.331174
ENSG00000242686	AC107464.1	0.0423484	-1.17176
ENSG00000272927	AC107464.3	0.000229998	-1.75195
ENSG00000242540	AC108025.2	0.0180371	-0.425134
ENSG00000251432	AC108062.1	0.0337526	-0.720822
ENSG00000271590	AC108463.3	0.00053321	-2.30764
ENSG00000242282	AC108488.1	0.0110263	-0.588239
ENSG00000248559	AC109454.2	0.0354224	-1.20633
ENSG00000260367	AC109460.1	0.015261	0.943353
ENSG00000226791	AC109826.1	0.00418379	-0.281382
ENSG00000258631	AC110023.1	0.0360178	-1.82379
ENSG00000262877	AC110285.2	0.00317359	-1.28457
ENSG00000279692	AC110285.7	0.021082	-0.769132
ENSG00000272717	AC112236.2	0.014087	-0.178847
ENSG00000256663	AC112777.1	0.0160888	-0.189287
ENSG00000254186	AC113414.1	0.0265528	-2.24566
ENSG00000234796	AC113607.1	0.0471696	-1.6086
ENSG00000226084	AC113935.1	0.0210283	-0.605163
ENSG00000249492	AC114956.3	0.0189846	-1.01098
ENSG00000228343	AC115618.2	0.00475153	0.995425
ENSG00000279528	AC115618.3	0.00215208	1.10751
ENSG00000253341	AC115837.1	0.0297093	-0.803258
ENSG00000262172	AC116025.2	0.00384292	0.876051
ENSG00000215246	AC116351.1	0.000344372	-1.32188
ENSG00000235688	AC116614.1	0.0127073	-0.62504
ENSG00000273133	AC116651.1	0.0465508	-2.59642
ENSG00000262358	AC116914.1	0.0124081	0.3896
ENSG00000249417	AC117383.1	0.00374562	-1.09373
ENSG00000240854	AC117409.1	0.000255264	0.728497
ENSG00000278861	AC117503.2	0.0367374	0.768897
ENSG00000036549	AC118549.1	0.0149216	-0.24437
ENSG00000263264	AC119396.1	0.000451555	-1.15874
ENSG00000230138	AC119428.2	0.023523	0.767042
ENSG00000279641	AC120057.3	0.00340959	1.6029
ENSG00000279812	AC120057.4	0.0136712	1.56199
ENSG00000247735	AC120114.1	0.0341878	-0.530616
ENSG00000257497	AC121761.1	0.014401	0.677708
ENSG00000285948	AC123768.5	0.00933246	1.18118
ENSG00000268278	AC123912.3	0.00353093	-1.05736
ENSG00000267655	AC125437.1	0.0149247	1.17732
ENSG00000269892	AC125494.2	0.00297316	1.2968
ENSG00000257951	AC126177.6	0.00688898	-1.48399
ENSG00000279148	AC126474.1	0.0409512	0.756758
ENSG00000257527	AC126755.3	0.0423523	-1.28672
ENSG00000265791	AC127024.4	0.00358751	-1.13721
ENSG00000214999	AC129492.1	0.00327371	-1.95027
ENSG00000265678	AC129510.1	0.00612331	-1.64227
ENSG00000280287	AC131212.3	0.0388376	0.709407
ENSG00000272721	AC131235.3	0.0167607	-1.646
ENSG00000264970	AC131274.3	0.0069472	-2.61274
ENSG00000253166	AC131281.1	0.00487071	-3.61165
ENSG00000260601	AC131391.1	0.0269051	-0.856725
ENSG00000258815	AC131532.1	0.0171824	-0.588163
ENSG00000274840	AC132807.2	0.00906742	-0.9748
ENSG00000260011	AC132938.1	0.0438501	-2.54607
ENSG00000236489	AC133473.1	0.0233119	-2.34552
ENSG00000277349	AC133919.3	0.0262732	-1.19743
ENSG00000279880	AC134407.3	0.035982	2.22634
ENSG00000278133	AC135050.6	0.0424887	-0.99574
ENSG00000270441	AC135506.1	0.0016331	-0.500073
ENSG00000254910	AC136475.2	0.00234181	-1.22479
ENSG00000270030	AC136475.7	0.00291872	-3.33773
ENSG00000250999	AC136604.3	0.0101691	-1.04541
ENSG00000254739	AC137894.1	0.0499456	3.20082
ENSG00000260279	AC137932.1	0.00754479	-0.663098
ENSG00000224888	AC138028.2	0.00103555	3.07483
ENSG00000260121	AC138028.4	0.0329985	0.486465
ENSG00000250765	AC138035.2	0.0343252	-0.844855
ENSG00000215156	AC138409.1	0.023477	-1.39274
ENSG00000215158	AC138409.2	0.0213158	-0.598653
ENSG00000259798	AC138625.1	0.021339	1.53462
ENSG00000274253	AC138649.1	0.00290948	1.43763
ENSG00000246465	AC138904.1	0.00364094	-1.16014
ENSG00000250909	AC138956.1	0.0156454	-0.84173
ENSG00000285204	AC139834.1	0.015065	-1.30265
ENSG00000179978	AC140134.1	0.0348907	-0.285403
ENSG00000285151	AC140134.2	0.0122959	-1.46431
ENSG00000256673	AC141557.1	0.000164438	-1.48805
ENSG00000278635	AC141557.2	0.00480764	-1.70791
ENSG00000260176	AC141586.2	0.0283073	0.425172
ENSG00000273117	AC144652.1	0.00380662	-0.668373
ENSG00000255495	AC145124.1	0.0237975	-0.705029
ENSG00000251634	AC145138.1	0.00882106	-0.346047
ENSG00000275807	AC145285.6	0.00214988	0.325882
ENSG00000244459	AC147067.1	0.0360646	-1.75943
ENSG00000277701	AC159540.2	0.0372038	-0.508213
ENSG00000285722	AC207130.1	0.0266314	-0.225377
ENSG00000233250	AC233728.1	0.0463923	-1.89797
ENSG00000275063	AC233755.1	0.0164351	0.745385
ENSG00000277856	AC233755.2	0.00400048	-1.28555
ENSG00000234345	AC234782.3	0.00934947	-0.91914
ENSG00000254539	AC239804.1	0.0294975	0.691152
ENSG00000280136	AC240565.1	0.0262587	-0.397219
ENSG00000279095	AC243964.3	0.012157	0.803691
ENSG00000225544	AC245452.2	0.022165	0.721478
ENSG00000225200	AC246787.1	0.0333511	0.30283
ENSG00000271201	AC247036.1	0.00146431	-1.20292
ENSG00000076555	ACACB	9.15254e-05	-0.80003
ENSG00000177646	ACAD9	0.000300321	-0.342255
ENSG00000196177	ACADSB	0.0198876	0.133016
ENSG00000072778	ACADVL	0.0119859	-0.499315
ENSG00000072818	ACAP1	0.00919952	-0.533238
ENSG00000114331	ACAP2	0.000206003	0.358752
ENSG00000075239	ACAT1	0.0124933	-0.245897
ENSG00000120437	ACAT2	0.000293033	0.634271
ENSG00000182827	ACBD3	0.00592274	0.193079
ENSG00000181513	ACBD4	0.00377729	-1.17421
ENSG00000107897	ACBD5	0.00412317	0.320634
ENSG00000230124	ACBD6	0.0076778	0.0835489
ENSG00000176244	ACBD7	0.0105309	-0.38128
ENSG00000177076	ACER2	0.00469792	-0.500269
ENSG00000100813	ACIN1	0.00150621	0.1565
ENSG00000144476	ACKR3	0.0117896	3.72759
ENSG00000131473	ACLY	3.7274e-05	0.281279
ENSG00000100412	ACO2	6.23383e-05	-0.471114
ENSG00000112304	ACOT13	0.000591237	-0.264901
ENSG00000119673	ACOT2	0.00225836	4.31024
ENSG00000097021	ACOT7	0.0143018	0.148626
ENSG00000087008	ACOX3	0.0142208	0.179432
ENSG00000143727	ACP1	0.012967	0.298842
ENSG00000162836	ACP6	0.00738614	-0.676411
ENSG00000111644	ACRBP	0.0289604	-1.35349
ENSG00000176715	ACSF3	0.00147903	-0.281506
ENSG00000068366	ACSL4	0.00270559	0.427963
ENSG00000154930	ACSS1	0.000954438	-0.49141
ENSG00000075624	ACTB	0.00322859	-0.142363
ENSG00000184009	ACTG1	7.53682e-06	-0.654739
ENSG00000231340	ACTG1P10	0.0111995	-1.88888
ENSG00000163017	ACTG2	0.0274168	1.14586
ENSG00000136518	ACTL6A	0.00356094	-0.206291
ENSG00000072110	ACTN1	0.00136547	0.510052
ENSG00000130402	ACTN4	0.00118823	0.472773
ENSG00000115073	ACTR1B	0.000203998	-0.463
ENSG00000138071	ACTR2	0.0158648	0.200457
ENSG00000075089	ACTR6	0.0457581	-0.274481
ENSG00000115170	ACVR1	0.00208697	0.690631
ENSG00000135503	ACVR1B	0.00380434	0.341625
ENSG00000123612	ACVR1C	0.014666	3.66878
ENSG00000121989	ACVR2A	0.0356407	0.815413
ENSG00000114739	ACVR2B	0.00876265	-0.256308
ENSG00000243989	ACY1	0.00245515	-1.28425
ENSG00000132744	ACY3	0.00154958	-1.63464
ENSG00000170634	ACYP2	0.00255856	0.859116
ENSG00000280023	AD000813.1	0.030485	1.42034
ENSG00000196839	ADA	9.28724e-07	-1.45355
ENSG00000093072	ADA2	0.0433822	0.359681
ENSG00000168803	ADAL	0.0102789	-0.318691
ENSG00000137845	ADAM10	0.00380936	-0.295437
ENSG00000143537	ADAM15	0.00411896	-0.757864
ENSG00000151694	ADAM17	0.000504262	0.439246
ENSG00000168615	ADAM9	0.00155387	-0.394424
ENSG00000154734	ADAMTS1	0.000438816	0.827842
ENSG00000160323	ADAMTS13	0.000235123	-1.63966
ENSG00000140873	ADAMTS18	0.0280865	-0.299507
ENSG00000203804	ADAMTSL4-AS1	0.0468951	-2.33991
ENSG00000185761	ADAMTSL5	0.0115177	0.669331
ENSG00000160710	ADAR	0.000762409	0.246183
ENSG00000197381	ADARB1	3.3429e-05	0.620298
ENSG00000189007	ADAT2	0.00680249	-0.444452
ENSG00000213638	ADAT3	0.0289017	0.842965
ENSG00000063761	ADCK1	0.00127612	0.395769
ENSG00000173137	ADCK5	0.0222451	-0.900623
ENSG00000138031	ADCY3	0.00274783	-0.598808
ENSG00000121281	ADCY7	0.00124697	-0.956049
ENSG00000162104	ADCY9	0.0148961	0.496149
ENSG00000141433	ADCYAP1	0.0342663	-1.62446
ENSG00000087274	ADD1	0.00434379	0.151112
ENSG00000148700	ADD3	0.0124718	0.228388
ENSG00000152990	ADGRA3	0.00270927	-0.488227
ENSG00000181790	ADGRB1	0.0454975	-2.06891
ENSG00000111452	ADGRD1	0.028831	2.33563
ENSG00000174837	ADGRE1	0.00810912	0.666908
ENSG00000127507	ADGRE2	0.000176118	1.32676
ENSG00000123146	ADGRE5	0.00402134	-0.680533
ENSG00000173567	ADGRF3	0.0103136	-1.61663
ENSG00000182551	ADI1	6.50816e-05	0.795229
ENSG00000006831	ADIPOR2	0.00116979	0.495638
ENSG00000272734	ADIRF-AS1	0.0303692	-0.37603
ENSG00000156110	ADK	0.0426807	0.221141
ENSG00000148926	ADM	0.0166853	1.37968
ENSG00000224420	ADM5	0.0217044	-0.911338
ENSG00000101544	ADNP2	0.00301666	-0.293606
ENSG00000181915	ADO	0.0067836	0.289494
ENSG00000163485	ADORA1	0.0124636	0.498353
ENSG00000159322	ADPGK	0.0207544	0.186924
ENSG00000153531	ADPRHL1	0.000249208	1.00269
ENSG00000043591	ADRB1	0.0145009	1.12977
ENSG00000169252	ADRB2	0.00295673	0.878492
ENSG00000130706	ADRM1	0.00413983	0.511941
ENSG00000239900	ADSL	0.00849432	0.52872
ENSG00000106624	AEBP1	0.00410929	-0.772148
ENSG00000181026	AEN	0.000280071	0.175976
ENSG00000104964	AES	0.000352099	-0.396817
ENSG00000232855	AF165147.1	0.0226238	3.17961
ENSG00000235806	AF241728.1	0.00670365	-2.74505
ENSG00000072364	AFF4	0.0189656	-0.163129
ENSG00000141385	AFG3L2	0.00352302	0.461266
ENSG00000119844	AFTPH	0.00815588	0.299529
ENSG00000279058	AGAP14P	0.00386353	0.969794
ENSG00000135439	AGAP2	0.00347143	-0.357499
ENSG00000084693	AGBL5	0.000963315	-0.400207
ENSG00000204305	AGER	0.0122284	-0.673861
ENSG00000173744	AGFG1	0.00299144	0.144648
ENSG00000106351	AGFG2	6.764e-05	0.507368
ENSG00000164252	AGGF1	0.0152784	0.195221
ENSG00000006530	AGK	0.0261658	0.139842
ENSG00000092847	AGO1	0.000150487	-0.283028
ENSG00000123908	AGO2	0.0104254	-0.227662
ENSG00000126070	AGO3	0.00268321	0.576157
ENSG00000134698	AGO4	0.0163913	-0.141376
ENSG00000204310	AGPAT1	0.000473211	-0.940414
ENSG00000169692	AGPAT2	0.00652842	0.577507
ENSG00000155189	AGPAT5	0.016577	0.307658
ENSG00000018510	AGPS	0.000416105	-0.252011
ENSG00000177674	AGTRAP	0.0345285	-0.132185
ENSG00000168710	AHCYL1	0.000213062	-0.770015
ENSG00000158467	AHCYL2	0.000344713	0.386648
ENSG00000126705	AHDC1	0.00635697	0.852099
ENSG00000135541	AHI1	0.0104604	-0.164059
ENSG00000124942	AHNAK	0.0044327	0.82433
ENSG00000063438	AHRR	0.00315247	0.842007
ENSG00000173209	AHSA2P	0.0296395	-0.402642
ENSG00000126878	AIF1L	0.000596063	-0.842431
ENSG00000156709	AIFM1	0.0175339	0.185119
ENSG00000042286	AIFM2	0.0129122	0.747654
ENSG00000146416	AIG1	0.0315943	-0.279217
ENSG00000110711	AIP	0.000943658	-0.309689
ENSG00000276633	AJ011931.1	0.0477749	-2.34251
ENSG00000232434	AJM1	0.00594626	-0.955713
ENSG00000004455	AK2	0.000251066	-0.722375
ENSG00000147853	AK3	2.88353e-06	-0.931501
ENSG00000085231	AK6	0.00569027	0.565566
ENSG00000140057	AK7	0.00171199	0.704082
ENSG00000155085	AK9	0.00337252	0.42565
ENSG00000023516	AKAP11	0.0346115	0.103669
ENSG00000170776	AKAP13	0.0407723	0.190733
ENSG00000214992	AKAP17BP	0.0316719	2.25775
ENSG00000179841	AKAP5	0.0239274	-0.369846
ENSG00000151320	AKAP6	0.0019693	-0.583345
ENSG00000105127	AKAP8	0.00131693	0.494687
ENSG00000011243	AKAP8L	0.000185184	0.832518
ENSG00000166452	AKIP1	8.79443e-05	0.692722
ENSG00000174574	AKIRIN1	0.00073019	0.359181
ENSG00000135334	AKIRIN2	0.0421855	-0.166275
ENSG00000106948	AKNA	0.000535994	0.443467
ENSG00000085662	AKR1B1	4.04495e-05	-0.646985
ENSG00000196139	AKR1C3	0.000856616	-0.297355
ENSG00000165568	AKR1E2	0.0168363	0.221119
ENSG00000053371	AKR7A2	2.57581e-05	-1.48738
ENSG00000142208	AKT1	0.00076981	-0.295118
ENSG00000204673	AKT1S1	0.000674845	0.903045
ENSG00000105221	AKT2	0.00285619	-0.476363
ENSG00000166971	AKTIP	0.000122689	0.578034
ENSG00000272977	AL008721.2	0.0238586	-1.44035
ENSG00000272316	AL021368.2	0.0311431	-0.240886
ENSG00000232363	AL021391.1	0.0415037	1.87896
ENSG00000272669	AL021707.6	0.0254258	-0.801272
ENSG00000276302	AL021997.3	0.0138049	2.93914
ENSG00000272942	AL022324.3	0.00987658	-1.05783
ENSG00000240143	AL023653.1	0.032495	-1.52381
ENSG00000235008	AL023775.1	0.00504733	0.896536
ENSG00000271755	AL031118.1	0.0112483	-0.563394
ENSG00000226281	AL031123.1	0.0327468	-1.51658
ENSG00000268575	AL031282.2	0.00117809	-1.10668
ENSG00000280011	AL031595.2	0.0245884	3.12802
ENSG00000280231	AL031719.2	0.0294235	-1.18382
ENSG00000226396	AL031727.1	0.0305803	-0.353726
ENSG00000231329	AL031772.1	0.0239772	-1.64609
ENSG00000213060	AL031864.1	0.0355769	1.62233
ENSG00000260920	AL031985.3	0.0288868	-0.436927
ENSG00000231683	AL033397.1	0.00106262	-0.478865
ENSG00000231150	AL034345.2	0.000396473	3.66582
ENSG00000271367	AL034374.1	0.00615827	-0.670771
ENSG00000277301	AL034550.2	0.0405566	-1.16976
ENSG00000277938	AL035252.3	0.00100135	0.870954
ENSG00000270728	AL035413.2	0.0012067	-0.826747
ENSG00000275632	AL035461.2	0.0128974	0.807792
ENSG00000271913	AL035530.2	0.00512814	-0.97113
ENSG00000235513	AL035681.1	0.000162598	1.55414
ENSG00000269958	AL049840.4	0.0447492	-0.480507
ENSG00000259943	AL050341.2	0.00926359	-0.963283
ENSG00000272175	AL050343.2	0.0244591	-2.19351
ENSG00000230922	AL079301.1	0.0487163	-1.13662
ENSG00000237686	AL109615.3	0.00981167	0.635324
ENSG00000216775	AL109918.1	0.011149	-0.767652
ENSG00000259066	AL110118.2	0.0370083	-1.89342
ENSG00000268858	AL118506.1	0.00812793	-0.655214
ENSG00000279253	AL121753.2	0.0458569	0.676172
ENSG00000275437	AL121832.3	0.00136217	-0.790489
ENSG00000271803	AL121906.1	0.0076863	-0.882553
ENSG00000258534	AL132712.1	0.0333776	-1.29314
ENSG00000270987	AL133338.2	0.00718031	-2.60149
ENSG00000273893	AL133520.1	0.00575372	-0.827402
ENSG00000272892	AL133551.1	0.0321346	-1.51014
ENSG00000226252	AL135960.1	0.00124987	0.469193
ENSG00000258727	AL135999.1	0.0215233	0.453057
ENSG00000273783	AL136040.1	0.00153366	-1.70188
ENSG00000271888	AL136162.1	0.0106874	-1.32597
ENSG00000278784	AL136295.7	0.0338808	-0.409267
ENSG00000285467	AL136419.1	0.0212447	3.64757
ENSG00000235131	AL136528.2	0.00544488	-2.8885
ENSG00000228484	AL137025.1	0.0337873	-1.47101
ENSG00000272269	AL138724.1	0.00245152	1.50477
ENSG00000272572	AL138762.1	0.0238024	2.85708
ENSG00000275329	AL138781.2	0.0447067	-0.972676
ENSG00000227288	AL138799.1	0.0342655	-0.69798
ENSG00000279926	AL138831.3	0.0492218	1.34936
ENSG00000176320	AL138899.1	2.00193e-06	-0.886111
ENSG00000229914	AL138899.2	0.000109954	-0.72407
ENSG00000258658	AL139021.2	0.0410815	2.57487
ENSG00000259118	AL139022.1	0.0309074	1.22783
ENSG00000278009	AL139099.3	0.000960158	1.56776
ENSG00000279306	AL139288.1	0.00561451	1.34145
ENSG00000229431	AL139289.1	0.0357292	0.82785
ENSG00000234694	AL139289.2	0.0469736	-1.07657
ENSG00000254419	AL139349.1	0.0311731	-2.90769
ENSG00000250365	AL139353.2	0.0434927	-0.985296
ENSG00000274922	AL139384.1	0.00240206	-0.543223
ENSG00000272841	AL139393.2	0.00941085	0.705388
ENSG00000254718	AL157756.1	0.00655167	0.794109
ENSG00000285257	AL157893.1	0.00351728	-1.46005
ENSG00000228317	AL158070.1	0.00214372	-3.48787
ENSG00000260912	AL158206.1	0.00161696	-0.908746
ENSG00000260917	AL158212.3	0.000818578	-0.482878
ENSG00000279392	AL158801.5	0.0429057	0.306344
ENSG00000234134	AL158835.2	0.0179126	-2.134
ENSG00000277270	AL160412.1	0.000174669	-2.49839
ENSG00000225632	AL161644.1	0.026081	-0.858341
ENSG00000271659	AL161729.4	0.0293406	1.79129
ENSG00000270917	AL161911.1	0.00297554	-2.88528
ENSG00000273521	AL162274.1	0.0339199	-1.6979
ENSG00000258938	AL162311.3	0.000777481	-1.14669
ENSG00000243155	AL162431.2	0.0127967	-1.24073
ENSG00000179253	AL162457.1	0.0128254	-0.355129
ENSG00000285796	AL162458.1	0.0265237	0.830191
ENSG00000225032	AL162586.1	0.000847298	-1.97532
ENSG00000177788	AL162595.1	0.0419927	-0.785452
ENSG00000269890	AL353593.1	0.0179813	-2.59859
ENSG00000232876	AL353596.1	0.0105834	-2.56848
ENSG00000165121	AL353743.1	0.0070288	0.398406
ENSG00000275017	AL353748.2	0.0487498	-2.83922
ENSG00000233081	AL353764.1	0.00758221	-1.52693
ENSG00000259994	AL353796.1	0.0115609	-0.804553
ENSG00000225489	AL354707.1	0.00552757	-0.530329
ENSG00000231616	AL354733.2	0.0321102	-2.06767
ENSG00000266896	AL354892.3	0.0164092	-1.67099
ENSG00000203620	AL354919.1	0.0493335	-3.02878
ENSG00000274605	AL355338.1	0.0203813	-0.725445
ENSG00000232762	AL355483.3	0.00956947	-1.34021
ENSG00000236155	AL355877.1	0.000358145	3.83037
ENSG00000258768	AL356019.2	0.0236038	-1.69732
ENSG00000226149	AL356124.1	0.0320111	-3.0227
ENSG00000272381	AL356258.1	0.00708631	-2.03102
ENSG00000228395	AL356481.1	0.0152082	-0.746547
ENSG00000280758	AL356481.3	0.0137625	1.4355
ENSG00000227301	AL356489.1	0.004936	-4.18308
ENSG00000283611	AL357140.4	0.00125273	2.82387
ENSG00000231393	AL357874.2	0.0229853	-1.15414
ENSG00000272696	AL359091.4	0.00649859	1.35748
ENSG00000258748	AL359399.1	0.0159381	-1.55555
ENSG00000272914	AL359532.1	0.0230213	-0.83881
ENSG00000231966	AL359853.2	0.010444	1.79779
ENSG00000229869	AL359878.2	0.000488473	4.40228
ENSG00000231365	AL359915.2	0.0469388	0.353733
ENSG00000261654	AL360270.2	0.00796317	0.469642
ENSG00000272068	AL365181.2	0.0150866	0.541505
ENSG00000272405	AL365181.3	0.00237125	0.604559
ENSG00000214558	AL365217.1	0.0133323	0.483697
ENSG00000237742	AL365259.1	0.0473215	-2.16694
ENSG00000237356	AL365295.1	0.0195622	-0.394002
ENSG00000226647	AL365356.1	0.0312629	-2.4759
ENSG00000217801	AL390719.1	0.0140857	-0.8268
ENSG00000232499	AL391058.1	0.00780755	-0.562058
ENSG00000224870	AL391244.1	0.0207705	-0.152295
ENSG00000272455	AL391244.3	0.00594251	0.430472
ENSG00000224251	AL391427.1	0.0291309	-0.871894
ENSG00000204805	AL391987.2	0.0377223	-1.79515
ENSG00000276573	AL442067.1	0.0472154	-1.01473
ENSG00000276916	AL442125.2	0.000104328	-3.48065
ENSG00000228834	AL445189.2	0.00664969	-1.61856
ENSG00000271776	AL445209.1	0.0317133	-0.688223
ENSG00000279423	AL445363.3	0.000512282	0.534431
ENSG00000224992	AL445645.1	0.0392646	-2.43686
ENSG00000273062	AL449106.1	0.0353609	-4.33687
ENSG00000272205	AL451050.2	0.034955	0.460254
ENSG00000224358	AL451074.2	0.00198023	-2.14124
ENSG00000260063	AL512408.1	0.0111269	-1.30607
ENSG00000260100	AL512604.3	0.0212337	-2.12254
ENSG00000229422	AL512625.2	0.0254325	1.2606
ENSG00000238260	AL513320.1	0.0242249	-1.24627
ENSG00000236035	AL513343.1	0.0263886	-1.76102
ENSG00000269896	AL513477.1	0.037943	-1.46224
ENSG00000285571	AL513548.4	0.0350429	-1.27929
ENSG00000228506	AL513550.1	0.00435457	-0.90854
ENSG00000277156	AL589743.5	0.0469074	-0.576428
ENSG00000234789	AL590369.1	0.00461297	1.42545
ENSG00000231652	AL590428.1	0.0146459	-3.67117
ENSG00000255585	AL590627.1	0.014935	-0.931418
ENSG00000227885	AL590652.1	0.00600801	-0.697274
ENSG00000223356	AL590666.1	0.00441531	1.23163
ENSG00000229953	AL590666.2	0.0200698	0.713338
ENSG00000237934	AL590729.1	0.0463115	-3.02416
ENSG00000235033	AL590999.1	0.00431426	-0.836067
ENSG00000233926	AL591368.1	0.0040254	-1.51669
ENSG00000233765	AL591479.1	0.000452166	-3.02088
ENSG00000116883	AL591845.1	0.01879	0.722287
ENSG00000276135	AL591926.3	0.0242551	-1.0412
ENSG00000272750	AL592148.3	0.0235579	0.739137
ENSG00000225721	AL592166.1	0.00278106	1.75347
ENSG00000234297	AL592293.2	0.0235424	0.849018
ENSG00000280099	AL603750.1	0.00772522	0.615955
ENSG00000271933	AL603756.1	0.00763839	0.881253
ENSG00000278455	AL606534.5	0.0259534	1.37861
ENSG00000274911	AL627230.2	0.0182127	-0.348383
ENSG00000276032	AL627230.4	0.0159383	-1.54566
ENSG00000230699	AL645608.2	0.00838938	-2.34517
ENSG00000272512	AL645608.7	0.0179266	-1.21143
ENSG00000280128	AL662795.2	0.0216016	-0.456669
ENSG00000272501	AL662844.4	0.0176784	0.633477
ENSG00000278997	AL662907.1	0.039609	-1.18074
ENSG00000237669	AL671277.2	0.0224054	-2.25805
ENSG00000227706	AL713998.1	0.024871	0.926468
ENSG00000273599	AL731571.1	0.0324383	2.04563
ENSG00000213863	AL731661.1	0.0336995	-2.55915
ENSG00000272825	AL844908.1	0.00974108	-2.67403
ENSG00000275450	AL845472.1	0.0127413	-1.97129
ENSG00000251602	AL928654.1	0.000512656	-1.43977
ENSG00000279495	AL928654.4	0.000957515	-1.50122
ENSG00000148218	ALAD	0.00250229	-0.261398
ENSG00000023330	ALAS1	0.00187766	0.458028
ENSG00000161618	ALDH16A1	0.0106639	-0.993524
ENSG00000128918	ALDH1A2	1.64671e-05	-1.88306
ENSG00000111275	ALDH2	0.00377232	1.93048
ENSG00000072210	ALDH3A2	0.00424907	-0.533868
ENSG00000159423	ALDH4A1	0.00497055	-0.370388
ENSG00000119711	ALDH6A1	0.00424244	-0.400255
ENSG00000143149	ALDH9A1	0.00288615	0.504969
ENSG00000033011	ALG1	0.00348407	0.43517
ENSG00000139133	ALG10	0.00657769	0.292432
ENSG00000175548	ALG10B	0.00332713	-0.334289
ENSG00000119523	ALG2	0.00130664	0.556387
ENSG00000214160	ALG3	0.00291439	0.419902
ENSG00000088035	ALG6	0.0287551	0.146397
ENSG00000086848	ALG9	0.00105653	0.398044
ENSG00000166199	ALKBH3	0.038744	0.241329
ENSG00000160993	ALKBH4	0.0301605	0.329529
ENSG00000239382	ALKBH6	0.0311022	0.885079
ENSG00000125652	ALKBH7	0.0260374	-0.357974
ENSG00000137760	ALKBH8	0.00144921	-0.217298
ENSG00000179477	ALOX12B	0.0240571	-3.11731
ENSG00000262943	ALOX12P2	0.000932921	0.976072
ENSG00000179593	ALOX15B	0.0233989	-2.70796
ENSG00000179148	ALOXE3	0.0331381	-2.74207
ENSG00000003393	ALS2	1.84886e-05	0.908083
ENSG00000178038	ALS2CL	0.0177644	-1.78768
ENSG00000106927	AMBP	0.024528	1.49106
ENSG00000110497	AMBRA1	0.000477379	0.126186
ENSG00000123505	AMD1	0.00129844	0.18074
ENSG00000159461	AMFR	0.00130451	0.413148
ENSG00000104899	AMH	0.00379088	-1.10482
ENSG00000139211	AMIGO2	0.00406058	-0.608761
ENSG00000101935	AMMECR1	0.003044	-0.774649
ENSG00000144233	AMMECR1L	0.000313875	-0.335424
ENSG00000166126	AMN	0.0015146	-1.57347
ENSG00000126016	AMOT	0.00785598	-0.56137
ENSG00000166025	AMOTL1	0.029151	0.0800079
ENSG00000114019	AMOTL2	0.0271906	2.32345
ENSG00000116337	AMPD2	0.00481035	-0.461498
ENSG00000196704	AMZ2	0.0106672	0.196993
ENSG00000214174	AMZ2P1	0.0204307	-0.326702
ENSG00000153107	ANAPC1	0.000764743	0.291426
ENSG00000129055	ANAPC13	0.0116585	0.269281
ENSG00000110200	ANAPC15	0.00114387	-0.855913
ENSG00000053900	ANAPC4	0.00468809	-0.352457
ENSG00000196510	ANAPC7	0.00417394	-0.181807
ENSG00000145362	ANK2	0.0245057	0.289268
ENSG00000154122	ANKH	0.0194383	-0.263388
ENSG00000001629	ANKIB1	0.00168332	0.33562
ENSG00000144504	ANKMY1	0.0043658	0.343834
ENSG00000106524	ANKMY2	0.000913316	-0.673666
ENSG00000088448	ANKRD10	0.00199801	0.35153
ENSG00000167522	ANKRD11	0.000202027	0.575964
ENSG00000101745	ANKRD12	0.00104234	0.525159
ENSG00000076513	ANKRD13A	0.0178572	0.238359
ENSG00000118454	ANKRD13C	0.00316782	0.626484
ENSG00000172932	ANKRD13D	0.040385	0.497622
ENSG00000134461	ANKRD16	0.0410773	-0.472539
ENSG00000132466	ANKRD17	0.021145	0.223454
ENSG00000217165	ANKRD18EP	6.12407e-05	-0.376308
ENSG00000196593	ANKRD20A19P	0.0479126	-1.18274
ENSG00000236816	ANKRD20A7P	0.00732428	-2.91036
ENSG00000089847	ANKRD24	0.00158286	-0.622479
ENSG00000105186	ANKRD27	0.000520986	-0.159984
ENSG00000206560	ANKRD28	1.68727e-05	-0.302179
ENSG00000164236	ANKRD33B	7.13229e-05	0.785182
ENSG00000235711	ANKRD34C	0.0148086	1.89963
ENSG00000135976	ANKRD36	0.0284557	-0.453406
ENSG00000196912	ANKRD36B	0.0182791	-0.552312
ENSG00000174501	ANKRD36C	0.027746	-0.57103
ENSG00000186352	ANKRD37	0.0394175	0.758599
ENSG00000213337	ANKRD39	0.0253428	-0.435723
ENSG00000154945	ANKRD40	0.0138319	-0.433381
ENSG00000137494	ANKRD42	0.0418545	0.468393
ENSG00000151458	ANKRD50	0.000596643	0.451933
ENSG00000139645	ANKRD52	0.0388832	-0.294842
ENSG00000100124	ANKRD54	0.000326779	0.625179
ENSG00000064999	ANKS1A	0.0145018	0.146828
ENSG00000011426	ANLN	0.00776881	0.362658
ENSG00000185101	ANO9	0.0232824	-0.661084
ENSG00000143401	ANP32E	0.0107322	-0.240284
ENSG00000263482	ANTXRLP1	0.0306268	-0.943809
ENSG00000109511	ANXA10	0.00619138	4.14944
ENSG00000182718	ANXA2	0.000163148	0.593483
ENSG00000231991	ANXA2P2	0.00704477	0.608006
ENSG00000177721	ANXA2R	0.00580981	-0.474094
ENSG00000196975	ANXA4	0.00200709	0.488459
ENSG00000164111	ANXA5	0.000481413	0.754185
ENSG00000197043	ANXA6	0.0347509	-0.100762
ENSG00000138279	ANXA7	1.66615e-05	-0.869133
ENSG00000143412	ANXA9	0.0493792	-0.460793
ENSG00000138356	AOX1	0.00182059	0.938504
ENSG00000237594	AP000251.1	0.019834	-0.991629
ENSG00000231355	AP000302.1	0.0490562	-2.71415
ENSG00000278655	AP000346.4	0.0471116	3.01623
ENSG00000272578	AP000347.1	0.0274156	-0.481008
ENSG00000284070	AP000356.2	0.0374194	1.02298
ENSG00000215270	AP000523.1	0.0349254	-0.463655
ENSG00000283633	AP000547.3	0.000150571	-0.728047
ENSG00000207751	AP000553.1	0.00816323	-0.893904
ENSG00000280269	AP000577.1	0.0406995	-1.18024
ENSG00000228107	AP000692.1	0.0347185	2.82862
ENSG00000173727	AP000769.1	0.0446103	-0.424679
ENSG00000273355	AP000894.4	0.0278222	1.66854
ENSG00000204241	AP000911.1	0.0154996	-0.788168
ENSG00000255557	AP001266.2	0.0366096	2.07307
ENSG00000227615	AP001324.1	0.0311993	-0.497786
ENSG00000224905	AP001347.1	0.0230205	-0.44658
ENSG00000257086	AP001453.3	0.0238535	-0.869624
ENSG00000223901	AP001469.1	0.0236362	0.464024
ENSG00000239415	AP001469.3	0.0411875	-0.380703
ENSG00000260966	AP001486.2	0.000978803	-1.44668
ENSG00000246090	AP002026.1	0.0104321	-1.75814
ENSG00000285693	AP002381.2	0.0468541	0.631364
ENSG00000254682	AP002387.1	0.00549795	-0.273868
ENSG00000266969	AP002449.1	0.0364961	-1.49904
ENSG00000175773	AP002986.1	0.0157206	-2.71587
ENSG00000254614	AP003068.2	0.00774294	-1.24327
ENSG00000260895	AP003071.1	0.0345244	1.52822
ENSG00000255931	AP003108.1	0.0189778	0.432862
ENSG00000261578	AP003119.3	0.0282597	-0.912254
ENSG00000255121	AP003392.4	0.00469367	-0.594179
ENSG00000272186	AP003392.6	0.00731297	0.80429
ENSG00000261087	AP003469.4	0.0107558	0.916554
ENSG00000236935	AP003774.4	0.00773904	2.36204
ENSG00000267136	AP005131.1	0.0280834	-1.08018
ENSG00000267366	AP005131.2	0.0239622	-1.86168
ENSG00000267529	AP005131.4	0.0243647	-3.11003
ENSG00000267702	AP005131.6	0.0493756	-1.16272
ENSG00000260302	AP005482.1	0.000749541	-0.632977
ENSG00000279672	AP006621.5	0.00561229	-0.39746
ENSG00000100280	AP1B1	0.0163479	-0.2377
ENSG00000166747	AP1G1	3.12096e-05	0.472379
ENSG00000072958	AP1M1	0.0374097	-0.145503
ENSG00000106367	AP1S1	6.87969e-05	-1.57228
ENSG00000182287	AP1S2	0.00733658	-0.42664
ENSG00000152056	AP1S3	0.0117842	-0.794712
ENSG00000196961	AP2A1	0.00410723	-0.469434
ENSG00000183020	AP2A2	0.0299125	0.316539
ENSG00000006125	AP2B1	0.00964041	-0.230558
ENSG00000161203	AP2M1	0.00915285	-0.0854671
ENSG00000103723	AP3B2	0.0469087	0.391193
ENSG00000065000	AP3D1	0.012825	0.222753
ENSG00000070718	AP3M2	0.00638151	0.187373
ENSG00000221838	AP4M1	0.00204667	-0.623914
ENSG00000053770	AP5M1	0.000693193	-0.38083
ENSG00000125843	AP5S1	0.0112379	-0.490467
ENSG00000242802	AP5Z1	0.00578823	0.797085
ENSG00000034053	APBA2	0.00021503	0.43537
ENSG00000077420	APBB1IP	0.0403132	-0.285421
ENSG00000134982	APC	1.97231e-06	0.692484
ENSG00000154856	APCDD1	0.0422783	0.5211
ENSG00000164062	APEH	5.03432e-06	-1.98673
ENSG00000169188	APEX2	0.00364923	0.306311
ENSG00000138613	APH1B	0.00399799	-0.481579
ENSG00000166181	API5	0.0372097	0.220536
ENSG00000169621	APLF	0.0273892	-0.339001
ENSG00000101474	APMAP	4.76293e-05	0.452189
ENSG00000244509	APOBEC3C	0.0133959	-0.977148
ENSG00000128394	APOBEC3F	0.00755265	-0.596617
ENSG00000130203	APOE	0.0304764	1.151
ENSG00000100342	APOL1	0.00113383	0.884418
ENSG00000128335	APOL2	0.000230419	0.504909
ENSG00000128284	APOL3	0.000235157	0.822224
ENSG00000221963	APOL6	0.00408216	0.394357
ENSG00000204444	APOM	0.0457411	0.557239
ENSG00000155008	APOOL	0.00213608	0.35633
ENSG00000142192	APP	0.00170183	0.544846
ENSG00000062725	APPBP2	7.49555e-06	-0.549494
ENSG00000198931	APRT	1.7299e-05	-1.17077
ENSG00000137074	APTX	0.000313068	0.585214
ENSG00000165272	AQP3	0.00211641	0.863919
ENSG00000260372	AQP4-AS1	0.00289806	3.50623
ENSG00000021776	AQR	0.00888676	-0.24206
ENSG00000078061	ARAF	0.00227848	-0.550199
ENSG00000186635	ARAP1	0.0255054	-0.3927
ENSG00000047365	ARAP2	0.00785067	1.01783
ENSG00000198576	ARC	0.000421125	3.9294
ENSG00000095139	ARCN1	0.018151	0.167707
ENSG00000119682	AREL1	0.000434244	0.384419
ENSG00000168374	ARF4	0.000255663	0.761654
ENSG00000272146	ARF4-AS1	0.0233646	-2.34738
ENSG00000165527	ARF6	0.00125277	0.272164
ENSG00000149182	ARFGAP2	0.000540294	-0.667944
ENSG00000242247	ARFGAP3	0.00117786	0.333851
ENSG00000124198	ARFGEF2	0.000466695	0.356992
ENSG00000164144	ARFIP1	0.00723387	0.419036
ENSG00000132254	ARFIP2	9.94396e-06	0.942492
ENSG00000101246	ARFRP1	0.00223033	-0.980561
ENSG00000081181	ARG2	0.0470411	-0.111139
ENSG00000175220	ARHGAP1	0.0474235	0.207145
ENSG00000071205	ARHGAP10	2.78194e-05	0.47719
ENSG00000075884	ARHGAP15	0.00433397	0.736307
ENSG00000140750	ARHGAP17	0.00037995	0.403305
ENSG00000146376	ARHGAP18	0.0227654	-0.434353
ENSG00000213390	ARHGAP19	0.000213242	-0.762633
ENSG00000107863	ARHGAP21	0.000329867	0.648208
ENSG00000275832	ARHGAP23	0.000960016	0.60502
ENSG00000163219	ARHGAP25	0.000172222	-0.879861
ENSG00000145819	ARHGAP26	0.000585872	0.469339
ENSG00000159314	ARHGAP27	0.00615083	0.396244
ENSG00000186517	ARHGAP30	0.00350275	0.240975
ENSG00000134909	ARHGAP32	0.0227603	-0.130176
ENSG00000160007	ARHGAP35	0.00398339	0.15372
ENSG00000165895	ARHGAP42	0.000129202	0.683957
ENSG00000100852	ARHGAP5	0.000106839	0.644585
ENSG00000258655	ARHGAP5-AS1	0.0265826	-0.803128
ENSG00000123329	ARHGAP9	0.000111169	-0.79141
ENSG00000141522	ARHGDIA	0.0199299	-0.0922767
ENSG00000132694	ARHGEF11	0.00580691	0.392558
ENSG00000196914	ARHGEF12	0.00575678	0.334013
ENSG00000110237	ARHGEF17	0.0320849	-0.861747
ENSG00000116584	ARHGEF2	0.000266214	-0.43787
ENSG00000114790	ARHGEF26	0.0186136	0.318164
ENSG00000163947	ARHGEF3	0.00576053	-0.372101
ENSG00000102606	ARHGEF7	0.00128703	0.582787
ENSG00000131089	ARHGEF9	0.000223151	-0.484301
ENSG00000049618	ARID1B	0.00872964	0.272099
ENSG00000116017	ARID3A	0.00183303	0.549678
ENSG00000179361	ARID3B	0.00290601	-0.344396
ENSG00000032219	ARID4A	0.0105451	0.426976
ENSG00000054267	ARID4B	0.00198769	0.362896
ENSG00000196843	ARID5A	0.000175948	1.0234
ENSG00000266296	ARIH2P1	0.0468951	-2.33991
ENSG00000152213	ARL11	0.0426544	-0.307446
ENSG00000174225	ARL13A	0.0480091	-1.77869
ENSG00000152219	ARL14EP	0.0285613	0.331351
ENSG00000214087	ARL16	0.0296115	-0.181572
ENSG00000185829	ARL17A	0.00934837	-0.487419
ENSG00000213465	ARL2	0.0064339	0.473197
ENSG00000138175	ARL3	0.0368984	-0.211168
ENSG00000122644	ARL4A	0.0291994	0.449331
ENSG00000188042	ARL4C	0.00273762	0.241224
ENSG00000175906	ARL4D	0.0232251	0.982173
ENSG00000162980	ARL5A	0.00013246	-0.649959
ENSG00000165997	ARL5B	0.0453723	0.135735
ENSG00000170540	ARL6IP1	9.27114e-05	0.782354
ENSG00000182196	ARL6IP4	0.0051099	0.982437
ENSG00000144746	ARL6IP5	0.0112143	0.2524
ENSG00000143862	ARL8A	6.50272e-05	0.667166
ENSG00000134108	ARL8B	0.00687531	0.257928
ENSG00000104442	ARMC1	0.00979077	0.362929
ENSG00000140691	ARMC5	0.00842499	0.476328
ENSG00000125449	ARMC7	0.0158961	0.323245
ENSG00000114098	ARMC8	0.00743377	0.289451
ENSG00000102401	ARMCX3	0.00053228	0.48678
ENSG00000198960	ARMCX6	0.0011969	0.355145
ENSG00000204072	ARMCX7P	9.70803e-05	0.416997
ENSG00000120029	ARMH3	0.00415198	0.4878
ENSG00000133794	ARNTL	0.000676497	0.58249
ENSG00000029153	ARNTL2	4.89558e-05	0.930794
ENSG00000163466	ARPC2	0.00395311	0.12143
ENSG00000111229	ARPC3	0.00125379	-0.395196
ENSG00000241553	ARPC4	0.00577562	-0.259792
ENSG00000136950	ARPC5L	0.000406861	0.364844
ENSG00000128989	ARPP19	2.66407e-05	-0.44889
ENSG00000172995	ARPP21	0.00485316	-0.229849
ENSG00000141480	ARRB2	8.2969e-06	-1.41265
ENSG00000197070	ARRDC1	0.00112178	-0.833075
ENSG00000203993	ARRDC1-AS1	0.00183879	-0.752382
ENSG00000105643	ARRDC2	0.0179515	0.281378
ENSG00000113369	ARRDC3	0.00557521	0.595803
ENSG00000140450	ARRDC4	0.00967374	-0.593363
ENSG00000100299	ARSA	0.00391313	-0.743105
ENSG00000113273	ARSB	0.000700611	0.735981
ENSG00000117407	ARTN	0.0310754	-0.860635
ENSG00000104763	ASAH1	0.0115889	0.266271
ENSG00000153317	ASAP1	0.0127587	0.217261
ENSG00000151693	ASAP2	0.0187086	0.339345
ENSG00000088280	ASAP3	0.00183544	-0.715494
ENSG00000196372	ASB13	0.00895915	-0.432722
ENSG00000267080	ASB16-AS1	0.0084529	-1.04365
ENSG00000183475	ASB7	0.00667052	0.372107
ENSG00000138303	ASCC1	0.00437357	0.414541
ENSG00000100325	ASCC2	0.000731768	0.284056
ENSG00000187855	ASCL4	0.0048311	2.17476
ENSG00000105011	ASF1B	8.59395e-05	0.32813
ENSG00000116539	ASH1L	0.00535576	0.385281
ENSG00000129691	ASH2L	0.0402035	0.200196
ENSG00000110881	ASIC1	0.000558461	-1.17568
ENSG00000213199	ASIC3	0.00245751	-0.924023
ENSG00000072182	ASIC4	0.0148609	2.24271
ENSG00000101440	ASIP	0.0233874	0.937287
ENSG00000126522	ASL	0.00211428	-1.89036
ENSG00000198363	ASPH	0.0294312	0.185206
ENSG00000128203	ASPHD2	0.00791761	0.50596
ENSG00000244617	ASPRV1	0.0275131	0.41402
ENSG00000162174	ASRGL1	0.00771682	0.407254
ENSG00000130707	ASS1	0.000698978	0.685525
ENSG00000237437	ASS1P12	0.00381537	-1.07272
ENSG00000034533	ASTE1	0.0118871	0.703079
ENSG00000188886	ASTL	0.0271331	1.85448
ENSG00000143970	ASXL2	0.00374546	0.341578
ENSG00000156802	ATAD2	0.00553811	-0.331749
ENSG00000119778	ATAD2B	0.00134248	0.372646
ENSG00000197785	ATAD3A	0.000337626	-1.1291
ENSG00000215915	ATAD3C	0.0175306	-1.04532
ENSG00000176208	ATAD5	0.00491809	-0.207851
ENSG00000107669	ATE1	0.00767244	0.469899
ENSG00000123268	ATF1	0.0302674	0.159528
ENSG00000115966	ATF2	7.04639e-05	-0.374102
ENSG00000162772	ATF3	0.000477921	0.494907
ENSG00000128272	ATF4	0.00454666	0.25083
ENSG00000169136	ATF5	3.15985e-05	0.916149
ENSG00000118217	ATF6	0.0423048	-0.115484
ENSG00000213676	ATF6B	0.00135643	-0.607047
ENSG00000170653	ATF7	0.0128779	-0.204052
ENSG00000171681	ATF7IP	9.67395e-05	0.456109
ENSG00000152348	ATG10	0.0011401	-0.615595
ENSG00000123395	ATG101	0.0177438	0.506417
ENSG00000145782	ATG12	0.00648684	0.223661
ENSG00000126775	ATG14	0.000953437	0.777397
ENSG00000085978	ATG16L1	0.000871227	0.5149
ENSG00000168010	ATG16L2	0.0157182	-0.664399
ENSG00000066739	ATG2B	0.0171023	0.103367
ENSG00000101844	ATG4A	0.0345837	-0.394858
ENSG00000168397	ATG4B	0.0380214	-0.302201
ENSG00000125703	ATG4C	0.00159148	-0.832997
ENSG00000130734	ATG4D	0.0044059	0.648069
ENSG00000057663	ATG5	0.00697933	0.412878
ENSG00000197548	ATG7	0.00387449	0.306984
ENSG00000198925	ATG9A	3.78985e-05	0.701743
ENSG00000184743	ATL3	0.000144998	-0.28729
ENSG00000149311	ATM	0.000601235	-0.346739
ENSG00000206190	ATP10A	0.00442072	0.564818
ENSG00000145246	ATP10D	0.00870094	0.725921
ENSG00000068650	ATP11A	0.00959946	-0.24601
ENSG00000159363	ATP13A2	0.000478059	-0.848402
ENSG00000133657	ATP13A3	0.000448235	0.457773
ENSG00000127249	ATP13A4	0.0236525	-0.785382
ENSG00000163399	ATP1A1	0.000618597	0.298502
ENSG00000105409	ATP1A3	0.000917444	-0.665079
ENSG00000143153	ATP1B1	0.0071413	0.836016
ENSG00000129244	ATP1B2	0.00429806	2.35943
ENSG00000069849	ATP1B3	0.000927705	-0.329298
ENSG00000196296	ATP2A1	0.0495129	0.901361
ENSG00000260442	ATP2A1-AS1	0.000803426	-1.32776
ENSG00000174437	ATP2A2	0.0170616	0.15057
ENSG00000074370	ATP2A3	0.00681797	-0.431628
ENSG00000070961	ATP2B1	0.00892366	0.481826
ENSG00000058668	ATP2B4	4.10164e-05	0.748013
ENSG00000017260	ATP2C1	0.00232406	0.319831
ENSG00000110955	ATP5F1B	0.0252999	0.194782
ENSG00000165629	ATP5F1C	0.0484344	0.148646
ENSG00000099624	ATP5F1D	0.00268699	-0.620289
ENSG00000154518	ATP5MC3	0.0144382	0.205679
ENSG00000116459	ATP5PB	0.0330422	0.19189
ENSG00000125375	ATP5S	0.00561178	-0.417311
ENSG00000071553	ATP6AP1	0.000101576	0.504619
ENSG00000205464	ATP6AP1L	0.00145032	-0.875477
ENSG00000182220	ATP6AP2	0.00605941	0.280033
ENSG00000033627	ATP6V0A1	1.28109e-05	0.907685
ENSG00000117410	ATP6V0B	1.07924e-05	0.611991
ENSG00000159720	ATP6V0D1	0.000879902	0.689325
ENSG00000113732	ATP6V0E1	0.000682022	0.730735
ENSG00000171130	ATP6V0E2	0.00296406	0.187386
ENSG00000204934	ATP6V0E2-AS1	0.00115102	1.11113
ENSG00000114573	ATP6V1A	0.00546285	0.325017
ENSG00000147416	ATP6V1B2	0.000154861	0.344861
ENSG00000155097	ATP6V1C1	0.000504713	0.287215
ENSG00000131100	ATP6V1E1	0.00328785	0.245504
ENSG00000272899	ATP6V1FNB	0.0127633	-0.656968
ENSG00000136888	ATP6V1G1	0.00427779	0.413059
ENSG00000047249	ATP6V1H	0.00735224	0.445883
ENSG00000123191	ATP7B	0.000155894	-0.428575
ENSG00000124406	ATP8A1	0.000743229	-1.24367
ENSG00000132932	ATP8A2	0.000549072	-0.521108
ENSG00000143515	ATP8B2	0.000597366	-0.231332
ENSG00000130270	ATP8B3	0.00187372	-0.824202
ENSG00000054793	ATP9A	0.0085565	-1.06854
ENSG00000123472	ATPAF1	0.00222323	-0.348258
ENSG00000164053	ATRIP	0.00277951	0.510789
ENSG00000085224	ATRX	0.00191611	-0.424258
ENSG00000124788	ATXN1	0.00256444	0.584268
ENSG00000130638	ATXN10	0.000665278	-0.280862
ENSG00000204842	ATXN2	0.000748519	0.26428
ENSG00000168488	ATXN2L	0.000143075	0.734756
ENSG00000066427	ATXN3	0.00651195	-0.509565
ENSG00000146776	ATXN7L1	0.00387954	0.27654
ENSG00000087152	ATXN7L3	0.000169208	0.44359
ENSG00000253719	ATXN7L3B	0.00361417	-0.110701
ENSG00000087586	AURKA	0.0254251	0.289032
ENSG00000175756	AURKAIP1	2.46245e-05	-0.525924
ENSG00000158321	AUTS2	0.000196716	0.604003
ENSG00000105778	AVL9	3.31254e-05	0.493857
ENSG00000103126	AXIN1	0.0391125	0.155006
ENSG00000163512	AZI2	0.00249824	0.371788
ENSG00000155096	AZIN1	0.000501053	-0.401876
ENSG00000142920	AZIN2	0.0231072	-0.425682
ENSG00000162885	B3GALNT2	0.0356742	-0.297776
ENSG00000109956	B3GAT1	0.00334954	-1.31193
ENSG00000139044	B4GALNT3	0.0206615	0.475709
ENSG00000086062	B4GALT1	0.0297991	0.0878754
ENSG00000158850	B4GALT3	0.000249884	-0.611698
ENSG00000121578	B4GALT4	0.0342472	0.312028
ENSG00000158470	B4GALT5	0.000618496	-0.465703
ENSG00000118276	B4GALT6	0.00696889	0.236533
ENSG00000108641	B9D1	0.00090939	-1.29453
ENSG00000123810	B9D2	0.00653701	0.6163
ENSG00000164929	BAALC	0.0306235	-2.08585
ENSG00000112182	BACH2	6.15376e-05	0.712646
ENSG00000002330	BAD	0.00803961	0.48749
ENSG00000107262	BAG1	0.00397102	0.371693
ENSG00000112208	BAG2	0.0178569	-0.131059
ENSG00000151929	BAG3	0.000101935	0.477292
ENSG00000156735	BAG4	0.00278661	0.248588
ENSG00000140320	BAHD1	0.000545465	0.420647
ENSG00000175866	BAIAP2	5.79443e-05	1.62366
ENSG00000226137	BAIAP2-DT	0.000469758	-0.574882
ENSG00000128298	BAIAP2L2	0.00855672	-1.40093
ENSG00000030110	BAK1	0.000457522	0.427439
ENSG00000095739	BAMBI	0.00412218	1.3685
ENSG00000175334	BANF1	9.45368e-06	-0.409043
ENSG00000143032	BARHL2	0.0481321	0.452349
ENSG00000156127	BATF	0.00413625	1.02571
ENSG00000123685	BATF3	0.000241792	0.223385
ENSG00000087088	BAX	0.000889791	0.747924
ENSG00000009954	BAZ1B	0.0232966	0.186212
ENSG00000076108	BAZ2A	4.67002e-05	1.02079
ENSG00000105327	BBC3	0.00347812	1.00478
ENSG00000119636	BBOF1	0.00533429	0.651493
ENSG00000179941	BBS10	0.0219884	-0.300286
ENSG00000181004	BBS12	0.0176367	0.597943
ENSG00000138686	BBS7	0.0418621	0.227295
ENSG00000122507	BBS9	0.00197514	0.302766
ENSG00000114439	BBX	0.00324351	0.36065
ENSG00000132692	BCAN	0.00157607	0.911097
ENSG00000075790	BCAP29	0.00140305	0.413869
ENSG00000064787	BCAS1	0.00344812	0.637121
ENSG00000116752	BCAS2	0.0205538	0.276246
ENSG00000234332	BCAS2P2	0.0447638	0.958528
ENSG00000105552	BCAT2	0.0199435	-0.43981
ENSG00000083123	BCKDHB	0.00211857	-0.769579
ENSG00000103507	BCKDK	7.08599e-07	-1.52882
ENSG00000127152	BCL11B	0.018344	-0.222679
ENSG00000153094	BCL2L11	0.00740102	0.182011
ENSG00000126453	BCL2L12	0.0424456	-0.257327
ENSG00000099968	BCL2L13	0.000184153	0.516292
ENSG00000113916	BCL6	0.00217611	1.02966
ENSG00000106635	BCL7B	0.00168163	0.352604
ENSG00000116128	BCL9	5.33193e-05	-0.979938
ENSG00000186174	BCL9L	0.000928803	0.833431
ENSG00000029363	BCLAF1	0.00351604	0.290717
ENSG00000279800	BCLAF1P2	0.0306175	0.433349
ENSG00000173681	BCLAF3	0.000752845	0.421012
ENSG00000183337	BCOR	0.00323573	0.233933
ENSG00000186716	BCR	0.0173891	0.305427
ENSG00000215481	BCRP3	0.0138161	0.602941
ENSG00000074582	BCS1L	0.00988648	0.25137
ENSG00000164039	BDH2	1.82882e-05	-1.61565
ENSG00000126581	BECN1	0.00014954	0.318951
ENSG00000178409	BEND3	0.00244226	0.720457
ENSG00000188848	BEND4	0.00585617	-0.226219
ENSG00000151917	BEND6	0.0360765	0.579326
ENSG00000165626	BEND7	0.043371	0.856771
ENSG00000167995	BEST1	0.00154968	1.06625
ENSG00000177951	BET1L	0.0279874	0.257355
ENSG00000133134	BEX2	0.00591351	-0.254921
ENSG00000166681	BEX3	0.00767215	-0.610846
ENSG00000102409	BEX4	0.000321685	-1.22202
ENSG00000103429	BFAR	0.00530309	0.2803
ENSG00000134107	BHLHE40	2.82797e-05	1.7721
ENSG00000123095	BHLHE41	0.00151906	1.1774
ENSG00000185963	BICD2	0.000135353	-0.282936
ENSG00000135127	BICDL1	0.00481433	0.777249
ENSG00000015475	BID	0.00554987	-0.224538
ENSG00000100290	BIK	0.000534876	0.700776
ENSG00000110934	BIN2	0.0014566	0.848783
ENSG00000023445	BIRC3	0.000123235	-0.930025
ENSG00000089685	BIRC5	0.00309507	0.290071
ENSG00000282851	BISPR	0.00406047	-0.975373
ENSG00000134897	BIVM	0.00104029	-0.540639
ENSG00000166619	BLCAP	0.0348387	0.225157
ENSG00000196072	BLOC1S2	0.019703	0.407155
ENSG00000189114	BLOC1S3	0.0209834	0.981257
ENSG00000188428	BLOC1S5	0.0111305	0.207416
ENSG00000104164	BLOC1S6	6.22544e-06	-1.27788
ENSG00000106605	BLVRA	0.0485298	0.234452
ENSG00000090013	BLVRB	0.00325603	0.307213
ENSG00000117475	BLZF1	0.0270849	0.354176
ENSG00000104081	BMF	5.81152e-05	1.45956
ENSG00000125845	BMP2	0.038315	2.01533
ENSG00000138756	BMP2K	0.000307798	-0.424521
ENSG00000125378	BMP4	0.000459597	0.62869
ENSG00000153162	BMP6	0.0110894	2.33103
ENSG00000204217	BMPR2	0.0277929	0.103718
ENSG00000164603	BMT2	0.00373945	0.6467
ENSG00000104765	BNIP3L	0.0446847	-0.287676
ENSG00000145919	BOD1	0.0110714	0.313291
ENSG00000038219	BOD1L1	0.00985625	0.268102
ENSG00000223807	BOLA3P4	0.0144201	3.23157
ENSG00000261236	BOP1	5.5169e-05	-0.806104
ENSG00000136122	BORA	0.000446367	-0.568079
ENSG00000196544	BORCS6	0.0139127	0.539905
ENSG00000166275	BORCS7	0.0280012	0.397514
ENSG00000254901	BORCS8	0.0104816	-0.973033
ENSG00000171634	BPTF	0.0233085	-0.239995
ENSG00000157764	BRAF	0.0400039	0.17128
ENSG00000089234	BRAP	0.0152966	0.314116
ENSG00000012048	BRCA1	1.871e-05	0.351384
ENSG00000139618	BRCA2	0.00375034	0.401687
ENSG00000185515	BRCC3	0.0004207	0.31061
ENSG00000100425	BRD1	0.000411524	0.395015
ENSG00000204256	BRD2	1.4432e-05	0.459538
ENSG00000169925	BRD3	0.000193171	-0.577038
ENSG00000235106	BRD3OS	0.000698155	-0.393468
ENSG00000141867	BRD4	0.00098464	0.541361
ENSG00000184100	BRD7P2	0.00600451	-0.366547
ENSG00000028310	BRD9	0.000803607	-0.787324
ENSG00000104221	BRF2	0.00773219	0.745469
ENSG00000164713	BRI3	0.000302249	0.544983
ENSG00000184992	BRI3BP	0.0197639	0.145019
ENSG00000182685	BRICD5	0.0189242	-0.641158
ENSG00000136492	BRIP1	0.0349681	0.199858
ENSG00000254999	BRK1	0.0219691	-0.254859
ENSG00000174744	BRMS1	0.00144383	0.529503
ENSG00000100916	BRMS1L	0.00955018	0.895452
ENSG00000162819	BROX	0.000399332	0.552515
ENSG00000156983	BRPF1	0.000612901	0.578868
ENSG00000096070	BRPF3	0.000103561	0.707259
ENSG00000185658	BRWD1	0.00092036	-0.44891
ENSG00000165288	BRWD3	0.0156814	0.372996
ENSG00000160058	BSDC1	0.00175474	0.175624
ENSG00000172270	BSG	0.00896846	0.254161
ENSG00000130303	BST2	0.000184973	-1.2123
ENSG00000095564	BTAF1	0.047185	0.130796
ENSG00000148925	BTBD10	0.0118922	0.29228
ENSG00000132640	BTBD3	0.000318744	0.443151
ENSG00000011114	BTBD7	0.00985689	-0.266678
ENSG00000134717	BTF3L4	0.0239928	-0.0871132
ENSG00000133639	BTG1	4.30906e-05	0.759017
ENSG00000159388	BTG2	1.31212e-05	1.52966
ENSG00000154640	BTG3	0.00680674	0.445256
ENSG00000186265	BTLA	0.0337324	2.69817
ENSG00000112763	BTN2A1	9.26283e-05	0.896769
ENSG00000124508	BTN2A2	0.00611417	-0.253849
ENSG00000026950	BTN3A1	0.000117558	-0.592127
ENSG00000186470	BTN3A2	0.00364176	-0.33713
ENSG00000113303	BTNL8	0.037821	1.00947
ENSG00000166167	BTRC	0.00368303	-0.395338
ENSG00000154473	BUB3	0.00032102	0.38844
ENSG00000071462	BUD23	0.0427504	-0.132524
ENSG00000106245	BUD31	0.0105354	0.474443
ENSG00000112276	BVES	0.00895997	0.762699
ENSG00000225655	BX255923.1	0.0349256	-2.21655
ENSG00000273145	BX537318.1	0.0417491	-0.788307
ENSG00000273249	BX649632.1	0.0368332	-1.21682
ENSG00000244716	BX679664.3	0.0007874	-0.505313
ENSG00000112578	BYSL	0.00216917	-0.617386
ENSG00000237489	C10orf143	0.00968367	-0.643153
ENSG00000165511	C10orf25	0.0125987	-0.584702
ENSG00000119965	C10orf88	0.00356139	0.318666
ENSG00000171067	C11orf24	0.00856534	0.55158
ENSG00000149179	C11orf49	0.000776498	-0.513026
ENSG00000182919	C11orf54	0.0181732	0.385524
ENSG00000110696	C11orf58	0.00132962	0.299791
ENSG00000166352	C11orf74	0.00677319	-0.646935
ENSG00000234776	C11orf94	0.0211372	0.624386
ENSG00000187479	C11orf96	0.0257842	0.751414
ENSG00000139637	C12orf10	0.00284194	-0.456751
ENSG00000133641	C12orf29	0.0205863	0.281926
ENSG00000047621	C12orf4	0.015358	0.221333
ENSG00000157895	C12orf43	0.0214043	0.394029
ENSG00000151131	C12orf45	0.0309346	-0.329692
ENSG00000111412	C12orf49	0.00788551	0.225092
ENSG00000111678	C12orf57	0.0130584	0.200063
ENSG00000130921	C12orf65	0.000565801	0.2739
ENSG00000179933	C14orf119	0.00528609	-0.45969
ENSG00000227051	C14orf132	0.000553513	-0.476208
ENSG00000100802	C14orf93	0.0195438	-0.492134
ENSG00000167173	C15orf39	3.04373e-05	0.875027
ENSG00000169609	C15orf40	0.0131026	0.283515
ENSG00000175746	C15orf54	0.0096645	2.00261
ENSG00000166780	C16orf45	0.000195764	0.450139
ENSG00000185905	C16orf54	0.00180314	0.892076
ENSG00000125149	C16orf70	0.00534206	0.334075
ENSG00000182831	C16orf72	0.0011167	0.262005
ENSG00000154102	C16orf74	0.0332523	0.69448
ENSG00000256806	C17orf100	0.0382005	-0.482844
ENSG00000258315	C17orf49	0.015334	0.656018
ENSG00000214226	C17orf67	0.00339715	-0.74041
ENSG00000141219	C17orf80	0.0156333	0.156649
ENSG00000152242	C18orf25	6.82083e-05	0.765554
ENSG00000275763	C18orf65	0.0102916	-2.45615
ENSG00000131943	C19orf12	0.000420563	0.501183
ENSG00000228300	C19orf24	0.04157	0.315126
ENSG00000119559	C19orf25	0.00119058	-0.828738
ENSG00000174917	C19orf70	0.00632541	-0.418221
ENSG00000197223	C1D	0.0452005	-0.169955
ENSG00000106392	C1GALT1	0.0188977	-0.213387
ENSG00000116922	C1orf109	0.0113077	0.216996
ENSG00000000460	C1orf112	0.000427955	0.151095
ENSG00000162384	C1orf123	0.000356659	-0.756666
ENSG00000143633	C1orf131	0.00780935	0.361609
ENSG00000143110	C1orf162	0.0198783	1.04579
ENSG00000198912	C1orf174	0.0172325	0.284634
ENSG00000116667	C1orf21	0.0438657	-0.248381
ENSG00000142686	C1orf216	5.76877e-05	0.560884
ENSG00000143612	C1orf43	0.00252999	0.390088
ENSG00000162642	C1orf52	0.00308181	0.582753
ENSG00000143443	C1orf56	0.02874	-0.867789
ENSG00000125462	C1orf61	0.0292515	0.726521
ENSG00000108561	C1QBP	0.00124592	-0.364944
ENSG00000186897	C1QL4	0.0298002	-1.06664
ENSG00000173918	C1QTNF1	0.00209942	1.88603
ENSG00000184163	C1QTNF12	0.0169997	2.32063
ENSG00000133466	C1QTNF6	0.0194169	-0.632424
ENSG00000159403	C1R	0.00374075	-1.57037
ENSG00000139178	C1RL	0.00072556	-1.40463
ENSG00000205885	C1RL-AS1	0.000712761	-0.445881
ENSG00000182326	C1S	0.0138722	0.890864
ENSG00000176659	C20orf197	0.0303454	-0.345583
ENSG00000196421	C20orf204	0.00435461	-2.93556
ENSG00000160298	C21orf58	0.00386313	-0.556388
ENSG00000205930	C21orf62-AS1	0.01605	-3.33991
ENSG00000154642	C21orf91	0.00111977	0.554546
ENSG00000169314	C22orf15	0.0165018	1.83158
ENSG00000242259	C22orf39	1.61143e-05	-1.26161
ENSG00000184208	C22orf46	0.000395923	-0.839052
ENSG00000168014	C2CD3	0.00555832	0.276385
ENSG00000183186	C2CD4C	0.000392848	0.853725
ENSG00000111731	C2CD5	5.03347e-05	-0.59326
ENSG00000221843	C2orf16	0.00610284	-1.64725
ENSG00000230804	C2orf27AP3	0.00128008	-3.18646
ENSG00000115998	C2orf42	0.00210021	0.738111
ENSG00000163009	C2orf48	0.0426982	0.830978
ENSG00000135974	C2orf49	0.00448663	0.229481
ENSG00000168887	C2orf68	2.11995e-05	-1.45519
ENSG00000178074	C2orf69	0.000307904	0.447268
ENSG00000125730	C3	0.00506685	2.83973
ENSG00000179021	C3orf38	0.000526069	0.760926
ENSG00000181744	C3orf58	0.00520269	0.312578
ENSG00000188315	C3orf62	0.0206497	0.271003
ENSG00000163689	C3orf67	0.00208415	-0.531067
ENSG00000225873	C3orf86	0.0168792	-0.651647
ENSG00000164096	C4orf3	0.00423325	-0.669466
ENSG00000151470	C4orf33	0.0205358	-0.41389
ENSG00000205208	C4orf46	0.000353005	-0.377883
ENSG00000106804	C5	0.00129388	1.16815
ENSG00000082213	C5orf22	0.0284768	0.305037
ENSG00000181904	C5orf24	0.000391304	-0.515452
ENSG00000181751	C5orf30	0.00190594	0.370201
ENSG00000172244	C5orf34	0.0252179	0.247031
ENSG00000205765	C5orf51	0.0118983	0.17937
ENSG00000197536	C5orf56	0.00361526	-0.391459
ENSG00000196821	C6orf106	0.000225906	-0.512446
ENSG00000185127	C6orf120	0.00197918	-0.537852
ENSG00000204564	C6orf136	0.00356664	0.446003
ENSG00000221821	C6orf226	0.0346564	0.531024
ENSG00000204439	C6orf47	0.0260982	0.400939
ENSG00000204387	C6orf48	0.000115586	0.50809
ENSG00000112308	C6orf62	0.000661206	0.20198
ENSG00000153790	C7orf31	0.000690869	0.440996
ENSG00000182307	C8orf33	0.0368231	0.185866
ENSG00000189376	C8orf76	0.0201157	0.55796
ENSG00000213563	C8orf82	0.000442278	-0.985029
ENSG00000160345	C9orf116	0.0111877	0.487002
ENSG00000148120	C9orf3	0.00209126	0.873307
ENSG00000165118	C9orf64	0.0122184	0.318829
ENSG00000147894	C9orf72	0.00109665	-0.589632
ENSG00000136819	C9orf78	0.00269446	0.377538
ENSG00000178538	CA8	0.000115129	0.604649
ENSG00000135932	CAB39	0.000105985	0.432326
ENSG00000102547	CAB39L	0.00170644	1.63093
ENSG00000251303	CAB39P1	0.0273792	-2.71441
ENSG00000183346	CABCOCO1	0.00303928	-0.74394
ENSG00000099991	CABIN1	0.0131837	-0.146113
ENSG00000149679	CABLES2	0.0011214	-0.345116
ENSG00000158966	CACHD1	0.00918809	0.504142
ENSG00000067191	CACNB1	0.00136678	0.81874
ENSG00000165995	CACNB2	0.0326849	-0.599896
ENSG00000167535	CACNB3	0.0218231	0.210438
ENSG00000226800	CACTIN-AS1	0.0258408	2.21613
ENSG00000084774	CAD	0.00101872	-0.64978
ENSG00000182985	CADM1	0.00728789	0.399369
ENSG00000172137	CALB2	2.67914e-05	1.16191
ENSG00000012822	CALCOCO1	0.00223593	-0.27974
ENSG00000136436	CALCOCO2	0.000194724	0.740767
ENSG00000198668	CALM1	4.77468e-05	0.563022
ENSG00000143933	CALM2	0.00290522	0.189292
ENSG00000160014	CALM3	0.00601282	-0.138162
ENSG00000169885	CALML6	0.00214974	-3.02692
ENSG00000179218	CALR	0.00163578	-0.295609
ENSG00000128595	CALU	0.00881423	0.393837
ENSG00000058404	CAMK2B	0.041243	-3.81507
ENSG00000145349	CAMK2D	0.00466537	0.679595
ENSG00000148660	CAMK2G	0.000607073	0.26227
ENSG00000110931	CAMKK2	4.39846e-05	-0.481002
ENSG00000164076	CAMKV	0.0106686	0.0671095
ENSG00000171735	CAMTA1	0.00449944	-0.400624
ENSG00000111530	CAND1	0.0040162	-0.266325
ENSG00000144712	CAND2	0.00383865	-0.820272
ENSG00000171302	CANT1	0.0213154	-0.189467
ENSG00000127022	CANX	0.00679176	0.227189
ENSG00000131236	CAP1	0.000925299	0.14407
ENSG00000042493	CAPG	4.4654e-05	0.333099
ENSG00000014216	CAPN1	0.00225246	-0.22471
ENSG00000137225	CAPN11	0.00535059	-1.7969
ENSG00000182472	CAPN12	0.0393619	2.73842
ENSG00000214711	CAPN14	0.00279066	-1.25248
ENSG00000149260	CAPN5	0.0467178	-0.527107
ENSG00000131375	CAPN7	0.000383207	0.47116
ENSG00000135387	CAPRIN1	0.00669404	0.236594
ENSG00000077549	CAPZB	0.0199542	0.183271
ENSG00000198286	CARD11	0.00726645	0.340641
ENSG00000187796	CARD9	0.00361637	1.06337
ENSG00000153048	CARHSP1	0.00543696	-0.276692
ENSG00000142453	CARM1	0.000132829	-0.952111
ENSG00000272168	CASC15	0.000426606	-0.675631
ENSG00000177640	CASC2	0.00266518	0.565054
ENSG00000108349	CASC3	0.000156014	-0.449221
ENSG00000106144	CASP2	0.0229708	-0.111347
ENSG00000164305	CASP3	0.00850644	0.514461
ENSG00000165806	CASP7	0.000342413	0.430073
ENSG00000064012	CASP8	2.35742e-05	0.904691
ENSG00000118412	CASP8AP2	0.00540028	0.355407
ENSG00000087589	CASS4	0.0215018	0.865911
ENSG00000274070	CASTOR2	0.0145024	0.479565
ENSG00000239521	CASTOR3	0.00169156	-1.00089
ENSG00000130940	CASZ1	0.00665045	0.671223
ENSG00000166762	CATSPER2	0.023874	-1.06068
ENSG00000205771	CATSPER2P1	0.0122643	-1.10682
ENSG00000170681	CAVIN4	0.0144055	-0.896843
ENSG00000099625	CBARP	0.000223046	1.00569
ENSG00000067955	CBFB	0.0243034	0.163196
ENSG00000114423	CBLB	0.00612015	-0.563208
ENSG00000105879	CBLL1	0.00702429	0.357656
ENSG00000159231	CBR3	0.0309448	0.88329
ENSG00000145439	CBR4	8.28276e-05	-1.17508
ENSG00000274276	CBSL	0.00565424	-0.354816
ENSG00000108468	CBX1	0.00286118	-0.472194
ENSG00000173894	CBX2	0.0041805	0.288708
ENSG00000141582	CBX4	0.000140208	0.60338
ENSG00000154222	CC2D1B	0.000512316	0.906136
ENSG00000048342	CC2D2A	0.0315711	-0.742014
ENSG00000158941	CCAR2	0.00283653	-0.231192
ENSG00000135736	CCDC102A	0.000864907	0.647769
ENSG00000150636	CCDC102B	0.0224594	-0.664649
ENSG00000168491	CCDC110	0.0190932	-2.07881
ENSG00000136710	CCDC115	0.0486272	0.306794
ENSG00000161180	CCDC116	0.00092485	-0.736969
ENSG00000160799	CCDC12	0.00654817	0.456494
ENSG00000244607	CCDC13	0.0460244	0.944934
ENSG00000100147	CCDC134	0.00170231	0.566639
ENSG00000185298	CCDC137	0.00203169	0.45344
ENSG00000175455	CCDC14	0.00185829	-0.350945
ENSG00000163081	CCDC140	0.00544109	-0.935873
ENSG00000135637	CCDC142	0.00206346	0.814793
ENSG00000170160	CCDC144A	0.0107022	-0.585534
ENSG00000280670	CCDC163	0.00238734	0.265005
ENSG00000198937	CCDC167	0.00442829	-0.256406
ENSG00000175820	CCDC168	0.027179	-1.05172
ENSG00000159588	CCDC17	0.0342153	-0.777373
ENSG00000154781	CCDC174	0.0459395	0.306006
ENSG00000122483	CCDC18	0.00584435	0.251572
ENSG00000165813	CCDC186	0.00326212	0.343911
ENSG00000234409	CCDC188	0.0146021	-1.57819
ENSG00000230561	CCDC192	0.0448358	-4.77719
ENSG00000269720	CCDC194	0.00486037	1.30294
ENSG00000101997	CCDC22	0.00111408	-0.796189
ENSG00000159214	CCDC24	0.00097014	-0.573005
ENSG00000147419	CCDC25	0.00024675	-0.752209
ENSG00000229140	CCDC26	0.000764415	-1.51784
ENSG00000160050	CCDC28B	0.00586548	-0.407035
ENSG00000186409	CCDC30	0.00737019	1.35781
ENSG00000128891	CCDC32	0.00257466	0.507626
ENSG00000284862	CCDC39	0.013788	0.693151
ENSG00000108588	CCDC47	0.00179772	-0.451203
ENSG00000164051	CCDC51	0.00943354	-0.329846
ENSG00000108091	CCDC6	0.00979934	0.260109
ENSG00000104983	CCDC61	0.00467795	-1.39844
ENSG00000130783	CCDC62	0.00810192	0.823718
ENSG00000180376	CCDC66	0.001616	0.450868
ENSG00000198624	CCDC69	0.0107165	-0.309225
ENSG00000253276	CCDC71L	0.00859266	0.335004
ENSG00000162004	CCDC78	0.00181618	-1.45675
ENSG00000149231	CCDC82	0.0231346	0.324116
ENSG00000115355	CCDC88A	0.0112903	-0.237925
ENSG00000105321	CCDC9	0.000229805	0.375367
ENSG00000119242	CCDC92	0.00181513	0.636584
ENSG00000125633	CCDC93	0.000815779	0.293371
ENSG00000142039	CCDC97	0.0364851	0.116679
ENSG00000188549	CCDC9B	0.0265561	-1.41001
ENSG00000204536	CCHCR1	0.0254678	-0.29332
ENSG00000108702	CCL1	0.0334363	1.35864
ENSG00000136280	CCM2	0.0181572	-0.219669
ENSG00000145386	CCNA2	0.0140241	-0.199535
ENSG00000134057	CCNB1	0.00895737	0.0982521
ENSG00000100814	CCNB1IP1	0.000772258	0.715414
ENSG00000110092	CCND1	0.0420547	1.36962
ENSG00000118971	CCND2	0.0160268	1.12653
ENSG00000112576	CCND3	0.00049959	-0.290544
ENSG00000166946	CCNDBP1	0.00102776	-0.598944
ENSG00000175305	CCNE2	0.00297004	0.170867
ENSG00000162063	CCNF	8.55068e-05	-0.468291
ENSG00000138764	CCNG2	0.00527785	-0.441066
ENSG00000107443	CCNJ	0.00888017	0.329727
ENSG00000135083	CCNJL	0.0138638	-0.646993
ENSG00000090061	CCNK	0.00857023	0.298352
ENSG00000163660	CCNL1	0.000339229	0.419904
ENSG00000152669	CCNO	0.0014407	0.761987
ENSG00000129315	CCNT1	0.00524486	0.30336
ENSG00000082258	CCNT2	0.0129437	0.26865
ENSG00000108100	CCNY	0.000856553	0.16599
ENSG00000163249	CCNYL1	0.0030939	0.35395
ENSG00000103540	CCP110	0.0204301	0.208992
ENSG00000183813	CCR4	0.0243498	-0.543812
ENSG00000179934	CCR8	0.00161203	-2.18617
ENSG00000173992	CCS	0.0255824	-0.525809
ENSG00000154429	CCSAP	0.0110791	0.125971
ENSG00000107771	CCSER2	0.000545417	0.665103
ENSG00000166226	CCT2	0.0144026	0.219602
ENSG00000163468	CCT3	0.0263284	0.0992685
ENSG00000115484	CCT4	0.0060253	-0.228172
ENSG00000150753	CCT5	0.000927522	-0.243742
ENSG00000146731	CCT6A	0.000467478	-0.284855
ENSG00000170458	CD14	0.00346471	2.02015
ENSG00000158477	CD1A	0.000828707	-0.404369
ENSG00000158485	CD1B	1.13316e-05	-1.07462
ENSG00000158481	CD1C	5.93677e-05	-0.861615
ENSG00000158473	CD1D	8.07001e-06	-1.62375
ENSG00000158488	CD1E	2.40646e-06	-1.28995
ENSG00000116824	CD2	0.00405341	-0.440107
ENSG00000163606	CD200R1	0.0371912	1.10991
ENSG00000150637	CD226	0.0169353	0.284242
ENSG00000178562	CD28	0.000866377	-0.334968
ENSG00000169217	CD2BP2	0.0170557	0.173367
ENSG00000167286	CD3D	0.00013878	-0.974664
ENSG00000160654	CD3G	0.00580576	-0.305165
ENSG00000117335	CD46	0.000552029	0.605177
ENSG00000117091	CD48	0.00125266	1.47429
ENSG00000143119	CD53	0.00502798	0.185517
ENSG00000196352	CD55	0.000161342	-0.827043
ENSG00000085063	CD59	0.00580401	0.489778
ENSG00000135404	CD63	0.00141749	0.447775
ENSG00000110848	CD69	0.019133	0.705109
ENSG00000105369	CD79A	0.00171515	0.535305
ENSG00000085117	CD82	0.000160101	1.13836
ENSG00000112149	CD83	0.000571795	0.46157
ENSG00000066294	CD84	0.0181198	0.232212
ENSG00000114013	CD86	0.0162606	1.16186
ENSG00000153563	CD8A	0.0057102	0.657218
ENSG00000125810	CD93	0.00633183	-0.98361
ENSG00000002586	CD99	0.000123038	-0.665417
ENSG00000102181	CD99L2	0.0146608	-0.388745
ENSG00000223773	CD99P1	0.0347352	-0.370422
ENSG00000102543	CDADC1	0.00204249	0.607332
ENSG00000151465	CDC123	0.0408364	0.167952
ENSG00000079335	CDC14A	0.0124621	0.537927
ENSG00000117399	CDC20	2.7648e-05	0.498862
ENSG00000094880	CDC23	0.000364291	-0.307957
ENSG00000164045	CDC25A	0.000193041	0.851092
ENSG00000101224	CDC25B	0.000541089	0.506501
ENSG00000004897	CDC27	0.00207199	0.337789
ENSG00000233786	CDC27P1	0.0465779	-1.18972
ENSG00000099804	CDC34	0.00534817	0.428537
ENSG00000106993	CDC37L1	2.13264e-05	0.652521
ENSG00000261089	CDC37P2	0.0178523	-3.19176
ENSG00000168438	CDC40	0.00379473	-0.457873
ENSG00000171219	CDC42BPG	0.000916078	-0.678861
ENSG00000197622	CDC42SE1	0.0194045	-0.163018
ENSG00000158985	CDC42SE2	0.00427875	0.127176
ENSG00000093009	CDC45	2.4079e-05	-1.00268
ENSG00000096401	CDC5L	0.0204886	0.250368
ENSG00000094804	CDC6	0.0439948	0.0931826
ENSG00000097046	CDC7	0.00224765	0.236924
ENSG00000134371	CDC73	0.0353028	0.18547
ENSG00000111665	CDCA3	0.00769447	-0.313272
ENSG00000170779	CDCA4	0.00289558	0.37183
ENSG00000146670	CDCA5	0.0176685	0.185633
ENSG00000144354	CDCA7	0.000348619	-0.457525
ENSG00000134690	CDCA8	0.00232403	0.383299
ENSG00000163814	CDCP1	0.0410257	1.75779
ENSG00000170558	CDH2	0.0300217	0.30135
ENSG00000107736	CDH23	0.00241277	-1.93447
ENSG00000124215	CDH26	0.0291148	0.653379
ENSG00000179242	CDH4	0.00405345	-0.281954
ENSG00000089486	CDIP1	0.00697791	0.666852
ENSG00000103502	CDIPT	0.00226706	-0.874209
ENSG00000214725	CDIPTOSP	0.00762296	-0.830193
ENSG00000170312	CDK1	0.000728634	-0.410943
ENSG00000185324	CDK10	0.00267642	-0.533137
ENSG00000008128	CDK11A	0.0256865	0.971515
ENSG00000248333	CDK11B	0.0118018	0.271131
ENSG00000065883	CDK13	0.000793107	0.332623
ENSG00000102225	CDK16	0.0205637	-0.251577
ENSG00000059758	CDK17	0.00337087	0.403307
ENSG00000117266	CDK18	0.0428783	-0.405629
ENSG00000123374	CDK2	0.00680012	-0.207006
ENSG00000156345	CDK20	0.0145435	0.499181
ENSG00000135446	CDK4	0.0215214	-0.153097
ENSG00000164885	CDK5	0.000179717	-1.26383
ENSG00000176749	CDK5R1	0.000205692	0.820641
ENSG00000101391	CDK5RAP1	0.00314683	-0.275002
ENSG00000105810	CDK6	0.00203078	-0.374322
ENSG00000132964	CDK8	0.0170593	0.24132
ENSG00000136807	CDK9	0.00351603	-0.535088
ENSG00000145996	CDKAL1	0.0256375	0.226037
ENSG00000100490	CDKL1	0.0137037	0.214145
ENSG00000138769	CDKL2	0.0317076	2.07472
ENSG00000124762	CDKN1A	1.63783e-05	2.48074
ENSG00000111276	CDKN1B	0.0244382	0.259279
ENSG00000129757	CDKN1C	0.0327217	0.968479
ENSG00000168564	CDKN2AIP	0.00148351	0.743188
ENSG00000237190	CDKN2AIPNL	0.000372244	-0.280386
ENSG00000123080	CDKN2C	0.0143379	0.153842
ENSG00000100526	CDKN3	0.0211526	0.35353
ENSG00000140743	CDR2	0.0187797	0.291806
ENSG00000109089	CDR2L	0.000364524	-0.922848
ENSG00000241322	CDRT1	0.0126941	1.22723
ENSG00000223510	CDRT15	0.0271346	-1.16703
ENSG00000101290	CDS2	0.0191987	0.190382
ENSG00000091527	CDV3	0.00845963	0.194832
ENSG00000245848	CEBPA	0.0300145	0.598461
ENSG00000172216	CEBPB	0.000507865	1.0373
ENSG00000277449	CEBPB-AS1	0.0137206	-1.35598
ENSG00000092067	CEBPE	0.0312854	-1.0961
ENSG00000153879	CEBPG	0.00472003	0.427024
ENSG00000115816	CEBPZ	0.0355738	0.159495
ENSG00000170835	CEL	0.000158781	1.12357
ENSG00000149187	CELF1	0.000156002	-0.193608
ENSG00000048740	CELF2	0.00129684	-0.352269
ENSG00000181800	CELF2-AS1	0.000339924	-0.617272
ENSG00000161082	CELF5	0.00671776	0.859735
ENSG00000143126	CELSR2	0.00712035	-0.4419
ENSG00000135048	CEMIP2	1.97689e-05	0.687926
ENSG00000177946	CENPBD1	0.0156269	-0.56293
ENSG00000138778	CENPE	0.000679799	-0.525985
ENSG00000117724	CENPF	0.00116903	0.313313
ENSG00000153044	CENPH	0.0233442	-0.325497
ENSG00000102384	CENPI	0.00041326	0.615497
ENSG00000151849	CENPJ	0.00741213	0.382202
ENSG00000120334	CENPL	0.0242539	0.366039
ENSG00000166451	CENPN	0.00037568	0.442032
ENSG00000138092	CENPO	0.00448245	0.240216
ENSG00000188312	CENPP	0.00831281	0.418429
ENSG00000175279	CENPS	0.00216654	0.421511
ENSG00000102901	CENPT	0.0208601	0.366175
ENSG00000166582	CENPV	0.00724999	-0.232952
ENSG00000169689	CENPX	0.0312544	-0.236364
ENSG00000116198	CEP104	0.0049464	0.327729
ENSG00000154240	CEP112	0.000449888	0.944856
ENSG00000168944	CEP120	0.0209213	0.366035
ENSG00000100629	CEP128	0.0019848	-0.911684
ENSG00000141577	CEP131	0.00731174	-0.610742
ENSG00000110274	CEP164	0.00411561	0.414281
ENSG00000143702	CEP170	0.0364661	-0.235846
ENSG00000174007	CEP19	0.000865791	-1.44047
ENSG00000198707	CEP290	0.00203031	0.209966
ENSG00000166004	CEP295	0.039725	0.152888
ENSG00000138180	CEP55	0.0214216	-0.105526
ENSG00000166037	CEP57	0.00953584	0.294395
ENSG00000183137	CEP57L1	0.0092587	-0.366798
ENSG00000011523	CEP68	0.0092236	-0.44567
ENSG00000114107	CEP70	0.0050057	-0.535981
ENSG00000112877	CEP72	0.00105295	-0.329387
ENSG00000148019	CEP78	0.00484314	0.329943
ENSG00000130695	CEP85	0.000136772	0.552074
ENSG00000121289	CEP89	6.02191e-05	0.738639
ENSG00000182504	CEP97	0.00115023	0.423893
ENSG00000134255	CEPT1	0.0422535	-0.11672
ENSG00000167123	CERCAM	0.00428779	-0.75259
ENSG00000100422	CERK	1.55011e-05	-1.2777
ENSG00000188452	CERKL	0.00923143	-0.384225
ENSG00000223802	CERS1	0.00980112	1.01519
ENSG00000143418	CERS2	0.0011871	-0.137311
ENSG00000154227	CERS3	0.000493823	3.47645
ENSG00000090661	CERS4	0.000493581	-0.914424
ENSG00000139624	CERS5	0.0421383	0.154005
ENSG00000172831	CES2	0.000568922	0.410002
ENSG00000147400	CETN2	0.0217357	0.229981
ENSG00000153140	CETN3	0.0241789	-0.456284
ENSG00000160401	CFAP157	0.000467112	-2.14625
ENSG00000070761	CFAP20	0.00603607	0.360202
ENSG00000159079	CFAP298	0.00361348	-0.361933
ENSG00000172361	CFAP53	0.0167357	0.662629
ENSG00000156042	CFAP70	0.0134541	0.784295
ENSG00000243649	CFB	0.0433475	-0.696295
ENSG00000197766	CFD	0.00041939	-1.59642
ENSG00000244414	CFHR1	0.011558	-1.41492
ENSG00000003402	CFLAR	0.0136876	-0.276757
ENSG00000126759	CFP	0.00776252	1.00977
ENSG00000143375	CGN	0.00057687	0.548583
ENSG00000128849	CGNL1	0.0213185	-1.83447
ENSG00000138028	CGREF1	0.0107312	1.32491
ENSG00000100532	CGRRF1	0.00357684	0.897599
ENSG00000128965	CHAC1	0.000545189	1.90322
ENSG00000136457	CHAD	0.00250727	1.76476
ENSG00000167670	CHAF1A	0.0071558	0.147667
ENSG00000198824	CHAMP1	0.00308231	0.296791
ENSG00000070748	CHAT	0.00174975	0.817907
ENSG00000106554	CHCHD3	0.0202176	0.262221
ENSG00000163528	CHCHD4	0.0396424	0.248498
ENSG00000159685	CHCHD6	0.022779	0.219769
ENSG00000173575	CHD2	0.000364659	0.785101
ENSG00000170004	CHD3	0.00017109	-0.685903
ENSG00000111642	CHD4	0.015797	0.218667
ENSG00000124177	CHD6	0.000447606	-0.346011
ENSG00000171316	CHD7	0.045213	0.194813
ENSG00000016391	CHDH	0.0151029	1.26708
ENSG00000149554	CHEK1	0.00061489	0.259273
ENSG00000085872	CHERP	0.0335693	-0.214529
ENSG00000072609	CHFR	0.0139487	-1.07573
ENSG00000089199	CHGB	0.021528	0.98619
ENSG00000204116	CHIC1	0.00625289	1.22452
ENSG00000177830	CHID1	0.0251314	-0.239539
ENSG00000110721	CHKA	1.9244e-05	0.974233
ENSG00000100288	CHKB	0.0177342	1.12322
ENSG00000254413	CHKB-CPT1B	0.0132718	-1.24156
ENSG00000188419	CHM	0.0131987	0.29886
ENSG00000203668	CHML	5.65391e-06	-1.54611
ENSG00000131165	CHMP1A	0.00673661	0.219972
ENSG00000255112	CHMP1B	0.00809126	-0.414313
ENSG00000130724	CHMP2A	0.00099969	-0.452351
ENSG00000115561	CHMP3	0.0306085	-0.235202
ENSG00000254505	CHMP4A	0.00377634	-0.508406
ENSG00000101421	CHMP4B	0.0178207	0.27886
ENSG00000147457	CHMP7	0.000482009	0.250416
ENSG00000128656	CHN1	0.00345189	-0.692971
ENSG00000187446	CHP1	0.00549271	0.209689
ENSG00000123989	CHPF	0.00226265	0.661779
ENSG00000033100	CHPF2	1.38662e-05	1.24675
ENSG00000104472	CHRAC1	0.0399106	0.179492
ENSG00000180720	CHRM4	0.00252564	1.80246
ENSG00000129749	CHRNA10	0.00166268	1.17823
ENSG00000080644	CHRNA3	0.000238464	-1.07709
ENSG00000169684	CHRNA5	0.0169932	-0.526037
ENSG00000174343	CHRNA9	0.0342508	-0.346744
ENSG00000108556	CHRNE	0.00949705	3.17068
ENSG00000175264	CHST1	0.00221834	3.04831
ENSG00000136213	CHST12	0.0130895	-0.307821
ENSG00000169105	CHST14	0.0111407	-0.292982
ENSG00000182022	CHST15	0.0413943	-0.322978
ENSG00000135702	CHST5	0.0134628	1.42954
ENSG00000131873	CHSY1	0.0440845	0.116955
ENSG00000127586	CHTF18	0.0464309	-0.522879
ENSG00000144021	CIAO1	0.0241878	-0.162484
ENSG00000166595	CIAO2B	0.0284438	0.0982227
ENSG00000005194	CIAPIN1	0.0100987	0.402965
ENSG00000185043	CIB1	5.08356e-06	-0.586454
ENSG00000079432	CIC	0.0102443	0.726892
ENSG00000217929	CICP18	0.0282501	-0.507104
ENSG00000233750	CICP27	0.00802217	-0.994811
ENSG00000230304	CICP6	0.000847648	-1.69433
ENSG00000186162	CIDECP	0.00327059	0.891855
ENSG00000179583	CIITA	0.000403641	-0.863455
ENSG00000138615	CILP	0.0309603	1.17166
ENSG00000160161	CILP2	0.00109781	0.909463
ENSG00000163507	CIP2A	0.00687292	-0.182242
ENSG00000114737	CISH	0.00434029	0.697488
ENSG00000164442	CITED2	0.000788023	0.687071
ENSG00000136108	CKAP2	0.00179168	0.43762
ENSG00000169607	CKAP2L	0.0147053	0.352219
ENSG00000136026	CKAP4	0.0228391	-0.923403
ENSG00000175216	CKAP5	0.00177151	0.357442
ENSG00000166165	CKB	0.0180155	-0.518401
ENSG00000173207	CKS1B	0.00792114	-0.346056
ENSG00000163539	CLASP2	0.00182602	-0.166334
ENSG00000140104	CLBA1	0.00382718	0.72542
ENSG00000016490	CLCA1	0.0145729	-1.97965
ENSG00000114859	CLCN2	0.00959624	0.866903
ENSG00000171365	CLCN5	0.00330736	0.417343
ENSG00000103249	CLCN7	0.0160489	0.716704
ENSG00000157224	CLDN12	0.00249941	0.878858
ENSG00000253958	CLDN23	0.0494088	-0.577331
ENSG00000038532	CLEC16A	0.0137713	-0.201052
ENSG00000153132	CLGN	0.0272577	0.351323
ENSG00000213719	CLIC1	3.20705e-06	0.786052
ENSG00000169583	CLIC3	0.00526703	3.90741
ENSG00000169504	CLIC4	0.0367288	0.188926
ENSG00000113282	CLINT1	7.89812e-05	0.348381
ENSG00000130779	CLIP1	0.0114607	0.193628
ENSG00000106665	CLIP2	0.00985797	0.659441
ENSG00000105270	CLIP3	5.88271e-05	-0.595941
ENSG00000115295	CLIP4	0.0023128	0.355861
ENSG00000013441	CLK1	0.0105126	0.438274
ENSG00000113240	CLK4	0.0124633	0.354305
ENSG00000102805	CLN5	0.013097	0.387295
ENSG00000074201	CLNS1A	0.0065628	-0.340385
ENSG00000134852	CLOCK	0.000599415	-0.207845
ENSG00000172409	CLP1	0.00980827	0.258669
ENSG00000049656	CLPTM1L	0.000334157	-0.397238
ENSG00000166855	CLPX	0.0129016	-0.233887
ENSG00000092853	CLSPN	0.00638853	0.224583
ENSG00000171603	CLSTN1	0.00602787	0.151192
ENSG00000158258	CLSTN2	0.000299535	1.42354
ENSG00000122705	CLTA	0.001231	0.348125
ENSG00000141367	CLTC	0.0230488	0.123274
ENSG00000120885	CLU	5.58552e-05	1.73102
ENSG00000103351	CLUAP1	0.0144416	-0.223313
ENSG00000125246	CLYBL	0.024213	-0.521773
ENSG00000168405	CMAHP	0.0106337	-0.651074
ENSG00000111726	CMAS	0.00616752	0.223918
ENSG00000153815	CMIP	0.000635079	-0.258452
ENSG00000091317	CMTM6	4.67307e-05	-0.903729
ENSG00000180917	CMTR2	0.00236306	0.423678
ENSG00000164309	CMYA5	0.00676447	0.790484
ENSG00000169714	CNBP	0.0251864	0.168446
ENSG00000150656	CNDP1	0.0228873	1.92844
ENSG00000133313	CNDP2	0.00679273	0.236701
ENSG00000100528	CNIH1	0.0108762	0.352688
ENSG00000142675	CNKSR1	0.022099	1.75975
ENSG00000130176	CNN1	0.0146375	0.980241
ENSG00000064666	CNN2	0.00281592	0.271279
ENSG00000117519	CNN3	0.0158641	0.374296
ENSG00000148842	CNNM2	0.000859107	0.465241
ENSG00000182973	CNOT10	0.00345321	0.248558
ENSG00000158435	CNOT11	0.00555189	0.178665
ENSG00000113300	CNOT6	0.000662761	-0.433817
ENSG00000138767	CNOT6L	0.0415444	-0.194541
ENSG00000137161	CNPY3	0.00919376	-0.155657
ENSG00000188822	CNR2	7.57072e-05	0.716275
ENSG00000122756	CNTFR	0.0344463	1.09636
ENSG00000119397	CNTRL	0.00806826	-0.310522
ENSG00000106603	COA1	0.00286911	-0.283619
ENSG00000181924	COA4	0.000138348	-0.736753
ENSG00000162377	COA7	0.000404894	0.44075
ENSG00000068120	COASY	8.34886e-05	-0.307364
ENSG00000166685	COG1	0.00804429	-0.522415
ENSG00000135775	COG2	0.00109702	-0.480101
ENSG00000136152	COG3	0.00468943	0.280439
ENSG00000103051	COG4	0.00139125	0.242182
ENSG00000164597	COG5	0.010429	0.212471
ENSG00000133103	COG6	0.000473327	-0.220126
ENSG00000168434	COG7	0.0161605	0.255913
ENSG00000187955	COL14A1	0.0151102	-3.18501
ENSG00000171502	COL24A1	0.0346778	1.31606
ENSG00000196739	COL27A1	0.0228727	-0.47344
ENSG00000113163	COL4A3BP	0.0347546	-0.205123
ENSG00000114270	COL7A1	0.0085431	1.67808
ENSG00000130309	COLGALT1	0.00904113	-0.262207
ENSG00000148444	COMMD3	0.0174159	0.36783
ENSG00000170619	COMMD5	0.00186781	0.462908
ENSG00000149600	COMMD7	0.000760145	0.666817
ENSG00000169019	COMMD8	0.00212206	-0.794707
ENSG00000093010	COMT	0.00202119	0.35678
ENSG00000165644	COMTD1	0.00126636	-0.906604
ENSG00000122218	COPA	0.0149132	0.199412
ENSG00000129083	COPB1	0.04152	0.208467
ENSG00000184432	COPB2	0.0267496	0.17547
ENSG00000105669	COPE	5.99286e-05	-0.292435
ENSG00000181789	COPG1	0.00635038	-0.190798
ENSG00000158623	COPG2	0.00783416	-0.571552
ENSG00000166200	COPS2	0.00426753	0.228225
ENSG00000141030	COPS3	0.0025154	0.451191
ENSG00000121022	COPS5	5.07992e-05	0.397906
ENSG00000168090	COPS6	0.00190177	-0.308359
ENSG00000111652	COPS7A	0.014786	-0.258166
ENSG00000144524	COPS7B	0.00232041	-0.393107
ENSG00000198612	COPS8	0.0319658	0.257426
ENSG00000214552	COPS8P2	0.00631256	-0.580544
ENSG00000111481	COPZ1	0.00708398	0.266115
ENSG00000167113	COQ4	0.00913566	-0.632847
ENSG00000163050	COQ8A	0.0418642	-0.345271
ENSG00000123815	COQ8B	5.37528e-05	-0.999804
ENSG00000088682	COQ9	6.93317e-05	0.384039
ENSG00000102879	CORO1A	2.69946e-05	-1.09168
ENSG00000172725	CORO1B	0.000436837	-1.37024
ENSG00000110880	CORO1C	0.00318914	0.431352
ENSG00000106789	CORO2A	0.00048472	-0.790289
ENSG00000167549	CORO6	0.0260023	-1.55464
ENSG00000262246	CORO7	0.00390804	-0.688668
ENSG00000103187	COTL1	0.000361578	0.341408
ENSG00000236088	COX10-AS1	0.0246689	-0.384505
ENSG00000014919	COX15	0.00237544	-0.289011
ENSG00000133983	COX16	0.0209878	-1.12936
ENSG00000240230	COX19	0.00243245	0.575408
ENSG00000203667	COX20	0.0384951	-0.60444
ENSG00000131143	COX4I1	0.0454511	0.173978
ENSG00000111775	COX6A1	0.00888849	0.354923
ENSG00000226976	COX6A1P2	0.0447933	0.566575
ENSG00000115944	COX7A2L	0.0250969	0.456622
ENSG00000176340	COX8A	5.32463e-05	-1.72324
ENSG00000128510	CPA4	0.016968	-1.85125
ENSG00000235903	CPB2-AS1	0.000341288	1.53208
ENSG00000108582	CPD	0.016423	0.294039
ENSG00000214575	CPEB1	9.95606e-05	0.890685
ENSG00000137449	CPEB2	0.00540884	1.04222
ENSG00000107864	CPEB3	0.000874864	0.991027
ENSG00000113742	CPEB4	9.591e-05	1.26383
ENSG00000168993	CPLX1	0.0212938	0.764261
ENSG00000214078	CPNE1	1.39643e-05	-1.10033
ENSG00000140848	CPNE2	0.0213124	-0.617303
ENSG00000085719	CPNE3	0.00031102	-0.379613
ENSG00000080819	CPOX	0.000296499	-0.889663
ENSG00000103381	CPPED1	0.000908033	0.390144
[truncated: 6,250 more rows]

## Sheet: MOLT4
Ensembl_ID	Gene_Symbol	p_value	L2FC(shMETTL13/shCTRL)
ENSG00000094914	AAAS	0.00731739	-0.183583
ENSG00000103591	AAGAB	0.00627357	0.423744
ENSG00000205002	AARD	0.0083182	0.590632
ENSG00000090861	AARS	0.00110056	-0.146916
ENSG00000124608	AARS2	0.00651043	-0.380315
ENSG00000215458	AATBC	0.0404666	0.648317
ENSG00000165029	ABCA1	8.89867e-05	-1.98193
ENSG00000107331	ABCA2	0.0117069	-0.374236
ENSG00000167972	ABCA3	0.0151685	-1.26327
ENSG00000198691	ABCA4	0.0353373	0.58488
ENSG00000064687	ABCA7	0.0116533	-0.333924
ENSG00000197150	ABCB8	0.00101455	-0.290889
ENSG00000103222	ABCC1	0.0140765	-0.182633
ENSG00000101986	ABCD1	0.00499955	-0.71507
ENSG00000173208	ABCD2	0.0457465	1.22677
ENSG00000160179	ABCG1	0.000108368	-0.867656
ENSG00000118777	ABCG2	0.0206287	-0.614952
ENSG00000114779	ABHD14B	0.00135279	-0.808255
ENSG00000107362	ABHD17B	0.0204256	0.328348
ENSG00000164074	ABHD18	0.0307218	0.312739
ENSG00000140526	ABHD2	0.0151735	-0.237345
ENSG00000158201	ABHD3	0.0105554	0.367982
ENSG00000100439	ABHD4	0.0229945	0.829149
ENSG00000163686	ABHD6	0.042068	-0.369746
ENSG00000108798	ABI3	0.0066649	-0.499785
ENSG00000227782	AC002553.1	0.0419755	-3.61551
ENSG00000254003	AC003991.2	0.0264636	1.39211
ENSG00000251259	AC004069.1	0.0294694	0.468738
ENSG00000276449	AC004076.2	0.00184402	-0.438157
ENSG00000276691	AC004466.3	0.036817	-3.99037
ENSG00000279488	AC004623.1	0.0472435	-1.35517
ENSG00000265206	AC004687.1	0.0125991	-0.701386
ENSG00000282936	AC004706.3	0.0447408	-0.311776
ENSG00000285704	AC004765.1	0.0207017	-2.74277
ENSG00000259153	AC004816.1	0.000142599	-0.647491
ENSG00000258376	AC004846.1	0.0229743	-1.18138
ENSG00000244560	AC004890.2	0.0106373	-0.738657
ENSG00000224448	AC005020.1	0.0184394	-2.00423
ENSG00000223561	AC005165.1	0.0119762	-1.42297
ENSG00000248015	AC005329.1	0.00658315	-0.694054
ENSG00000269696	AC005498.3	0.0419236	-2.57972
ENSG00000258472	AC005726.1	0.00144064	-1.54851
ENSG00000279716	AC006128.1	0.00324668	-2.04891
ENSG00000275532	AC006449.2	0.02328	1.8668
ENSG00000236540	AC006547.1	0.0344853	0.71185
ENSG00000269318	AC007292.2	0.0361151	1.30339
ENSG00000278817	AC007325.4	0.00900938	-0.366507
ENSG00000279059	AC007485.2	0.0474599	0.293944
ENSG00000273343	AC007663.4	0.01452	1.09013
ENSG00000277639	AC007906.2	0.00319879	3.4855
ENSG00000233762	AC007969.1	0.030654	-0.338719
ENSG00000270926	AC008013.3	0.0404177	-2.0347
ENSG00000233175	AC008105.1	0.0469771	-0.512114
ENSG00000233483	AC008105.2	0.00188545	-0.818697
ENSG00000213303	AC008481.1	0.0259876	-2.58221
ENSG00000248544	AC008676.1	0.0457333	0.885705
ENSG00000261783	AC009054.2	0.0471965	2.0369
ENSG00000253653	AC009185.1	0.0446446	1.23018
ENSG00000229689	AC009237.3	0.037302	-0.841983
ENSG00000255753	AC009533.2	5.22675e-05	-2.47831
ENSG00000260729	AC009690.1	0.0455588	-2.32629
ENSG00000278840	AC009878.1	0.0184763	-1.92362
ENSG00000250608	AC010210.1	0.0058094	-1.5318
ENSG00000267934	AC010300.1	0.00618532	-2.52495
ENSG00000269535	AC010320.4	0.0370576	-1.47978
ENSG00000276570	AC010327.5	0.0223167	-0.997961
ENSG00000285589	AC010422.8	0.0121354	-0.840251
ENSG00000268041	AC010616.1	0.047181	-1.07278
ENSG00000269973	AC010969.2	0.0126819	0.281527
ENSG00000272789	AC010976.2	0.0115835	-1.41137
ENSG00000237732	AC010980.1	0.00232833	-1.42627
ENSG00000276256	AC011043.1	0.028251	0.176418
ENSG00000285420	AC011342.1	0.0270091	0.840076
ENSG00000267771	AC011447.4	0.0180698	2.24204
ENSG00000277744	AC011462.4	0.0208573	-1.86648
ENSG00000267255	AC011498.3	0.0422334	-1.14848
ENSG00000226806	AC011893.1	0.0252111	0.229251
ENSG00000268543	AC012313.4	0.0455752	1.22671
ENSG00000268912	AC012313.5	0.0180565	0.819295
ENSG00000269054	AC012313.6	0.0333614	1.53336
ENSG00000225156	AC012354.1	0.0267681	-2.14913
ENSG00000275371	AC012645.4	0.0337962	-3.04982
ENSG00000279765	AC013394.1	0.0011179	-2.60672
ENSG00000274294	AC015660.3	0.0264395	1.00671
ENSG00000265542	AC015845.2	0.00168729	1.68174
ENSG00000272384	AC016405.3	0.00210905	-3.97472
ENSG00000223947	AC016738.1	0.0319831	-1.80336
ENSG00000233223	AC016876.1	0.000248009	-0.696146
ENSG00000230732	AC016949.1	0.0329067	-1.39399
ENSG00000265778	AC018413.1	0.00915909	-2.3663
ENSG00000266601	AC018521.6	0.0387125	-0.544719
ENSG00000229677	AC018644.1	0.0447208	1.29266
ENSG00000273306	AC018690.1	0.0133749	0.541887
ENSG00000272711	AC019069.1	0.0438047	-0.397683
ENSG00000257964	AC020612.3	0.0337335	-2.64352
ENSG00000251161	AC020661.1	0.0134916	1.03484
ENSG00000279412	AC020763.3	0.00521988	-3.93859
ENSG00000259797	AC020978.1	0.00417048	-3.30471
ENSG00000230551	AC021078.1	0.0471215	0.413996
ENSG00000285480	AC021097.3	0.021306	-1.64624
ENSG00000273007	AC021205.3	0.0192599	0.471206
ENSG00000271966	AC021321.1	0.00425731	-1.20175
ENSG00000246214	AC022113.1	0.0467593	-1.51837
ENSG00000269378	AC022149.1	0.0494623	0.258096
ENSG00000263786	AC022211.1	0.0289663	0.419138
ENSG00000279689	AC022400.8	0.0488194	1.27089
ENSG00000227040	AC022483.1	0.0107866	2.80774
ENSG00000266947	AC022916.1	0.00254753	0.438027
ENSG00000280309	AC023300.3	0.0288272	-3.06676
ENSG00000250654	AC023794.3	0.018661	2.37408
ENSG00000269427	AC024075.3	0.0193165	0.410109
ENSG00000276272	AC024884.2	0.0216909	1.62672
ENSG00000231464	AC024937.2	0.0283553	-1.43067
ENSG00000260618	AC025917.1	0.00693714	0.79769
ENSG00000276115	AC026356.2	0.0366484	-1.48164
ENSG00000232615	AC026412.2	0.000348051	4.49802
ENSG00000261527	AC026464.5	0.0268813	-2.89822
ENSG00000260267	AC026471.1	0.043077	-0.290688
ENSG00000254615	AC027031.2	0.00245643	-0.980843
ENSG00000249664	AC027338.1	0.0264875	-2.72052
ENSG00000260005	AC027601.1	0.00444966	0.672816
ENSG00000232546	AC027644.1	0.00649137	0.450427
ENSG00000276075	AC027682.6	0.0291027	-1.49854
ENSG00000237493	AC034102.1	0.0289788	1.12214
ENSG00000272263	AC034198.2	0.00373092	-2.23735
ENSG00000259475	AC036108.1	0.00215494	-1.43705
ENSG00000261054	AC036108.2	0.0456626	-2.09698
ENSG00000261884	AC040162.1	0.0181755	0.661886
ENSG00000274677	AC040169.3	0.00325933	0.927516
ENSG00000270587	AC046185.2	0.0372295	0.882997
ENSG00000275120	AC048382.5	0.0168483	0.895222
ENSG00000272155	AC055822.1	0.0381641	0.535538
ENSG00000222020	AC062017.1	0.0100272	-0.894663
ENSG00000272024	AC064807.4	0.0119652	-1.832
ENSG00000253586	AC067817.1	0.0379495	-2.14415
ENSG00000279421	AC067863.2	0.0311809	-1.14712
ENSG00000255050	AC067930.5	0.00944313	-2.15987
ENSG00000231858	AC067945.3	0.00738159	-2.75537
ENSG00000251485	AC068134.3	0.0488639	1.19985
ENSG00000229512	AC068580.1	0.0255145	0.999536
ENSG00000260398	AC068700.1	0.0192755	0.914179
ENSG00000275769	AC068792.1	0.00579798	1.23709
ENSG00000228028	AC069257.1	0.0198908	-2.50913
ENSG00000237418	AC069257.2	0.00728244	2.39918
ENSG00000223886	AC073073.1	0.00534984	-0.663478
ENSG00000284691	AC073111.5	0.000554965	-0.327132
ENSG00000279086	AC073130.3	0.0321738	1.17712
ENSG00000283537	AC073264.3	0.00747351	-1.9054
ENSG00000234338	AC073349.2	0.0478919	-0.398689
ENSG00000234072	AC074117.1	0.0022762	-0.460726
ENSG00000283236	AC074141.1	0.0474945	0.476897
ENSG00000257596	AC078778.1	0.0456255	0.768035
ENSG00000241219	AC078785.2	0.0283097	3.3584
ENSG00000222043	AC079305.1	0.0284196	-2.38082
ENSG00000266976	AC079466.1	0.0193586	-2.63374
ENSG00000227459	AC079612.2	0.0115207	0.886942
ENSG00000274565	AC080038.1	0.0241229	-1.11631
ENSG00000279713	AC080038.3	0.0415777	-1.7456
ENSG00000272758	AC083798.2	0.020291	-0.384966
ENSG00000272849	AC084018.1	0.0430859	-0.518112
ENSG00000240571	AC087071.2	0.0166151	0.725123
ENSG00000272159	AC087623.3	0.00117818	1.93305
ENSG00000279259	AC087741.3	0.0282586	-1.01991
ENSG00000253528	AC087752.2	0.00734874	-1.11084
ENSG00000269974	AC091057.4	0.0429478	0.406842
ENSG00000284906	AC091057.6	0.0448663	0.32816
ENSG00000248126	AC091849.1	0.0299943	2.2928
ENSG00000239557	AC092045.1	0.0103508	0.93415
ENSG00000260290	AC092115.1	0.0491282	0.187303
ENSG00000282416	AC092299.1	0.0160074	-1.65379
ENSG00000261512	AC092368.3	0.00559462	-0.235859
ENSG00000227189	AC092535.1	0.0267002	-1.97591
ENSG00000251455	AC092611.1	0.0322395	-2.43676
ENSG00000227910	AC092634.4	0.0357389	-0.826159
ENSG00000260750	AC092720.1	0.00902981	-2.04479
ENSG00000257896	AC093012.1	0.0413174	-1.88389
ENSG00000271414	AC093107.2	0.0355348	2.73145
ENSG00000284600	AC093390.2	0.0400128	-1.84439
ENSG00000229996	AC093585.1	0.00179414	1.57036
ENSG00000245958	AC093752.1	0.01952	-0.136482
ENSG00000272870	AC097534.2	0.00585453	-0.717523
ENSG00000232202	AC098824.1	0.0328521	1.09218
ENSG00000235449	AC098934.3	0.000547209	-3.92866
ENSG00000188897	AC099489.1	0.0483126	1.93309
ENSG00000253882	AC099548.2	0.0057267	-1.99481
ENSG00000267758	AC099811.4	0.036911	-0.662908
ENSG00000265496	AC100778.3	0.0428281	-2.42267
ENSG00000233850	AC103563.7	0.00337123	-0.559503
ENSG00000259212	AC103739.1	0.00361578	-0.942171
ENSG00000265982	AC103810.3	0.0266841	-1.06768
ENSG00000224479	AC104162.1	0.0429388	-1.35111
ENSG00000264290	AC104564.3	0.00863511	0.502504
ENSG00000260269	AC105036.3	0.00908773	0.222387
ENSG00000205236	AC105052.1	0.042133	-0.818974
ENSG00000240005	AC106047.1	0.010971	-2.83854
ENSG00000282034	AC106886.5	0.0273481	-2.33637
ENSG00000243071	AC107032.1	0.0406264	-0.538279
ENSG00000242686	AC107464.1	0.00831968	-1.41875
ENSG00000272927	AC107464.3	0.00772518	-1.19101
ENSG00000261437	AC108860.2	0.0446881	-2.85948
ENSG00000260853	AC109460.2	0.00412584	0.731005
ENSG00000262877	AC110285.2	0.0263535	-0.705392
ENSG00000279692	AC110285.7	0.0178302	0.716116
ENSG00000231351	AC111200.2	0.0319592	-0.435842
ENSG00000279691	AC113410.3	0.00552167	-3.44909
ENSG00000229447	AC114495.2	0.0262017	0.861791
ENSG00000235351	AC114730.3	0.0205527	-2.2725
ENSG00000228343	AC115618.2	0.0356447	0.574444
ENSG00000279528	AC115618.3	0.00158687	1.13101
ENSG00000253341	AC115837.1	0.04798	-0.515248
ENSG00000259598	AC116158.2	0.0153165	2.3926
ENSG00000215246	AC116351.1	0.00177718	-0.82205
ENSG00000272347	AC116351.2	0.0105362	-2.1137
ENSG00000277511	AC116407.2	0.039428	-0.507248
ENSG00000280033	AC116407.4	0.0295382	-1.46709
ENSG00000246308	AC116535.1	0.00479896	-0.869034
ENSG00000235688	AC116614.1	0.00263178	-0.558307
ENSG00000263264	AC119396.1	0.0103785	-0.256597
ENSG00000253392	AC119403.1	0.0291642	-0.667208
ENSG00000272077	AC124045.1	0.000459242	3.69352
ENSG00000279735	AC124312.6	0.0336938	-3.05041
ENSG00000205746	AC126755.1	0.0169329	-0.283885
ENSG00000275383	AC126773.4	0.0486971	-1.65258
ENSG00000263603	AC127024.2	0.0473514	-3.14812
ENSG00000261924	AC127496.1	0.0111738	0.883098
ENSG00000270055	AC127502.2	0.0226053	-0.484214
ENSG00000262823	AC127521.1	0.0481105	0.563237
ENSG00000214999	AC129492.1	0.0229412	-1.19811
ENSG00000216921	AC131097.2	0.0287209	-0.999659
ENSG00000224272	AC131097.3	0.0457977	1.07143
ENSG00000273181	AC131235.4	0.0274179	-3.66011
ENSG00000240898	AC132942.1	0.0217634	0.842574
ENSG00000244380	AC134772.1	0.0432432	1.26683
ENSG00000278212	AC134878.2	0.0231345	0.793998
ENSG00000281179	AC135068.8	0.0210126	1.51137
ENSG00000257264	AC136443.3	0.0493316	-2.70894
ENSG00000251661	AC136475.1	0.0352638	-0.462898
ENSG00000255026	AC136475.3	0.0161913	-0.425323
ENSG00000256092	AC137767.1	0.0231381	-0.598486
ENSG00000224888	AC138028.2	0.00274298	0.942215
ENSG00000255237	AC138230.1	0.035054	-4.08795
ENSG00000278467	AC138393.3	0.0101821	-1.31109
ENSG00000256312	AC138466.1	0.00139854	-4.23237
ENSG00000183458	AC138932.1	0.00537274	-0.483761
ENSG00000275910	AC138932.5	0.036396	1.28425
ENSG00000248477	AC139495.1	0.0142937	0.35171
ENSG00000249592	AC139887.2	0.0490863	-0.367306
ENSG00000272588	AC139887.4	0.0156984	-1.78199
ENSG00000179978	AC140134.1	0.0215488	0.249999
ENSG00000256673	AC141557.1	0.00432611	-0.888135
ENSG00000278635	AC141557.2	0.00385272	-1.5437
ENSG00000273117	AC144652.1	0.047182	0.287999
ENSG00000255495	AC145124.1	0.0233992	-1.36242
ENSG00000251634	AC145138.1	0.0265176	0.1914
ENSG00000263731	AC145207.5	0.0444419	0.473162
ENSG00000277400	AC145212.1	0.0437563	0.274585
ENSG00000269983	AC146944.4	0.0125681	0.202016
ENSG00000274615	AC233968.1	0.00821534	0.370257
ENSG00000272115	AC233992.3	0.0131025	-1.84107
ENSG00000276298	AC234782.4	0.0440591	-1.57958
ENSG00000223612	AC241585.1	0.0288557	-0.576628
ENSG00000277501	AC243571.2	0.00238944	-2.98857
ENSG00000233030	AC243772.2	0.037775	1.70291
ENSG00000279095	AC243964.3	0.0244154	0.317077
ENSG00000261773	AC244090.2	0.0347949	2.41093
ENSG00000274487	AC244154.1	0.00809392	0.239577
ENSG00000228757	AC244452.1	0.0430154	-1.11825
ENSG00000278603	AC245033.3	0.000111936	-1.34269
ENSG00000237017	AC245052.4	0.0145747	-1.14856
ENSG00000234630	AC245060.2	0.0273055	-0.57409
ENSG00000272779	AC245060.4	0.00482021	0.347365
ENSG00000224086	AC245452.1	0.0457712	0.367319
ENSG00000225544	AC245452.2	0.00776001	0.388359
ENSG00000076555	ACACB	0.00866925	-0.396071
ENSG00000117054	ACADM	0.0390333	0.253416
ENSG00000122971	ACADS	0.000335917	-0.831969
ENSG00000072778	ACADVL	0.000138401	-0.467027
ENSG00000072818	ACAP1	0.00780856	-0.191471
ENSG00000131584	ACAP3	0.0381161	-0.270347
ENSG00000075239	ACAT1	0.00413582	-0.186088
ENSG00000120437	ACAT2	0.0015333	0.763645
ENSG00000182827	ACBD3	0.0391192	0.210276
ENSG00000181513	ACBD4	0.000567285	-0.576731
ENSG00000100813	ACIN1	0.0197973	0.0986885
ENSG00000122729	ACO1	0.0106656	0.336658
ENSG00000100412	ACO2	0.00992022	-0.199287
ENSG00000087008	ACOX3	0.0305004	-0.231871
ENSG00000143727	ACP1	0.0308975	0.208147
ENSG00000167107	ACSF2	0.0286874	-0.136782
ENSG00000176715	ACSF3	0.0290717	0.152703
ENSG00000068366	ACSL4	0.0081722	0.423366
ENSG00000164398	ACSL6	0.0220356	1.65587
ENSG00000154930	ACSS1	0.0236973	-0.263676
ENSG00000107796	ACTA2	0.0228835	1.89252
ENSG00000184009	ACTG1	0.00225026	-0.267909
ENSG00000231340	ACTG1P10	0.0279641	-0.980289
ENSG00000136518	ACTL6A	0.0159965	0.14261
ENSG00000072110	ACTN1	0.000281736	-0.472277
ENSG00000138107	ACTR1A	0.0185121	0.121553
ENSG00000115073	ACTR1B	0.000337064	-0.743274
ENSG00000133627	ACTR3B	0.0142896	-0.427409
ENSG00000106526	ACTR3C	0.0409449	0.549961
ENSG00000101442	ACTR5	0.00462758	-0.284494
ENSG00000115170	ACVR1	0.00854386	0.49943
ENSG00000132744	ACY3	0.017082	-1.61025
ENSG00000280023	AD000813.1	0.0293087	0.955776
ENSG00000196839	ADA	0.00122982	-0.532095
ENSG00000093072	ADA2	9.08418e-05	0.38069
ENSG00000137845	ADAM10	0.0224498	0.28605
ENSG00000143537	ADAM15	0.002658	-0.974911
ENSG00000151694	ADAM17	0.00255538	0.2866
ENSG00000151651	ADAM8	0.0257946	0.715196
ENSG00000168615	ADAM9	0.00151117	-0.865582
ENSG00000154734	ADAMTS1	0.000693084	0.403401
ENSG00000160323	ADAMTS13	0.000931353	-0.626912
ENSG00000140470	ADAMTS17	0.00158581	-0.327736
ENSG00000087116	ADAMTS2	0.000151476	2.66889
ENSG00000274376	ADAMTS7P1	0.00882774	-1.19027
ENSG00000065457	ADAT1	0.0153301	0.221555
ENSG00000189007	ADAT2	0.0432438	-0.294662
ENSG00000173137	ADCK5	0.020762	-0.401082
ENSG00000138031	ADCY3	0.000108316	-0.535283
ENSG00000121281	ADCY7	0.0397108	-0.513692
ENSG00000075340	ADD2	0.00375976	-1.06746
ENSG00000020181	ADGRA2	0.0396847	-0.828723
ENSG00000152990	ADGRA3	0.0461818	-0.284534
ENSG00000121753	ADGRB2	0.000163928	-0.786677
ENSG00000174837	ADGRE1	0.0209958	-0.884033
ENSG00000123146	ADGRE5	0.0327824	-0.572557
ENSG00000205336	ADGRG1	0.000187919	0.290754
ENSG00000112414	ADGRG6	0.0275498	0.446654
ENSG00000072071	ADGRL1	0.00616473	-0.573625
ENSG00000182551	ADI1	0.0167282	0.254443
ENSG00000006831	ADIPOR2	0.00187086	0.341928
ENSG00000272734	ADIRF-AS1	0.0252893	-1.18882
ENSG00000148926	ADM	0.000829982	-1.84497
ENSG00000224420	ADM5	0.00803264	-0.910158
ENSG00000181915	ADO	0.0447131	0.0942511
ENSG00000116863	ADPRHL2	0.0170979	-0.295479
ENSG00000106624	AEBP1	0.00128091	-0.444208
ENSG00000181026	AEN	0.0163405	0.212865
ENSG00000104964	AES	0.0239736	-0.191362
ENSG00000232855	AF165147.1	0.0123492	-1.95338
ENSG00000196526	AFAP1	0.043735	-0.519666
ENSG00000144218	AFF3	0.000214484	0.535754
ENSG00000119844	AFTPH	0.0237874	0.285502
ENSG00000038002	AGA	0.00423833	0.265405
ENSG00000133612	AGAP3	0.0228775	-0.253607
ENSG00000204149	AGAP6	0.00594076	-0.247072
ENSG00000084693	AGBL5	0.00181479	-0.242786
ENSG00000204305	AGER	0.00213003	-0.718913
ENSG00000233435	AGGF1P2	0.0375307	-0.424569
ENSG00000162688	AGL	0.0382993	0.243634
ENSG00000123908	AGO2	0.0250588	-0.466384
ENSG00000169692	AGPAT2	0.045541	-0.310391
ENSG00000160216	AGPAT3	0.00443073	-0.671703
ENSG00000188157	AGRN	0.000264055	-1.34568
ENSG00000168710	AHCYL1	0.00329729	-0.499584
ENSG00000126705	AHDC1	0.00352859	0.141609
ENSG00000063438	AHRR	0.00248807	-1.16841
ENSG00000196581	AJAP1	0.0332415	-1.05226
ENSG00000232434	AJM1	0.0030247	-1.52989
ENSG00000129474	AJUBA	0.0193994	-0.219516
ENSG00000004455	AK2	0.00989173	-0.388615
ENSG00000147853	AK3	0.0176519	-0.243787
ENSG00000230042	AK3P3	0.0213314	1.13274
ENSG00000162433	AK4	0.0491589	-0.319437
ENSG00000140057	AK7	0.0248123	0.351508
ENSG00000131016	AKAP12	0.00528253	1.61344
ENSG00000170776	AKAP13	0.0249427	0.146104
ENSG00000197976	AKAP17A	0.000816713	-0.47464
ENSG00000214992	AKAP17BP	0.0243006	3.48691
ENSG00000117448	AKR1A1	0.00042574	-0.676246
ENSG00000085662	AKR1B1	0.0110149	-0.353547
ENSG00000053371	AKR7A2	0.00127174	-0.734616
ENSG00000162482	AKR7A3	0.00881035	-0.97396
ENSG00000142208	AKT1	0.000539863	-0.259397
ENSG00000166971	AKTIP	0.0481499	0.271103
ENSG00000225450	AL021707.1	0.0484052	-1.65357
ENSG00000272669	AL021707.6	0.00958011	-1.60893
ENSG00000272836	AL022328.1	0.0199929	1.09391
ENSG00000273253	AL022328.4	0.00172478	-0.348253
ENSG00000273044	AL022334.2	0.00275422	3.84591
ENSG00000230319	AL022476.1	0.0163331	1.9351
ENSG00000261211	AL031123.2	0.0147005	-1.77869
ENSG00000268575	AL031282.2	0.0141681	-0.525092
ENSG00000260051	AL031600.1	0.000439103	-0.762548
ENSG00000279833	AL031846.2	0.0298445	0.881745
ENSG00000274536	AL034397.3	0.00127467	2.14482
ENSG00000236772	AL034550.1	0.0173619	-2.08495
ENSG00000236526	AL035448.1	0.00819862	-2.87749
ENSG00000261737	AL049597.2	0.0096331	-0.82609
ENSG00000279434	AL049776.1	0.00641136	1.03889
ENSG00000259010	AL049869.1	0.0143204	1.09152
ENSG00000259943	AL050341.2	0.00139903	-0.203073
ENSG00000255330	AL096711.2	0.0451678	0.62609
ENSG00000216775	AL109918.1	0.0157637	-0.279464
ENSG00000268858	AL118506.1	0.0253889	-0.174569
ENSG00000285205	AL121612.2	0.0230353	-1.05749
ENSG00000275437	AL121832.3	0.0373508	-0.738864
ENSG00000278816	AL121890.5	0.0312803	-0.991542
ENSG00000280129	AL132780.5	0.029322	-1.96297
ENSG00000276093	AL132822.1	0.0252181	-1.23016
ENSG00000258446	AL133153.1	0.00799004	-2.53898
ENSG00000260954	AL133297.1	0.0334895	-2.29726
ENSG00000278041	AL133325.3	0.0143217	-1.00201
ENSG00000272102	AL133406.3	0.0367311	1.72497
ENSG00000285747	AL133485.2	0.0487566	1.64482
ENSG00000260810	AL135818.2	0.00309761	2.15335
ENSG00000272447	AL135925.1	0.0226066	-0.349116
ENSG00000269846	AL136172.1	0.0207328	-1.58298
ENSG00000283828	AL137002.2	0.0325085	-1.19979
ENSG00000230863	AL137803.1	0.0255439	2.59232
ENSG00000275329	AL138781.2	0.034798	-1.22148
ENSG00000229914	AL138899.2	0.0474155	-0.409984
ENSG00000285737	AL138920.1	0.0179128	-2.31603
ENSG00000234425	AL138930.1	0.0365398	0.978195
ENSG00000259118	AL139022.1	0.0126029	-2.60604
ENSG00000220472	AL139095.2	0.0439132	-0.850761
ENSG00000272449	AL139246.5	0.010419	-0.84087
ENSG00000237842	AL157713.1	0.037715	0.454715
ENSG00000254718	AL157756.1	0.0425748	0.438817
ENSG00000232702	AL158050.1	0.0334017	0.869695
ENSG00000269907	AL158827.2	0.0405049	-2.94342
ENSG00000230801	AL160175.1	0.0280197	2.36992
ENSG00000233178	AL161457.2	0.041484	0.586965
ENSG00000225632	AL161644.1	0.0167948	1.16132
ENSG00000273521	AL162274.1	0.0388574	-0.997057
ENSG00000225032	AL162586.1	0.00290447	-1.41501
ENSG00000259097	AL163932.1	0.0192919	0.344037
ENSG00000271199	AL353804.2	0.0467542	-2.2812
ENSG00000276832	AL354718.3	0.0320625	-2.09938
ENSG00000228838	AL355483.2	0.0414273	1.52877
ENSG00000273373	AL355488.1	0.0374282	-0.605323
ENSG00000272381	AL356258.1	0.0339647	2.22717
ENSG00000237499	AL357060.1	0.000541313	0.871337
ENSG00000230013	AL359182.2	0.0242241	-2.3628
ENSG00000279406	AL359183.1	0.0306183	0.959899
ENSG00000271576	AL359504.2	0.00814882	-1.05077
ENSG00000271978	AL359643.2	0.0279644	-0.435882
ENSG00000285851	AL359762.3	0.00554657	1.13219
ENSG00000224950	AL390066.1	0.0209484	0.681277
ENSG00000227671	AL390728.4	0.000428249	0.517326
ENSG00000259865	AL390728.6	0.00166102	0.465099
ENSG00000234640	AL390763.1	0.000670405	1.20527
ENSG00000237976	AL391069.3	0.00494663	0.253696
ENSG00000224870	AL391244.1	0.0327389	-0.215538
ENSG00000272672	AL391497.1	0.0108231	-2.66907
ENSG00000276916	AL442125.2	0.0384479	-1.56759
ENSG00000259002	AL445363.1	0.0497322	2.01168
ENSG00000224992	AL445645.1	0.015747	-1.29905
ENSG00000244932	AL449212.1	0.00704313	0.276586
ENSG00000228748	AL450306.1	0.00105742	-3.59618
ENSG00000232311	AL512303.1	0.0101275	-1.39803
ENSG00000260063	AL512408.1	0.0453038	-0.391134
ENSG00000234160	AL513165.1	0.0367217	0.499228
ENSG00000225891	AL513365.2	0.0151445	-0.884461
ENSG00000237351	AL513366.1	0.0156074	-2.55968
ENSG00000269896	AL513477.1	0.0147101	-1.0614
ENSG00000258811	AL583810.2	0.00951027	-2.11336
ENSG00000229939	AL589880.1	0.0200852	-0.4714
ENSG00000259155	AL591767.3	0.0017434	-1.59964
ENSG00000225721	AL592166.1	0.0120211	2.12055
ENSG00000267834	AL592211.1	0.0386427	-2.18513
ENSG00000279667	AL603839.4	0.0361623	-0.820195
ENSG00000278002	AL627171.1	0.020973	2.82833
ENSG00000230699	AL645608.2	0.00556312	-1.02293
ENSG00000272438	AL645608.6	0.00948886	-1.38556
ENSG00000272512	AL645608.7	0.000739651	-3.1713
ENSG00000284740	AL645728.2	0.0140518	-0.829393
ENSG00000272217	AL645940.1	0.037424	-1.26394
ENSG00000231563	AL670729.1	0.0408473	-2.56392
ENSG00000276662	AL713922.2	0.0410596	2.51223
ENSG00000023330	ALAS1	0.0384744	-0.25469
ENSG00000161618	ALDH16A1	0.00359412	-0.809492
ENSG00000111275	ALDH2	0.0123636	-0.213906
ENSG00000132746	ALDH3B2	1.92658e-06	-2.41766
ENSG00000112294	ALDH5A1	0.0289574	-0.152289
ENSG00000143149	ALDH9A1	0.0184065	0.17599
ENSG00000149925	ALDOA	0.0119891	-0.378126
ENSG00000033011	ALG1	0.0239174	0.425422
ENSG00000086848	ALG9	0.0261991	0.294286
ENSG00000166199	ALKBH3	0.00478633	0.35187
ENSG00000091542	ALKBH5	0.0268747	-0.229985
ENSG00000239382	ALKBH6	0.0354975	0.592718
ENSG00000125652	ALKBH7	0.0293286	-0.29535
ENSG00000249286	AMD1P3	0.028634	1.34069
ENSG00000104899	AMH	0.0143782	-1.20931
ENSG00000101935	AMMECR1	0.0209222	-0.453981
ENSG00000144233	AMMECR1L	0.00934166	-0.393233
ENSG00000166126	AMN	0.0162107	-0.784794
ENSG00000114019	AMOTL2	0.00691566	-1.51642
ENSG00000116337	AMPD2	0.00094962	-0.575161
ENSG00000078053	AMPH	0.0423294	-1.58335
ENSG00000196704	AMZ2	0.0168397	0.145309
ENSG00000174606	ANGEL2	0.0200712	0.321028
ENSG00000130812	ANGPTL6	0.03654	-1.2996
ENSG00000171819	ANGPTL7	0.013617	-3.10654
ENSG00000166839	ANKDD1A	0.000313078	0.379038
ENSG00000001629	ANKIB1	0.0435093	0.215776
ENSG00000160117	ANKLE1	0.000480115	-0.318115
ENSG00000176915	ANKLE2	0.0242045	0.218605
ENSG00000164331	ANKRA2	0.0392639	0.101125
ENSG00000088448	ANKRD10	0.0228004	0.288869
ENSG00000076513	ANKRD13A	0.0131797	0.273833
ENSG00000134461	ANKRD16	0.0141962	-0.450704
ENSG00000217165	ANKRD18EP	0.0316193	0.26432
ENSG00000186481	ANKRD20A5P	0.0152946	-0.62342
ENSG00000163046	ANKRD30BL	0.021867	0.255711
ENSG00000272031	ANKRD34A	0.001519	-0.756927
ENSG00000154945	ANKRD40	0.0208838	-0.274504
ENSG00000065413	ANKRD44	0.00728923	0.564743
ENSG00000139645	ANKRD52	0.0149572	-0.15309
ENSG00000156381	ANKRD9	0.0261914	-0.329511
ENSG00000165138	ANKS6	0.0124846	-0.322537
ENSG00000163516	ANKZF1	8.22898e-05	-0.290235
ENSG00000237276	ANO7L1	0.0230645	-2.61253
ENSG00000074855	ANO8	0.00268731	-0.487976
ENSG00000248546	ANP32C	0.0110704	0.512874
ENSG00000143401	ANP32E	0.0392317	0.279771
ENSG00000163297	ANTXR2	0.0133574	0.632549
ENSG00000274209	ANTXRL	0.0117222	-1.34882
ENSG00000263482	ANTXRLP1	0.00599098	0.974106
ENSG00000122359	ANXA11	0.0397616	-0.114421
ENSG00000164111	ANXA5	0.000878659	0.552643
ENSG00000197043	ANXA6	0.0383648	-0.099357
ENSG00000234509	AP000253.1	0.000575821	2.16848
ENSG00000272733	AP000345.2	0.000198969	2.67224
ENSG00000207751	AP000553.1	0.00239195	-0.609114
ENSG00000284630	AP000553.5	0.0169163	-1.44938
ENSG00000224790	AP000704.1	0.0353011	-0.799808
ENSG00000254844	AP000757.2	0.0202556	0.475599
ENSG00000263884	AP000845.1	0.00618202	-2.20327
ENSG00000204241	AP000911.1	0.0262186	-0.941436
ENSG00000279742	AP000974.1	0.012829	-2.75122
ENSG00000184441	AP001062.1	0.0087508	-0.881051
ENSG00000274584	AP001282.2	0.0412023	1.17103
ENSG00000269570	AP001350.1	0.00344551	0.725958
ENSG00000254974	AP001372.4	0.0227593	-2.20558
ENSG00000223901	AP001469.1	0.0154316	1.23351
ENSG00000254694	AP001893.1	0.000213387	1.04541
ENSG00000279117	AP001972.5	0.0319069	-0.448412
ENSG00000241170	AP001992.1	0.0432946	0.669787
ENSG00000251226	AP001999.1	0.031385	0.37342
ENSG00000255344	AP001999.3	0.0176926	2.41817
ENSG00000246090	AP002026.1	0.0298802	-0.646024
ENSG00000255135	AP002360.1	0.0140131	-0.554395
ENSG00000255445	AP003072.2	0.0430666	1.02168
ENSG00000245970	AP003352.1	0.0255755	-0.680889
ENSG00000254909	AP003392.2	0.00154563	0.592941
ENSG00000267366	AP005131.2	0.0269864	2.01722
ENSG00000255142	AP006621.2	0.0272762	-0.903987
ENSG00000255284	AP006621.3	0.0330052	-0.770116
ENSG00000279672	AP006621.5	0.00984223	-0.374654
ENSG00000106367	AP1S1	0.000432634	-0.884655
ENSG00000196961	AP2A1	0.000136513	-0.446406
ENSG00000042753	AP2S1	0.0169063	-0.306479
ENSG00000065000	AP3D1	0.0196625	-0.111666
ENSG00000185009	AP3M1	0.0210725	0.323334
ENSG00000070718	AP3M2	0.000867896	-0.129402
ENSG00000254470	AP5B1	0.00640238	-0.416522
ENSG00000120868	APAF1	0.0100878	0.324041
ENSG00000034053	APBA2	0.0342488	0.252328
ENSG00000011132	APBA3	0.00730729	-0.573236
ENSG00000134982	APC	0.046073	0.246454
ENSG00000115266	APC2	0.0319959	-0.282706
ENSG00000154856	APCDD1	0.00832498	-0.853649
ENSG00000164062	APEH	0.000283296	-0.88725
ENSG00000171388	APLN	0.000507955	1.68972
ENSG00000128394	APOBEC3F	0.0425829	-0.165977
ENSG00000100298	APOBEC3H	0.000240027	1.65598
ENSG00000130203	APOE	0.0224915	-1.4227
ENSG00000155008	APOOL	0.0238151	0.117058
ENSG00000136044	APPL2	0.0276714	0.210562
ENSG00000198931	APRT	0.000647169	-0.689158
ENSG00000186635	ARAP1	0.00376296	-0.434591
ENSG00000119682	AREL1	0.00487065	0.275292
ENSG00000101199	ARFGAP1	0.0221616	-0.271533
ENSG00000149182	ARFGAP2	0.0303266	-0.261189
ENSG00000164144	ARFIP1	0.00705404	0.490042
ENSG00000132254	ARFIP2	0.0125088	0.239966
ENSG00000101246	ARFRP1	0.0172114	-0.190113
ENSG00000118520	ARG1	0.0468024	-2.29395
ENSG00000175220	ARHGAP1	0.000498297	0.280629
ENSG00000140750	ARHGAP17	0.0382464	0.160868
ENSG00000107863	ARHGAP21	0.0393363	0.203083
ENSG00000275832	ARHGAP23	5.74605e-05	0.600862
ENSG00000137962	ARHGAP29	0.00149951	-1.19184
ENSG00000004777	ARHGAP33	0.0211631	0.435595
ENSG00000160007	ARHGAP35	0.00928178	0.245157
ENSG00000147799	ARHGAP39	0.00346388	0.63243
ENSG00000180448	ARHGAP45	0.0347091	-0.190088
ENSG00000123329	ARHGAP9	0.0084393	-0.466555
ENSG00000076928	ARHGEF1	0.00316042	-0.313616
ENSG00000110237	ARHGEF17	0.00212181	-0.85113
ENSG00000104880	ARHGEF18	0.039776	-0.423735
ENSG00000116584	ARHGEF2	0.0278075	-0.0705985
ENSG00000240771	ARHGEF25	0.00744787	-0.441586
ENSG00000163947	ARHGEF3	0.0173319	0.225994
ENSG00000129675	ARHGEF6	0.0184906	0.230176
ENSG00000102606	ARHGEF7	0.013755	0.25613
ENSG00000131089	ARHGEF9	0.0219422	0.196423
ENSG00000116017	ARID3A	0.0211788	-0.281847
ENSG00000179361	ARID3B	0.00304507	-0.551465
ENSG00000032219	ARID4A	0.0258978	0.230405
ENSG00000054267	ARID4B	0.00994891	0.189735
ENSG00000150347	ARID5B	0.00661242	0.177201
ENSG00000213465	ARL2	0.0232295	-0.51752
ENSG00000122644	ARL4A	0.0318003	0.749611
ENSG00000113966	ARL6	0.0252196	-0.584859
ENSG00000170540	ARL6IP1	0.00314598	0.452866
ENSG00000134108	ARL8B	0.0334573	0.154791
ENSG00000114098	ARMC8	0.0302739	0.279198
ENSG00000198520	ARMH1	0.0155304	-0.241168
ENSG00000120029	ARMH3	0.0499307	0.321972
ENSG00000029153	ARNTL2	0.0325602	0.401543
ENSG00000130429	ARPC1B	0.0189085	-0.329821
ENSG00000137486	ARRB1	0.00038678	-0.759196
ENSG00000141480	ARRB2	0.000168261	-0.468283
ENSG00000203993	ARRDC1-AS1	0.00422094	-0.538915
ENSG00000140450	ARRDC4	0.0156784	-0.628916
ENSG00000113273	ARSB	0.0497292	0.387908
ENSG00000173409	ARV1	0.00762798	0.489259
ENSG00000099889	ARVCF	0.0284088	-1.05188
ENSG00000204147	ASAH2B	0.00329949	0.473382
ENSG00000065802	ASB1	0.0180707	0.143869
ENSG00000148331	ASB6	0.0176407	-0.139265
ENSG00000100325	ASCC2	0.00047444	0.226206
ENSG00000112249	ASCC3	0.0303018	0.355712
ENSG00000105011	ASF1B	0.00635842	0.192368
ENSG00000141505	ASGR1	0.0439367	0.520192
ENSG00000129691	ASH2L	0.00374717	0.248619
ENSG00000110881	ASIC1	5.16892e-05	-0.347434
ENSG00000213199	ASIC3	0.000499895	-1.58815
ENSG00000126522	ASL	0.0180872	-1.50954
ENSG00000169093	ASMTL	0.0139306	-0.3651
ENSG00000236017	ASMTL-AS1	0.0473638	0.585067
ENSG00000198356	ASNA1	0.0414237	-0.243324
ENSG00000070669	ASNS	0.00673404	-1.7293
ENSG00000198363	ASPH	0.00813737	-0.436316
ENSG00000130707	ASS1	0.00179619	-1.31279
ENSG00000171456	ASXL1	0.0266949	-0.115182
ENSG00000119778	ATAD2B	0.0341555	0.392311
ENSG00000197785	ATAD3A	0.00138687	-0.531623
ENSG00000123268	ATF1	0.00498066	0.33765
ENSG00000166669	ATF7IP2	0.0247902	0.295518
ENSG00000152348	ATG10	0.00292261	0.210579
ENSG00000123395	ATG101	0.0472759	-0.216785
ENSG00000175224	ATG13	0.0128072	0.226397
ENSG00000168010	ATG16L2	0.0021957	-0.624959
ENSG00000110046	ATG2A	0.0204856	-0.330382
ENSG00000101844	ATG4A	0.00105825	-0.739339
ENSG00000168397	ATG4B	0.00430446	-0.395619
ENSG00000130734	ATG4D	0.0108643	0.334614
ENSG00000111676	ATN1	0.0012791	-0.411755
ENSG00000159363	ATP13A2	0.000287644	-0.565045
ENSG00000260442	ATP2A1-AS1	0.0364244	-0.520258
ENSG00000074370	ATP2A3	0.000919156	-0.417907
ENSG00000070961	ATP2B1	0.00761803	0.414123
ENSG00000058668	ATP2B4	0.00244805	0.541073
ENSG00000099624	ATP5F1D	0.0116743	-0.452493
ENSG00000125375	ATP5S	0.0274503	-0.106027
ENSG00000071553	ATP6AP1	0.0448012	0.153351
ENSG00000033627	ATP6V0A1	0.000547601	0.691256
ENSG00000185344	ATP6V0A2	0.0448632	0.205386
ENSG00000159720	ATP6V0D1	0.00219599	0.313755
ENSG00000047249	ATP6V1H	0.0431567	0.146237
ENSG00000123191	ATP7B	0.0404451	-0.277168
ENSG00000081923	ATP8B1	0.0299624	-1.09061
ENSG00000143515	ATP8B2	0.00153642	0.258162
ENSG00000130270	ATP8B3	0.000255602	-0.81791
ENSG00000175054	ATR	0.0434523	0.21203
ENSG00000124788	ATXN1	0.0491435	0.413278
ENSG00000224470	ATXN1L	0.00451129	-0.217379
ENSG00000115307	AUP1	0.0186524	-0.140173
ENSG00000175756	AURKAIP1	0.0203513	-0.380961
ENSG00000178999	AURKB	0.0272196	0.0578503
ENSG00000103126	AXIN1	0.0116032	-0.234628
ENSG00000172232	AZU1	0.0285628	2.77874
ENSG00000162885	B3GALNT2	0.0409843	-0.232689
ENSG00000187676	B3GLCT	0.00895477	0.589953
ENSG00000176597	B3GNT5	0.0145464	0.863491
ENSG00000237172	B3GNT9	0.00546066	0.473354
ENSG00000117411	B4GALT2	0.00240501	-0.501455
ENSG00000158850	B4GALT3	0.0143693	-0.296843
ENSG00000158470	B4GALT5	0.0194255	-0.292303
ENSG00000108641	B9D1	0.00590024	-0.849253
ENSG00000247081	BAALC-AS1	0.00436309	0.509798
ENSG00000158019	BABAM2	0.0250804	0.222634
ENSG00000232118	BACH1-AS1	0.039086	1.23015
ENSG00000112182	BACH2	0.00447414	0.580082
ENSG00000107262	BAG1	0.0186367	0.114568
ENSG00000204463	BAG6	0.00918964	-0.13714
ENSG00000175866	BAIAP2	0.00231916	-0.574588
ENSG00000226137	BAIAP2-DT	0.00148165	-0.662684
ENSG00000128298	BAIAP2L2	0.0237605	-1.45723
ENSG00000087088	BAX	0.000329732	0.608892
ENSG00000076108	BAZ2A	0.0015872	0.484482
ENSG00000105327	BBC3	0.00173307	1.54174
ENSG00000214413	BBIP1	0.0327866	0.354603
ENSG00000114439	BBX	0.0318526	0.237132
ENSG00000075790	BCAP29	0.044631	0.270946
ENSG00000141376	BCAS3	0.036219	-0.148424
ENSG00000060982	BCAT1	0.0230343	-0.451403
ENSG00000105552	BCAT2	0.00735271	-0.288059
ENSG00000248098	BCKDHA	0.0295496	-1.90336
ENSG00000103507	BCKDK	0.000169575	-1.09436
ENSG00000127152	BCL11B	0.037613	-0.209852
ENSG00000171791	BCL2	0.00435904	0.347027
ENSG00000126453	BCL2L12	0.000536335	-0.603596
ENSG00000116128	BCL9	0.00133399	-0.348661
ENSG00000186174	BCL9L	0.0176651	0.202857
ENSG00000029363	BCLAF1	0.00299819	0.39642
ENSG00000279800	BCLAF1P2	0.00551262	0.401952
ENSG00000183337	BCOR	0.00264333	0.242563
ENSG00000085185	BCORL1	0.0143625	-0.166155
ENSG00000164039	BDH2	0.00327763	-0.7106
ENSG00000126581	BECN1	0.046975	-0.118292
ENSG00000167995	BEST1	0.0181595	1.6307
ENSG00000125533	BHLHE23	0.0214421	-0.508724
ENSG00000134107	BHLHE40	0.00558386	-0.567912
ENSG00000185963	BICD2	0.0114648	-0.327759
ENSG00000110934	BIN2	0.000286227	0.948717
ENSG00000023445	BIRC3	0.0490501	-0.308913
ENSG00000197299	BLM	0.029982	0.194707
ENSG00000095585	BLNK	0.0322134	-1.77242
ENSG00000196072	BLOC1S2	0.00828984	0.48337
ENSG00000189114	BLOC1S3	0.000588254	0.378872
ENSG00000104164	BLOC1S6	0.00176777	-0.698379
ENSG00000106605	BLVRA	0.0195899	-0.281219
ENSG00000117475	BLZF1	0.0174186	0.256499
ENSG00000104081	BMF	2.50837e-05	1.89613
ENSG00000152785	BMP3	0.0341684	-2.52356
ENSG00000125378	BMP4	0.00528324	-0.672385
ENSG00000107779	BMPR1A	0.00304295	0.325383
ENSG00000164603	BMT2	0.0276485	0.431913
ENSG00000176171	BNIP3	0.00487233	-0.64778
ENSG00000270479	BNIP3P37	0.0244561	-1.67134
ENSG00000248302	BNIP3P41	0.0137655	2.36628
ENSG00000261236	BOP1	0.00555384	-0.598691
ENSG00000254901	BORCS8	0.0468418	-0.377705
ENSG00000012048	BRCA1	0.00495147	0.39318
ENSG00000100425	BRD1	0.00600339	0.118747
ENSG00000169925	BRD3	0.0126055	-0.281602
ENSG00000028310	BRD9	0.00615709	-0.150686
ENSG00000181097	BREA2	0.0331552	-0.575629
ENSG00000164713	BRI3	0.0221948	-0.219169
ENSG00000182685	BRICD5	0.0170682	-0.520739
ENSG00000100916	BRMS1L	0.0203848	0.40225
ENSG00000162819	BROX	0.0195343	0.458964
ENSG00000160469	BRSK1	0.00705818	-0.256588
ENSG00000174672	BRSK2	0.00173502	-1.66913
ENSG00000160058	BSDC1	0.000855891	0.0733998
ENSG00000172270	BSG	0.0089127	-0.245262
ENSG00000130303	BST2	0.0161964	-0.665171
ENSG00000133243	BTBD2	0.0369675	-0.184023
ENSG00000133639	BTG1	0.00583607	0.388836
ENSG00000159388	BTG2	0.000469273	0.829953
ENSG00000154640	BTG3	0.00410892	0.173213
ENSG00000280594	BTG3-AS1	0.025274	-0.70012
ENSG00000112763	BTN2A1	0.00136992	0.366833
ENSG00000186470	BTN3A2	0.0187666	-0.136653
ENSG00000154473	BUB3	0.0186418	0.281223
ENSG00000071462	BUD23	0.00407001	-0.336517
ENSG00000285417	BX571818.1	0.00341662	0.88633
ENSG00000112578	BYSL	0.0221487	-0.369428
ENSG00000198406	BZW1P2	0.00404998	0.525698
ENSG00000119965	C10orf88	0.0385705	0.191166
ENSG00000120055	C10orf95	0.0323833	-0.89655
ENSG00000171067	C11orf24	0.00197346	-0.330094
ENSG00000166323	C11orf65	0.0464994	-0.654687
ENSG00000175573	C11orf68	0.0452507	-0.340367
ENSG00000188070	C11orf95	0.00181759	-0.253069
ENSG00000139637	C12orf10	0.000292766	-0.589277
ENSG00000167173	C15orf39	0.0198844	0.265999
ENSG00000185905	C16orf54	0.00214509	0.319225
ENSG00000125149	C16orf70	0.00285296	0.302279
ENSG00000182831	C16orf72	0.0276289	-0.162513
ENSG00000159761	C16orf86	0.0038711	-0.753241
ENSG00000267221	C17orf113	0.0463528	0.403769
ENSG00000212719	C17orf51	0.0277291	-0.101804
ENSG00000214226	C17orf67	0.00517452	-0.180702
ENSG00000108666	C17orf75	0.0158008	0.274066
ENSG00000152242	C18orf25	0.000231661	0.203946
ENSG00000167747	C19orf48	0.0116176	-0.178211
ENSG00000132016	C19orf57	0.00488817	-0.349013
ENSG00000130813	C19orf66	0.0119924	-0.403854
ENSG00000000460	C1orf112	0.00211605	0.412502
ENSG00000198912	C1orf174	0.0478604	0.227492
ENSG00000142686	C1orf216	0.00280596	0.535565
ENSG00000186897	C1QL4	0.0278994	-1.38247
ENSG00000139178	C1RL	0.0392353	-0.827247
ENSG00000205885	C1RL-AS1	0.0165016	-0.572373
ENSG00000166278	C2	0.0039528	0.430043
ENSG00000176659	C20orf197	0.016471	1.08228
ENSG00000196421	C20orf204	0.0253821	-1.56374
ENSG00000101220	C20orf27	0.000859708	-0.594489
ENSG00000154642	C21orf91	0.00519903	0.462248
ENSG00000169314	C22orf15	0.0416086	-0.835947
ENSG00000188511	C22orf34	0.0222118	-0.059771
ENSG00000242259	C22orf39	0.000833869	-0.553798
ENSG00000184208	C22orf46	0.024522	0.146571
ENSG00000157617	C2CD2	0.0227154	0.386765
ENSG00000172375	C2CD2L	0.00122733	-0.241752
ENSG00000135974	C2orf49	0.0278879	0.197932
ENSG00000168887	C2orf68	7.29154e-06	-0.827463
ENSG00000188315	C3orf62	0.0250264	0.29485
ENSG00000164096	C4orf3	0.0182663	-0.511286
ENSG00000243449	C4orf48	0.0397285	-0.629859
ENSG00000106804	C5	0.0416894	0.905522
ENSG00000181904	C5orf24	0.0105348	-0.239719
ENSG00000205765	C5orf51	0.00455662	0.461259
ENSG00000197536	C5orf56	0.0453229	-0.447615
ENSG00000196821	C6orf106	0.0307521	-0.196178
ENSG00000185127	C6orf120	0.0390705	-0.234307
ENSG00000181577	C6orf223	2.91914e-05	0.944912
ENSG00000204439	C6orf47	0.0252108	0.25265
ENSG00000198663	C6orf89	0.00301358	0.403813
ENSG00000146576	C7orf26	0.041479	-0.141063
ENSG00000241852	C8orf58	0.0356633	0.629673
ENSG00000176731	C8orf59	0.00117867	0.339709
ENSG00000189376	C8orf76	0.00138307	0.532321
ENSG00000253250	C8orf88	0.0133499	-0.107058
ENSG00000113600	C9	0.0136009	0.424774
ENSG00000204352	C9orf129	0.00876084	-0.829233
ENSG00000148120	C9orf3	0.0305711	0.306159
ENSG00000135045	C9orf40	0.00868284	-0.267391
ENSG00000136819	C9orf78	0.0190376	0.314027
ENSG00000178538	CA8	0.0189437	-0.37621
ENSG00000135932	CAB39	0.00184795	0.303171
ENSG00000102547	CAB39L	0.0261935	0.334149
ENSG00000099991	CABIN1	0.00131553	-0.35411
ENSG00000134508	CABLES1	0.00388229	-1.23429
ENSG00000175544	CABP4	0.0174483	0.972016
ENSG00000102001	CACNA1F	0.0125772	-0.757403
ENSG00000075461	CACNG4	0.0173954	-1.2382
ENSG00000105298	CACTIN	0.00510769	-0.392218
ENSG00000084774	CAD	0.000505812	-0.588895
ENSG00000182985	CADM1	0.010667	0.424261
ENSG00000270419	CAHM	0.0211745	-1.89537
ENSG00000012822	CALCOCO1	0.0205017	0.200225
ENSG00000136436	CALCOCO2	0.0232066	0.159065
ENSG00000122786	CALD1	0.0328375	1.88165
ENSG00000138172	CALHM2	0.0424392	-0.222279
ENSG00000198668	CALM1	0.0213513	0.371916
ENSG00000179218	CALR	0.0380103	0.153456
ENSG00000134072	CAMK1	0.0427605	-1.60467
ENSG00000110931	CAMKK2	0.0040258	-0.327598
ENSG00000076826	CAMSAP3	0.00138536	-0.823559
ENSG00000171735	CAMTA1	0.043992	-0.359624
ENSG00000108509	CAMTA2	0.000923729	-0.265094
ENSG00000144712	CAND2	0.00256573	-0.5531
ENSG00000042493	CAPG	0.000978231	-0.488538
ENSG00000014216	CAPN1	0.0168999	-0.337475
ENSG00000142330	CAPN10	0.00622901	-0.258971
ENSG00000103326	CAPN15	0.00233179	-0.44173
ENSG00000116489	CAPZA1	0.0316096	0.283188
ENSG00000105483	CARD8	0.0067863	0.267304
ENSG00000142453	CARM1	8.35831e-05	-0.652386
ENSG00000079691	CARMIL1	0.00958544	0.397539
ENSG00000118307	CASC1	0.0467622	-2.38746
ENSG00000108349	CASC3	0.0124862	-0.0911552
ENSG00000166734	CASC4	0.028555	0.290435
ENSG00000177303	CASKIN2	0.00100938	-0.483377
ENSG00000137752	CASP1	0.019731	1.67851
ENSG00000106144	CASP2	0.00550959	0.223784
ENSG00000164305	CASP3	0.0202736	0.347776
ENSG00000196954	CASP4	0.00478861	0.343322
ENSG00000064012	CASP8	0.00156857	0.446226
ENSG00000239282	CASTOR1	0.0104326	1.27015
ENSG00000170681	CAVIN4	0.0242607	-0.496478
ENSG00000129993	CBFA2T3	0.00214047	0.546883
ENSG00000160200	CBS	0.00131899	-0.844211
ENSG00000274276	CBSL	9.49087e-05	-0.815427
ENSG00000266405	CBX3P2	0.0141579	-0.393342
ENSG00000141582	CBX4	0.0177426	-0.273516
ENSG00000141570	CBX8	0.0131253	-0.305221
ENSG00000100211	CBY1	0.010327	-0.430163
ENSG00000154222	CC2D1B	0.00934818	0.31672
ENSG00000158941	CCAR2	0.0439291	-0.148928
ENSG00000173581	CCDC106	0.00686957	-0.350372
ENSG00000103021	CCDC113	0.0062268	-1.81019
ENSG00000151773	CCDC122	0.00449885	0.745907
ENSG00000007080	CCDC124	0.0217115	-0.32522
ENSG00000164366	CCDC127	0.0340305	0.252405
ENSG00000185298	CCDC137	0.00683253	-0.370056
ENSG00000149548	CCDC15	0.00060289	0.506963
ENSG00000159588	CCDC17	0.0486718	-0.651252
ENSG00000122483	CCDC18	0.0392337	0.338493
ENSG00000228544	CCDC183-AS1	0.0338678	-0.19461
ENSG00000234409	CCDC188	0.009925	-1.23193
ENSG00000230561	CCDC192	0.0453666	1.12418
ENSG00000160050	CCDC28B	0.00403102	-0.493783
ENSG00000186409	CCDC30	0.0195772	0.446363
ENSG00000141519	CCDC40	0.00181003	-2.52403
ENSG00000104983	CCDC61	0.00168304	-0.953117
ENSG00000198624	CCDC69	0.010378	0.158259
ENSG00000149231	CCDC82	0.0056652	0.49637
ENSG00000186166	CCDC84	0.00922525	0.267631
ENSG00000110104	CCDC86	0.0211525	-0.494128
ENSG00000015133	CCDC88C	0.00886256	-0.206868
ENSG00000137500	CCDC90B	0.0139359	0.460596
ENSG00000123106	CCDC91	0.000300984	0.263142
ENSG00000119242	CCDC92	0.00507182	0.340382
ENSG00000125633	CCDC93	0.0222131	0.097883
ENSG00000142039	CCDC97	0.0343254	-0.149365
ENSG00000204536	CCHCR1	0.00655916	-0.173794
ENSG00000136280	CCM2	0.0457207	-0.136116
ENSG00000157456	CCNB2	0.0237988	0.205314
ENSG00000118971	CCND2	0.0274141	-1.34347
ENSG00000166946	CCNDBP1	0.0252506	-0.371353
ENSG00000105173	CCNE1	0.0466887	-0.484172
ENSG00000162063	CCNF	0.00450412	-0.203778
ENSG00000113328	CCNG1	0.0213217	0.272397
ENSG00000221978	CCNL2	0.0242528	-0.193552
ENSG00000082258	CCNT2	0.0340662	0.28597
ENSG00000163823	CCR1	0.000701931	3.0089
ENSG00000183625	CCR3	0.0286567	2.17609
ENSG00000179934	CCR8	0.039281	-0.72809
ENSG00000121797	CCRL2	0.032394	0.425925
ENSG00000154429	CCSAP	0.015907	0.272546
ENSG00000107771	CCSER2	0.0320127	0.291922
ENSG00000234585	CCT6P3	0.0368052	0.165495
ENSG00000158477	CD1A	0.000560493	0.376432
ENSG00000150637	CD226	0.0010713	1.54148
ENSG00000272398	CD24	0.0454167	-0.346636
ENSG00000198821	CD247	0.0135916	0.192302
ENSG00000174807	CD248	0.00589622	-0.587225
ENSG00000178562	CD28	0.0140626	-0.418302
ENSG00000198087	CD2AP	0.0431853	0.323786
ENSG00000241399	CD302	0.00974016	0.986401
ENSG00000174059	CD34	0.0305079	0.510169
ENSG00000004468	CD38	0.00117668	0.663958
ENSG00000167286	CD3D	0.0109196	-0.414006
ENSG00000198851	CD3E	0.0176885	-0.12139
ENSG00000117877	CD3EAP	0.0127458	-0.333197
ENSG00000160654	CD3G	0.0414979	-0.142838
ENSG00000010610	CD4	0.00882854	-1.46
ENSG00000102245	CD40LG	0.019436	-1.82775
ENSG00000117335	CD46	0.00176038	0.29588
ENSG00000117091	CD48	0.0198055	0.224458
ENSG00000196352	CD55	0.00534509	-1.28368
ENSG00000116815	CD58	0.0108562	0.335242
ENSG00000085063	CD59	0.0149158	0.277336
ENSG00000110848	CD69	0.000875723	-0.562631
ENSG00000019582	CD74	0.0412199	-1.99821
ENSG00000110651	CD81	0.0149052	-0.306231
ENSG00000085117	CD82	0.000912603	0.793717
ENSG00000066294	CD84	0.00206894	0.427771
ENSG00000153283	CD96	0.00109051	0.565787
ENSG00000102543	CDADC1	0.019985	0.263413
ENSG00000130177	CDC16	0.00509949	0.20064
ENSG00000094880	CDC23	0.0319219	-0.220627
ENSG00000004897	CDC27	0.0228209	0.263948
ENSG00000099804	CDC34	0.00718703	-0.319426
ENSG00000105401	CDC37	0.0296047	-0.119056
ENSG00000198752	CDC42BPB	0.0175283	2.0507
ENSG00000179604	CDC42EP4	0.0125908	-0.621119
ENSG00000093009	CDC45	0.0271023	-0.127008
ENSG00000096401	CDC5L	0.0426279	0.237701
ENSG00000184661	CDCA2	0.032352	0.139611
ENSG00000170779	CDCA4	0.0309671	-0.149005
ENSG00000170558	CDH2	0.00461869	0.310324
ENSG00000107736	CDH23	6.35812e-05	-1.168
ENSG00000148600	CDHR1	0.000194742	-0.811452
ENSG00000103502	CDIPT	0.00124948	-0.752483
ENSG00000185324	CDK10	0.000182978	-0.483542
ENSG00000248333	CDK11B	0.0119899	-0.231727
ENSG00000102225	CDK16	0.00650584	-0.234664
ENSG00000059758	CDK17	0.0357172	0.287979
ENSG00000117266	CDK18	0.00194177	-0.832773
ENSG00000123374	CDK2	0.00473984	0.20411
ENSG00000111328	CDK2AP1	0.017629	-0.296316
ENSG00000135446	CDK4	0.00445387	-0.178198
ENSG00000101391	CDK5RAP1	0.000873521	-0.235026
ENSG00000108465	CDK5RAP3	0.00146999	0.511889
ENSG00000132964	CDK8	0.049926	-0.28686
ENSG00000136807	CDK9	0.00101756	-0.55119
ENSG00000100490	CDKL1	0.0275313	-0.770022
ENSG00000124762	CDKN1A	0.0295343	0.270179
ENSG00000129757	CDKN1C	0.0145372	-1.86793
ENSG00000168564	CDKN2AIP	0.00988801	0.279951
ENSG00000240498	CDKN2B-AS1	0.0236504	-0.481765
ENSG00000129355	CDKN2D	8.86395e-05	0.709473
ENSG00000129596	CDO1	0.0337365	0.777118
ENSG00000109089	CDR2L	0.016819	-0.679227
ENSG00000101290	CDS2	0.012056	0.276515
ENSG00000167513	CDT1	0.0039264	-0.195409
ENSG00000172216	CEBPB	0.01284	-1.0294
ENSG00000092067	CEBPE	0.0053796	0.611847
ENSG00000149187	CELF1	0.00479109	-0.164129
ENSG00000161082	CELF5	0.00231455	0.629161
ENSG00000143126	CELSR2	0.00281505	-0.545988
ENSG00000008300	CELSR3	0.011674	-0.616793
ENSG00000145241	CENPC	0.0196299	0.229255
ENSG00000102384	CENPI	0.0120732	0.483982
ENSG00000151849	CENPJ	0.0267253	0.369372
ENSG00000120334	CENPL	0.0162055	0.222928
ENSG00000100162	CENPM	0.0449839	-0.330353
ENSG00000166451	CENPN	0.026901	0.302456
ENSG00000138092	CENPO	0.0305344	0.142568
ENSG00000188312	CENPP	0.0100737	0.488983
ENSG00000031691	CENPQ	0.0261234	0.286078
ENSG00000151725	CENPU	0.00555852	0.429771
ENSG00000116198	CEP104	0.0458756	-0.151637
ENSG00000154240	CEP112	0.0480751	0.217081
ENSG00000100629	CEP128	0.0228663	0.254706
ENSG00000141577	CEP131	0.000797428	-0.323863
ENSG00000135315	CEP162	0.0378907	0.42952
ENSG00000174007	CEP19	0.00236862	-0.930246
ENSG00000166004	CEP295	0.0473929	0.382087
ENSG00000182923	CEP63	0.00556708	0.3332
ENSG00000112877	CEP72	0.0111602	-0.24519
ENSG00000148019	CEP78	0.0280734	0.267498
ENSG00000130695	CEP85	0.0461509	0.107183
ENSG00000121289	CEP89	0.0175147	0.242708
ENSG00000258890	CEP95	0.00332283	0.342332
ENSG00000134255	CEPT1	0.00312808	0.328814
ENSG00000167123	CERCAM	0.000116585	-0.780707
ENSG00000100422	CERK	0.000382944	-0.853934
ENSG00000188452	CERKL	0.00232845	0.568066
ENSG00000143418	CERS2	0.0182129	-0.15177
ENSG00000172828	CES3	0.00905078	-0.876059
ENSG00000147400	CETN2	0.00815748	0.355273
ENSG00000160401	CFAP157	0.0482655	-0.807828
ENSG00000120051	CFAP58	0.00917305	-1.93881
ENSG00000186710	CFAP73	0.00448097	-2.45708
ENSG00000000971	CFH	0.0166438	-1.72984
ENSG00000003402	CFLAR	0.0179256	-0.298868
ENSG00000143375	CGN	0.00181832	0.730681
ENSG00000138028	CGREF1	0.00359839	-1.17974
ENSG00000100532	CGRRF1	0.00402177	0.725771
ENSG00000128965	CHAC1	0.0216394	-1.63121
ENSG00000198824	CHAMP1	0.0137174	0.234805
ENSG00000159685	CHCHD6	0.00544323	-0.363252
ENSG00000170791	CHCHD7	0.00189474	0.500062
ENSG00000153922	CHD1	0.0224447	0.31683
ENSG00000131778	CHD1L	0.0372394	0.103365
ENSG00000149554	CHEK1	0.0274408	0.208294
ENSG00000085872	CHERP	0.000839614	-0.277279
ENSG00000064886	CHI3L2	8.72969e-05	0.728536
ENSG00000236040	CHIAP1	0.0241012	1.24602
ENSG00000204116	CHIC1	0.0226103	0.472502
ENSG00000177830	CHID1	0.0144685	-0.293746
ENSG00000110721	CHKA	0.0346359	0.180714
ENSG00000254413	CHKB-CPT1B	0.0442794	-0.738493
ENSG00000203668	CHML	0.0436146	-0.323912
ENSG00000130724	CHMP2A	0.0157709	-0.208768
ENSG00000115561	CHMP3	0.00138882	0.156267
ENSG00000254505	CHMP4A	0.0211822	0.82446
ENSG00000101421	CHMP4B	0.00959189	0.181391
ENSG00000033100	CHPF2	0.00202764	0.593107
ENSG00000111666	CHPT1	0.0215364	-0.251573
ENSG00000129749	CHRNA10	0.0310702	-0.726101
ENSG00000120903	CHRNA2	0.0318938	-3.95334
ENSG00000174343	CHRNA9	0.0456677	0.580577
ENSG00000147432	CHRNB3	0.0153549	1.48473
ENSG00000108556	CHRNE	0.00191104	2.70505
ENSG00000171310	CHST11	0.0220359	-0.065526
ENSG00000136213	CHST12	0.0262791	-0.131554
ENSG00000175040	CHST2	0.0130784	-0.662544
ENSG00000127586	CHTF18	0.0111168	-0.57918
ENSG00000258289	CHURC1	0.00435092	0.338926
ENSG00000166595	CIAO2B	0.0325825	-0.208397
ENSG00000103245	CIAO3	0.0130335	-0.348018
ENSG00000005194	CIAPIN1	0.0281532	0.163843
ENSG00000185043	CIB1	0.00120983	-0.436264
ENSG00000282059	CICP19	0.0352183	0.988656
ENSG00000186162	CIDECP	0.00477418	0.423647
ENSG00000148337	CIZ1	0.000483216	-0.353303
ENSG00000169607	CKAP2L	0.0310435	0.29874
ENSG00000136026	CKAP4	0.00263981	-0.609255
ENSG00000166165	CKB	0.00854661	-0.680508
ENSG00000217555	CKLF	0.0171089	0.914616
ENSG00000131730	CKMT2	0.00443164	-0.460786
ENSG00000247572	CKMT2-AS1	0.00647937	-0.278888
ENSG00000104859	CLASRP	0.0151519	-0.192304
ENSG00000011021	CLCN6	0.00627911	0.191639
ENSG00000157224	CLDN12	0.000233616	0.55173
ENSG00000106404	CLDN15	0.0140474	0.107111
ENSG00000038532	CLEC16A	0.00446218	-0.231002
ENSG00000069493	CLEC2D	0.00308947	0.752656
ENSG00000162994	CLHC1	0.00367254	0.408037
ENSG00000236739	CLIC4P1	0.0495539	-0.492863
ENSG00000113282	CLINT1	0.0302735	0.207315
ENSG00000106665	CLIP2	3.8723e-05	-0.22819
ENSG00000105270	CLIP3	0.000593555	-0.388099
ENSG00000115295	CLIP4	0.0460754	-0.208907
ENSG00000013441	CLK1	0.00563215	0.288184
ENSG00000176444	CLK2	7.99033e-05	-0.424578
ENSG00000179335	CLK3	4.05088e-06	-0.391594
ENSG00000102805	CLN5	0.00300555	0.449292
ENSG00000128973	CLN6	0.0291609	-0.298106
ENSG00000182372	CLN8	0.0252638	-0.376469
ENSG00000125656	CLPP	0.0306709	-0.256157
ENSG00000104853	CLPTM1	0.0398698	0.0804084
ENSG00000049656	CLPTM1L	0.0302762	-0.0904112
ENSG00000239265	CLRN1-AS1	0.0275143	1.15915
ENSG00000092853	CLSPN	0.0156778	0.186514
ENSG00000141367	CLTC	0.0194397	0.201795
ENSG00000132361	CLUH	0.000957627	-0.705796
ENSG00000187118	CMC1	0.0176515	-0.262295
ENSG00000153815	CMIP	0.00140986	-0.200474
ENSG00000134326	CMPK2	0.00470622	0.359165
ENSG00000140931	CMTM3	0.00636412	-0.286369
ENSG00000170293	CMTM8	0.0246719	-0.437656
ENSG00000150656	CNDP1	0.00272686	1.64663
ENSG00000174871	CNIH2	0.0290898	-0.43296
ENSG00000064666	CNN2	0.0314548	0.166311
ENSG00000158158	CNNM4	0.0308633	-0.22714
ENSG00000182973	CNOT10	0.0334362	0.181059
ENSG00000138767	CNOT6L	0.0375827	0.199482
ENSG00000176563	CNTD1	0.00264588	0.502636
ENSG00000242689	CNTF	0.0289237	0.662509
ENSG00000170037	CNTROB	0.0279332	-0.102315
ENSG00000068120	COASY	8.6837e-06	-0.632064
ENSG00000103051	COG4	0.00597145	0.20665
ENSG00000213380	COG8	0.00219285	-0.26939
ENSG00000121058	COIL	0.0235226	0.216875
ENSG00000108821	COL1A1	0.0378036	-0.751508
ENSG00000113163	COL4A3BP	0.045878	0.254683
ENSG00000114270	COL7A1	0.00467923	0.600044
ENSG00000092758	COL9A3	0.000301602	-0.499218
ENSG00000130309	COLGALT1	0.00126126	-0.44119
ENSG00000148444	COMMD3	0.0123304	0.46814
ENSG00000149600	COMMD7	0.00129293	0.750431
ENSG00000122218	COPA	0.0163184	0.249233
ENSG00000129083	COPB1	0.0454222	0.205024
ENSG00000184432	COPB2	0.037256	0.265551
ENSG00000105669	COPE	0.0262258	-0.328326
ENSG00000172301	COPRS	0.0446365	-0.424249
ENSG00000141030	COPS3	0.0179543	0.260846
ENSG00000168090	COPS6	0.01893	-0.263689
ENSG00000111652	COPS7A	0.0485031	-0.205678
ENSG00000144524	COPS7B	0.00195393	-0.200596
ENSG00000111481	COPZ1	0.0125943	0.330375
ENSG00000135469	COQ10A	0.0298515	0.409497
ENSG00000167113	COQ4	0.0241096	-0.278482
ENSG00000123815	COQ8B	0.00195365	-0.725269
ENSG00000102879	CORO1A	0.00278521	-0.337626
ENSG00000172725	CORO1B	0.0126709	-0.568313
ENSG00000167549	CORO6	0.00291165	-0.841299
ENSG00000103187	COTL1	0.000665172	-0.372942
ENSG00000163626	COX18	0.0360961	-0.434443
ENSG00000213025	COX20P1	0.0173114	-0.28154
ENSG00000160471	COX6B2	0.0411479	-1.90168
ENSG00000176340	COX8A	0.00362136	-0.89985
ENSG00000137449	CPEB2	0.00231745	-1.3292
ENSG00000168993	CPLX1	0.015017	-0.463442
ENSG00000214078	CPNE1	0.000376031	-0.356382
ENSG00000178773	CPNE7	0.00258441	-0.585759
ENSG00000080819	CPOX	0.00128938	-0.451275
ENSG00000071894	CPSF1	0.000557983	-0.470783
ENSG00000160917	CPSF4	0.00111551	-0.412638
ENSG00000149532	CPSF7	0.0156032	0.0645677
ENSG00000224051	CPTP	0.026985	-0.440601
ENSG00000106066	CPVL	0.043898	-0.158962
ENSG00000088882	CPXM1	0.0136236	-0.33282
ENSG00000117322	CR2	0.00019136	-1.93203
ENSG00000231527	CR769775.1	0.00949529	-0.764948
ENSG00000231838	CR769775.2	0.0461727	-1.97405
ENSG00000284471	CR769775.4	0.00963001	-0.61368
ENSG00000166426	CRABP1	0.0246106	-0.452706
ENSG00000095321	CRAT	0.0255251	-0.390223
ENSG00000113851	CRBN	0.0285355	0.175922
ENSG00000241258	CRCP	0.00544138	0.210794
ENSG00000182158	CREB3L2	0.00160318	0.28259
ENSG00000060566	CREB3L3	0.00608246	0.357314
ENSG00000143578	CREB3L4	0.00841036	-0.27362
ENSG00000111269	CREBL2	0.00212757	0.442936
ENSG00000164463	CREBRF	0.000842847	0.536761
ENSG00000163703	CRELD1	0.00759783	-0.503225
ENSG00000119878	CRIPT	0.0457269	-0.668121
ENSG00000167193	CRK	0.00275713	-0.421062
ENSG00000205755	CRLF2	0.0409514	-1.81853
ENSG00000005469	CROT	0.000293635	0.747446
ENSG00000213139	CRYGS	0.0308524	0.56806
ENSG00000103653	CSK	0.00253308	-0.363107
ENSG00000141551	CSNK1D	0.00405812	0.105181
ENSG00000213923	CSNK1E	0.000846118	-0.334
ENSG00000144655	CSRNP1	0.000736467	-0.647414
ENSG00000110925	CSRNP2	0.0296278	0.24701
ENSG00000159176	CSRP1	0.0397916	0.159934
ENSG00000159692	CTBP1	0.00473506	-0.244513
ENSG00000196810	CTBP1-DT	0.0189464	-0.255978
ENSG00000249825	CTD-2201I18.1	0.0488513	-0.192451
ENSG00000144579	CTDSP1	0.00136771	-0.352741
ENSG00000175215	CTDSP2	0.0153257	0.119494
ENSG00000144677	CTDSPL	0.000738173	-0.259885
ENSG00000137770	CTDSPL2	0.0172317	-0.304791
ENSG00000134030	CTIF	0.0257998	-0.449112
ENSG00000168036	CTNNB1	0.0271861	0.243136
ENSG00000198561	CTNND1	0.00313938	0.497626
ENSG00000171793	CTPS1	0.00117201	-0.195677
ENSG00000162438	CTRC	0.00428531	2.13991
ENSG00000164733	CTSB	0.000629803	-0.477809
ENSG00000172543	CTSW	0.0317349	0.230068
ENSG00000085733	CTTN	0.000495486	-1.54167
ENSG00000178531	CTXN1	0.00825239	-0.775676
ENSG00000275496	CU633906.1	0.0167309	0.333316
ENSG00000055130	CUL1	0.011382	0.311802
ENSG00000044090	CUL7	0.000745357	-0.513307
ENSG00000112659	CUL9	0.00693593	-0.327287
ENSG00000273559	CWC25	0.00272352	-0.27281
ENSG00000168329	CX3CR1	0.00122476	-1.39512
ENSG00000121966	CXCR4	0.00502838	0.33927
ENSG00000185753	CXorf38	0.039528	-0.200844
ENSG00000204165	CXorf65	0.00461338	-1.05654
ENSG00000154832	CXXC1	0.00359001	-0.199046
ENSG00000168772	CXXC4	0.0260742	0.773012
ENSG00000171604	CXXC5	0.000761006	0.725883
ENSG00000103018	CYB5B	0.013958	0.312267
ENSG00000100243	CYB5R3	0.00935846	-0.21649
ENSG00000215883	CYB5RL	0.0390299	0.465625
ENSG00000051523	CYBA	0.0436129	-0.200195
ENSG00000071967	CYBRD1	0.00312336	0.364461
ENSG00000179091	CYC1	0.00947529	-0.463635
ENSG00000273749	CYFIP1	0.000123658	-0.511972
ENSG00000055163	CYFIP2	0.000333855	0.54171
ENSG00000119004	CYP20A1	0.0237778	0.322322
ENSG00000100197	CYP2D6	0.00100236	-0.831763
ENSG00000130649	CYP2E1	0.000454071	1.20567
ENSG00000155016	CYP2U1	0.0105838	0.420087
ENSG00000021461	CYP3A43	0.00289773	-1.98598
ENSG00000036530	CYP46A1	0.0155869	1.78538
ENSG00000228314	CYP4F29P	0.00241205	-0.29614
ENSG00000233588	CYP51A1P2	0.01613	0.872255
ENSG00000108669	CYTH1	0.0212135	0.12216
ENSG00000105443	CYTH2	0.0134395	-0.191912
ENSG00000100055	CYTH4	0.0338918	0.66426
ENSG00000180902	D2HGDH	0.00174332	-0.617078
ENSG00000146122	DAAM2	0.000317707	-1.38635
ENSG00000173406	DAB1	0.0143477	0.731082
ENSG00000164535	DAGLB	0.0216538	-0.26433
ENSG00000226950	DANCR	0.00305089	-0.520377
ENSG00000117593	DARS2	0.033942	0.249345
ENSG00000105516	DBP	0.0150391	-0.293597
ENSG00000132017	DCAF15	0.0232362	-0.154873
ENSG00000139990	DCAF5	9.20294e-05	0.47041
ENSG00000136485	DCAF7	0.0307204	-0.174819
ENSG00000172992	DCAKD	0.006219	0.259067
ENSG00000166341	DCHS1	0.00633461	-0.303303
ENSG00000198924	DCLRE1A	0.0173494	0.327966
ENSG00000152457	DCLRE1C	0.0147376	0.276374
ENSG00000151065	DCP1B	0.00456918	0.445018
ENSG00000163354	DCST2	0.00336316	-2.30689
ENSG00000129187	DCTD	0.0322732	-0.13845
ENSG00000204843	DCTN1	0.0261678	-0.130417
ENSG00000175203	DCTN2	0.0314726	-0.189038
ENSG00000166847	DCTN5	0.0228033	0.23075
ENSG00000104671	DCTN6	0.00114599	0.47619
ENSG00000137692	DCUN1D5	0.0463042	-0.310811
ENSG00000169738	DCXR	0.0469193	-0.345761
ENSG00000153904	DDAH1	0.00104137	-1.0007
ENSG00000213722	DDAH2	0.0058626	-0.357005
ENSG00000175197	DDIT3	0.00458989	0.514824
ENSG00000168209	DDIT4	0.00045595	-0.86836
ENSG00000181418	DDN	0.0105716	-0.95665
ENSG00000236397	DDX11L2	0.0369628	-0.479854
ENSG00000064703	DDX20	0.00734686	0.182735
ENSG00000109832	DDX25	0.0267882	-0.372039
ENSG00000234006	DDX39B-AS1	0.0195978	1.91483
ENSG00000215301	DDX3X	0.049803	0.200977
ENSG00000183258	DDX41	0.0106809	-0.297652
ENSG00000108654	DDX5	0.00190808	0.245525
ENSG00000278053	DDX52	0.0248741	0.248958
ENSG00000123064	DDX54	0.0113673	-0.30854
ENSG00000136271	DDX56	0.0333533	-0.156918
ENSG00000107201	DDX58	0.00749543	0.31219
ENSG00000118197	DDX59	0.0435079	0.257321
ENSG00000110367	DDX6	0.0126479	0.349401
ENSG00000181381	DDX60L	0.000978259	0.330132
ENSG00000177030	DEAF1	0.000963361	-0.346745
ENSG00000119522	DENND1A	0.0258407	-0.201026
ENSG00000162777	DENND2D	0.00188817	0.708007
ENSG00000184014	DENND5A	0.0111194	-0.181696
ENSG00000023697	DERA	0.014789	0.611662
ENSG00000136986	DERL1	0.0124853	0.411152
ENSG00000072849	DERL2	0.00033673	0.365862
ENSG00000100418	DESI1	0.0144441	-0.252246
ENSG00000185000	DGAT1	0.0146002	-0.344914
ENSG00000273311	DGCR11	0.0359411	1.24971
ENSG00000128185	DGCR6L	0.00276491	-0.439279
ENSG00000128191	DGCR8	0.0290636	0.156842
ENSG00000065357	DGKA	0.0340811	-0.15385
ENSG00000077044	DGKD	0.000647311	-0.427992
ENSG00000058866	DGKG	0.00636501	1.38758
ENSG00000145214	DGKQ	0.0422076	-0.228951
ENSG00000149091	DGKZ	0.00188416	-0.419114
ENSG00000179611	DGKZP1	0.0373225	-0.409337
ENSG00000237883	DGUOK-AS1	0.03625	0.432864
ENSG00000116133	DHCR24	0.000620181	0.910476
ENSG00000172893	DHCR7	0.0165389	0.219519
ENSG00000104808	DHDH	0.0448367	0.575072
ENSG00000102967	DHODH	0.000738705	-0.597802
ENSG00000095059	DHPS	0.0203985	0.563052
ENSG00000278535	DHRS11	0.0136717	-0.491447
ENSG00000109606	DHX15	0.00418512	0.305221
ENSG00000204560	DHX16	0.0240868	-0.0818846
ENSG00000067248	DHX29	0.02936	0.329731
ENSG00000132153	DHX30	0.000567464	-0.3068
ENSG00000134815	DHX34	0.00857801	0.375777
ENSG00000101452	DHX35	0.0020321	0.161406
ENSG00000174953	DHX36	0.0209261	0.164421
ENSG00000150990	DHX37	0.0196669	-0.294483
ENSG00000140829	DHX38	0.0415739	-0.100499
ENSG00000108771	DHX58	0.00676749	-0.328922
ENSG00000235706	DICER1-AS1	0.00241856	-0.689889
ENSG00000258498	DIO3OS	0.00464412	3.03969
ENSG00000144535	DIS3L2	0.0327805	-0.251277
ENSG00000150764	DIXDC1	0.0314487	-0.416162
ENSG00000150672	DLG2	0.0181898	-1.87977
ENSG00000132535	DLG4	0.0204348	-0.340278
ENSG00000151208	DLG5	0.00135799	-0.523162
ENSG00000171462	DLK2	0.033938	-0.828358
ENSG00000108813	DLX4	0.0211391	-0.880552
ENSG00000137038	DMAC1	0.0167405	-0.518591
ENSG00000178028	DMAP1	0.00873759	0.198239
ENSG00000198947	DMD	0.0270583	0.518273
ENSG00000104936	DMPK	0.0199722	-0.151684
ENSG00000269502	DMRTC1	0.029968	-1.10284
ENSG00000135164	DMTF1	0.00107641	0.464925
ENSG00000158856	DMTN	0.0108091	0.640817
ENSG00000138346	DNA2	0.0211119	0.184152
ENSG00000167646	DNAAF3	0.00743478	-1.66456
ENSG00000187775	DNAH17	0.020331	-0.332622
ENSG00000132002	DNAJB1	0.000777329	0.29207
ENSG00000090520	DNAJB11	0.0215795	0.388558
ENSG00000148719	DNAJB12	0.00582403	0.0906073
ENSG00000187726	DNAJB13	0.0169079	0.969816
ENSG00000135924	DNAJB2	0.00216877	0.624445
ENSG00000170464	DNAJC18	0.00192084	0.462017
ENSG00000170946	DNAJC24	0.0401591	0.298097
ENSG00000110011	DNAJC4	0.0298615	-0.277374
ENSG00000101152	DNAJC5	0.0155376	0.196338
ENSG00000168259	DNAJC7	0.00305249	0.510813
ENSG00000119661	DNAL1	0.000967604	0.195307
ENSG00000179532	DNHD1	0.00166838	-0.897833
ENSG00000259660	DNM1P47	0.00088038	-0.931989
ENSG00000235370	DNM1P51	0.0185914	2.57158
ENSG00000130816	DNMT1	0.00127365	-0.23023
ENSG00000088305	DNMT3B	0.000332692	0.631546
ENSG00000123992	DNPEP	0.0173604	-0.378556
ENSG00000112667	DNPH1	0.00112936	-0.925907
ENSG00000149927	DOC2A	0.0425614	-0.46271
ENSG00000231793	DOC2GP	0.038337	-1.08431
ENSG00000135905	DOCK10	0.0176288	0.271181
ENSG00000147459	DOCK5	0.042648	-0.567726
ENSG00000107099	DOCK8	0.0133363	0.216319
ENSG00000088387	DOCK9	0.00242199	0.550724
ENSG00000129932	DOHH	0.037083	-0.372877
ENSG00000125170	DOK4	0.00146075	0.585854
ENSG00000159147	DONSON	0.0254071	0.116943
ENSG00000104885	DOT1L	0.000808711	-0.600241
ENSG00000172269	DPAGT1	0.00705291	-0.251356
ENSG00000166171	DPCD	0.0091525	1.21863
ENSG00000167261	DPEP2	0.0493492	-1.24519
ENSG00000011332	DPF1	0.0161125	-0.350206
ENSG00000205683	DPF3	0.00141119	0.77173
ENSG00000132768	DPH2	0.0316685	-0.176381
ENSG00000179085	DPM3	0.0260014	-0.246109
ENSG00000176978	DPP7	0.00090665	-0.786828
ENSG00000142002	DPP9	0.00371009	0.295702
ENSG00000173852	DPY19L1	0.0104692	1.05764
ENSG00000156162	DPY19L4	0.0154445	0.305983
ENSG00000188641	DPYD	0.000821898	0.155957
ENSG00000144045	DQX1	0.0194241	0.619027
ENSG00000171962	DRC3	0.0406395	0.547266
ENSG00000108591	DRG2	0.0278863	-0.203535
ENSG00000102385	DRP2	0.0185092	0.763215
ENSG00000177103	DSCAML1	0.0203111	0.639346
ENSG00000149636	DSN1	0.0440372	0.205895
ENSG00000047579	DTNBP1	0.000163391	0.513916
ENSG00000135144	DTX1	9.8136e-06	-1.81675
ENSG00000243701	DUBR	0.0271455	-0.520508
ENSG00000169718	DUS1L	0.00981756	-0.295253
ENSG00000167264	DUS2	0.037586	-0.134992
ENSG00000141994	DUS3L	0.00394781	-0.41039
ENSG00000105865	DUS4L	0.0228259	0.233186
ENSG00000143507	DUSP10	0.0284625	0.274624
ENSG00000081721	DUSP12	0.037658	0.359851
ENSG00000158050	DUSP2	0.04009	-0.636906
ENSG00000108861	DUSP3	0.00381084	-0.684842
ENSG00000120875	DUSP4	0.00320752	-1.08815
ENSG00000138166	DUSP5	0.0166074	-0.746766
ENSG00000183929	DUSP5P1	0.0391054	-0.684454
ENSG00000164086	DUSP7	0.00491333	-0.589795
ENSG00000184545	DUSP8	0.00208712	-0.882242
ENSG00000225171	DUTP6	0.0279774	-0.87935
ENSG00000107404	DVL1	8.22022e-06	-0.797565
ENSG00000264364	DYNLL2	0.00625862	0.333271
ENSG00000125971	DYNLRB1	0.0245412	0.09912
ENSG00000198919	DZIP3	0.0449503	0.154869
ENSG00000101412	E2F1	0.0273705	-0.264192
ENSG00000007968	E2F2	1.20593e-05	0.39437
ENSG00000133740	E2F5	0.0152214	-0.434062
ENSG00000226885	E2F6P3	0.00400233	0.718968
ENSG00000165891	E2F7	0.0447862	0.140236
ENSG00000129173	E2F8	0.0245204	0.209074
ENSG00000103356	EARS2	0.0107721	-0.337836
ENSG00000147155	EBP	0.0246429	0.184722
ENSG00000117298	ECE1	0.0358081	-0.195309
ENSG00000198721	ECI2	0.0265477	-0.290231
ENSG00000130159	ECSIT	0.0177475	-0.343541
ENSG00000158813	EDA	0.0375157	-0.717013
ENSG00000101210	EEF1A2	0.0274762	-0.569849
ENSG00000104529	EEF1D	0.019827	-0.13726
ENSG00000167658	EEF2	8.91554e-05	-0.338604
ENSG00000103319	EEF2K	0.00132574	-0.427601
ENSG00000132394	EEFSEC	0.0142418	-0.242665
ENSG00000172771	EFCAB12	0.0360844	-0.124549
ENSG00000159658	EFCAB14	0.00547055	0.26936
ENSG00000203666	EFCAB2	0.0268411	0.723636
ENSG00000172638	EFEMP2	0.00339948	-0.961303
ENSG00000163576	EFHB	0.00152672	-0.752347
ENSG00000096093	EFHC1	0.0089307	0.44171
ENSG00000140598	EFL1	0.00737192	-0.12914
ENSG00000143590	EFNA3	6.58936e-05	-1.16743
ENSG00000243364	EFNA4	0.000273307	-0.540466
ENSG00000108883	EFTUD2	0.031556	-0.183057
ENSG00000172889	EGFL7	0.00467549	-1.18849
ENSG00000135766	EGLN1	0.00296375	-0.432697
ENSG00000129521	EGLN3	0.0148719	-0.924969
ENSG00000120738	EGR1	0.00247568	-0.555812
ENSG00000173442	EHBP1L1	0.0208767	-0.384435
ENSG00000204371	EHMT2	0.0109655	-0.296687
ENSG00000149547	EI24	0.00275272	-0.366562
ENSG00000173812	EIF1	0.0377524	-0.138756
ENSG00000175376	EIF1AD	0.0131682	0.184425
ENSG00000086232	EIF2AK1	0.000964421	-0.450855
ENSG00000172071	EIF2AK3	0.0108027	0.325713
ENSG00000119718	EIF2B2	0.0330363	-0.261271
ENSG00000143486	EIF2D	0.0025676	-0.398326
ENSG00000125977	EIF2S2	0.0238311	-0.309519
ENSG00000234882	EIF3EP1	0.0104735	0.814349
ENSG00000130811	EIF3G	0.0176915	-0.18875
ENSG00000084623	EIF3I	0.0271934	-0.254776
ENSG00000100129	EIF3L	0.00565601	0.141068
ENSG00000225031	EIF4BP7	0.0359329	-0.198472
ENSG00000163412	EIF4E3	0.00810689	-0.528229
ENSG00000187840	EIF4EBP1	0.00171124	-0.65355
ENSG00000184708	EIF4ENIF1	0.0447775	0.198831
ENSG00000114867	EIF4G1	0.0135185	-0.237369
ENSG00000110321	EIF4G2	0.0164931	0.271834
ENSG00000075151	EIF4G3	0.0454505	-0.322775
ENSG00000100664	EIF5	0.0116837	0.431406
ENSG00000132507	EIF5A	0.0379808	-0.239471
ENSG00000032389	EIPR1	0.0236967	-0.238203
ENSG00000141642	ELAC1	0.00432644	0.5121
ENSG00000006744	ELAC2	0.00509591	-0.361776
ENSG00000109381	ELF2	0.0279592	0.208097
ENSG00000102034	ELF4	0.00129662	0.632786
ENSG00000243902	ELFN2	0.0410596	2.51223
ENSG00000111145	ELK3	0.00340601	-0.59634
ENSG00000105656	ELL	0.0166039	-0.417001
ENSG00000062598	ELMO2	0.00824441	0.305258
ENSG00000102890	ELMO3	0.00868562	-1.20179
ENSG00000103363	ELOB	0.0276386	-0.303117
ENSG00000066322	ELOVL1	0.00764594	0.363326
ENSG00000197977	ELOVL2	0.0181397	0.383784
ENSG00000012660	ELOVL5	0.0281716	0.196261
ENSG00000170522	ELOVL6	0.00747482	0.677281
ENSG00000170571	EMB	0.00112789	0.610815
ENSG00000161671	EMC10	0.00525959	-0.390075
ENSG00000125037	EMC3	0.0105526	0.2737
ENSG00000125746	EML2	0.00165664	-0.950324
ENSG00000134531	EMP1	0.00534971	-1.28183
ENSG00000142227	EMP3	0.00828903	-0.364664
ENSG00000167136	ENDOG	0.0106462	-0.725939
ENSG00000173818	ENDOV	0.0263237	-0.354884
ENSG00000106991	ENG	0.0344792	-1.69846
ENSG00000167280	ENGASE	0.00791835	-0.359707
ENSG00000124074	ENKD1	0.00599215	-0.55432
ENSG00000074800	ENO1	0.00613703	-0.42635
ENSG00000111674	ENO2	0.000181837	-0.593671
ENSG00000108515	ENO3	0.0057394	-0.299727
ENSG00000145293	ENOPH1	0.00447182	-0.79459
ENSG00000138185	ENTPD1	0.0358389	-0.4816
ENSG00000197217	ENTPD4	0.0406224	0.185269
ENSG00000197586	ENTPD6	0.00272461	-0.427036
ENSG00000198018	ENTPD7	0.0239981	-0.319211
ENSG00000165689	ENTR1	0.00331453	-0.390137
ENSG00000163378	EOGT	0.0338987	0.460706
ENSG00000183495	EP400	0.0389943	-0.26255
ENSG00000088367	EPB41L1	0.0157286	-0.80262
ENSG00000095203	EPB41L4B	0.0437776	-0.67579
ENSG00000120616	EPC1	0.0298576	0.161397
ENSG00000145242	EPHA5	0.0127613	1.07393
ENSG00000133216	EPHB2	0.0293285	-1.18752
ENSG00000106123	EPHB6	0.00112052	-0.39603
ENSG00000143819	EPHX1	0.0420105	-0.300409
ENSG00000120915	EPHX2	0.000801228	-0.576481
ENSG00000172031	EPHX4	0.0467226	-0.8232
ENSG00000112425	EPM2A	0.00999385	-0.263119
ENSG00000063245	EPN1	0.0017197	-0.416093
ENSG00000072134	EPN2	0.00706507	-0.674044
ENSG00000273604	EPOP	0.0164804	-0.314611
ENSG00000085832	EPS15	0.0172086	0.214501
ENSG00000121053	EPX	0.0416666	-0.566519
ENSG00000164307	ERAP1	0.0398748	0.193237
ENSG00000065361	ERBB3	0.0164702	-1.34774
ENSG00000112851	ERBIN	0.00778527	0.302474
ENSG00000104884	ERCC2	0.00109191	-0.714029
ENSG00000163161	ERCC3	0.0235072	0.181804
ENSG00000186871	ERCC6L	0.0267693	0.348454
ENSG00000105722	ERF	0.0268527	-0.438975
ENSG00000133935	ERG28	0.000148842	0.492004
ENSG00000113719	ERGIC1	0.00894524	0.113117
ENSG00000087502	ERGIC2	0.00357858	-0.501114
ENSG00000196678	ERI2	0.00316324	0.585365
ENSG00000233602	ERI3-IT1	0.0336209	-1.81675
ENSG00000165837	ERICH6B	0.0242577	1.70377
ENSG00000130023	ERMARD	0.00203881	0.32706
ENSG00000233056	ERVH48-1	0.00280015	-0.74548
ENSG00000142396	ERVK3-1	0.000719218	0.450622
ENSG00000269486	ERVK9-11	0.0153442	-3.91347
ENSG00000171320	ESCO2	0.0125041	0.299934
ENSG00000104413	ESRP1	0.00807636	-0.360393
ENSG00000171503	ETFDH	0.00179327	0.118606
ENSG00000105755	ETHE1	0.048915	-0.588576
ENSG00000139163	ETNK1	0.00658984	-0.622722
ENSG00000143845	ETNK2	0.00763025	-0.554021
ENSG00000164089	ETNPPL	0.0107866	2.80774
ENSG00000175832	ETV4	0.0151501	-0.877439
ENSG00000244405	ETV5	0.00311169	0.545039
ENSG00000185862	EVI2B	0.0388111	0.304954
ENSG00000142459	EVI5L	0.00716522	-0.199038
ENSG00000196405	EVL	0.00342704	-0.358103
ENSG00000182944	EWSR1	0.00509597	0.0954481
ENSG00000081177	EXD2	0.0473651	0.296053
ENSG00000180104	EXOC3	0.000477363	-0.185499
ENSG00000179044	EXOC3L1	0.00340496	-0.688264
ENSG00000182473	EXOC7	0.00723986	0.131072
ENSG00000116903	EXOC8	0.0362244	0.17589
ENSG00000130713	EXOSC2	0.0442616	0.0896234
ENSG00000178896	EXOSC4	0.023961	-0.372244
ENSG00000077348	EXOSC5	0.0147952	-0.636907
ENSG00000223496	EXOSC6	0.0256726	-0.233278
ENSG00000075914	EXOSC7	0.00506909	-0.275813
ENSG00000108799	EZH1	0.0014871	0.402515
ENSG00000106462	EZH2	0.00392605	0.202149
ENSG00000131187	F12	0.000380167	-0.809718
ENSG00000198734	F5	0.00757796	2.99264
ENSG00000185010	F8	0.0462557	0.561251
ENSG00000162585	FAAP20	0.00600377	-0.348512
ENSG00000168040	FADD	0.00889338	-0.581348
ENSG00000149485	FADS1	0.00106906	0.363184
ENSG00000134824	FADS2	0.00964437	0.296954
ENSG00000113194	FAF2	0.00394605	0.193524
ENSG00000103876	FAH	0.00370771	-0.367458
ENSG00000115042	FAHD2A	0.000740857	-0.379423
ENSG00000231584	FAHD2CP	0.0321795	-0.196586
ENSG00000065809	FAM107B	0.00222991	-0.275226
ENSG00000125898	FAM110A	0.0315175	-0.353002
ENSG00000166801	FAM111A	0.000753791	0.399514
ENSG00000138439	FAM117B	0.000153725	-1.03713
ENSG00000188938	FAM120AOS	0.0292263	0.181509
ENSG00000112584	FAM120B	0.00981277	0.24975
ENSG00000156504	FAM122B	0.00069774	0.295964
ENSG00000150510	FAM124A	0.0044004	-0.403381
ENSG00000136830	FAM129B	0.000157695	-0.477346
ENSG00000175182	FAM131A	0.0292848	-0.241708
ENSG00000234545	FAM133B	0.0387719	0.298342
ENSG00000138640	FAM13A	0.0424067	-0.449879
ENSG00000031003	FAM13B	0.00169923	0.870829
ENSG00000268350	FAM156A	0.000391408	-0.286555
ENSG00000179304	FAM156B	0.00159711	-0.26053
ENSG00000151553	FAM160B1	0.0112972	0.199741
ENSG00000114023	FAM162A	0.0468868	-0.411637
ENSG00000054965	FAM168A	0.00936744	0.227863
ENSG00000148468	FAM171A1	0.000833979	-0.878011
ENSG00000161682	FAM171A2	0.0110592	-0.676412
ENSG00000113391	FAM172A	0.0116329	0.389303
ENSG00000150756	FAM173B	0.025567	-0.340561
ENSG00000174132	FAM174A	0.00625742	-1.71922
ENSG00000125804	FAM182A	0.00711998	-0.786053
ENSG00000135436	FAM186B	0.0362253	-0.738674
ENSG00000146067	FAM193B	0.00262322	-0.730253
ENSG00000123575	FAM199X	0.0212862	0.356827
ENSG00000124098	FAM210B	0.0113845	-0.328086
ENSG00000047346	FAM214A	0.0181338	0.342224
ENSG00000204856	FAM216A	0.0261685	-0.453195
ENSG00000196227	FAM217B	0.0411592	0.213298
ENSG00000178761	FAM219B	0.0213288	-0.643677
ENSG00000188732	FAM221A	0.00306297	0.211928
ENSG00000230663	FAM224B	0.0122881	-1.02833
ENSG00000269911	FAM226B	0.0114359	-0.739624
ENSG00000219626	FAM228B	0.0303186	0.638286
ENSG00000084444	FAM234B	0.0109554	-0.288722
ENSG00000174749	FAM241A	8.22328e-05	-1.07325
ENSG00000222018	FAM243A	0.0458047	-0.483911
ENSG00000274026	FAM27E3	0.0424655	-0.771158
ENSG00000071859	FAM50A	0.00895816	0.365472
ENSG00000154511	FAM69A	0.00224552	-0.549072
ENSG00000165716	FAM69B	0.00101447	-0.466621
ENSG00000142530	FAM71E1	0.010276	-1.15657
ENSG00000263513	FAM72C	0.0140542	0.215298
ENSG00000215784	FAM72D	0.0368327	0.194286
ENSG00000126882	FAM78A	0.0037698	-0.48947
ENSG00000168672	FAM84B	0.0457397	-0.441527
ENSG00000186234	FAM86MP	0.0256159	1.78001
ENSG00000269118	FAM90A28P	0.0010918	-4.41054
ENSG00000242352	FAM91A3P	0.0282879	0.694547
ENSG00000158169	FANCC	0.00892941	0.251669
ENSG00000144554	FANCD2	0.0190816	-0.290051
ENSG00000183161	FANCF	0.00555102	-0.251584
ENSG00000006607	FARP2	0.0105993	-0.255824
ENSG00000179115	FARSA	0.0243311	-0.20605
ENSG00000026103	FAS	0.00108162	0.810353
ENSG00000164896	FASTK	0.0163282	-0.227826
ENSG00000188878	FBF1	0.00363383	-0.379432
ENSG00000105202	FBL	0.0157413	-0.17659
ENSG00000140092	FBLN5	0.015728	-0.738618
ENSG00000156860	FBRS	0.0122411	-0.313108
ENSG00000112787	FBRSL1	0.0133712	-0.386377
ENSG00000127452	FBXL12	0.0138644	0.384678
ENSG00000171823	FBXL14	0.000615287	-0.336643
ENSG00000127585	FBXL16	0.00177696	-0.94749
ENSG00000099364	FBXL19	0.0407586	-0.360869
ENSG00000260852	FBXL19-AS1	0.0339127	-0.116157
ENSG00000005812	FBXL3	0.020916	0.32286
ENSG00000182325	FBXL6	0.0297191	-0.38837
ENSG00000110429	FBXO3	0.00144121	0.353586
ENSG00000118496	FBXO30	0.0434902	0.337738
ENSG00000156804	FBXO32	0.0251488	0.69341
ENSG00000178974	FBXO34	0.0413209	0.209511
ENSG00000163013	FBXO41	0.0143767	-0.406473
ENSG00000174013	FBXO45	0.034559	-0.125041
ENSG00000112029	FBXO5	0.00233561	0.435618
ENSG00000100225	FBXO7	0.0261344	-0.301667
ENSG00000112146	FBXO9	0.00135472	0.55319
ENSG00000072803	FBXW11	0.0438565	0.223339
ENSG00000119402	FBXW2	0.0301049	0.195469
ENSG00000159069	FBXW5	0.001154	-0.56503
ENSG00000174989	FBXW8	0.0494113	-0.238439
ENSG00000275395	FCGBP	0.0134373	-0.164485
ENSG00000130475	FCHO1	0.011507	-0.302649
ENSG00000137478	FCHSD2	0.0320659	0.302918
ENSG00000079459	FDFT1	0.00143494	0.59929
ENSG00000160752	FDPS	0.000137591	0.540155
ENSG00000225462	FDPSP1	0.040675	1.35106
ENSG00000255561	FDXACB1	0.00214382	0.306104
ENSG00000265296	FEM1AP2	0.0301345	2.54816
ENSG00000088340	FER1L4	0.0138169	-0.469688
ENSG00000149557	FEZ1	0.00664685	-1.40828
ENSG00000102302	FGD1	0.00324476	-0.457462
ENSG00000225733	FGD5-AS1	0.0404774	0.22113
ENSG00000161958	FGF11	0.0493075	-0.791689
ENSG00000158815	FGF17	0.0445687	0.710312
ENSG00000137441	FGFBP2	0.00103434	-4.75273
ENSG00000077782	FGFR1	0.00999791	0.156547
ENSG00000172456	FGGY	0.00238809	-0.452676
ENSG00000172500	FIBP	0.0014342	-0.608926
ENSG00000112367	FIG4	0.00228911	0.643454
ENSG00000132436	FIGNL1	0.0162236	0.160803
ENSG00000168386	FILIP1L	0.00135938	0.962338
ENSG00000179431	FJX1	0.0175631	-1.47274
ENSG00000134285	FKBP11	0.0187669	-0.426436
ENSG00000119321	FKBP15	0.0127956	-0.194235
ENSG00000004478	FKBP4	0.00407027	-0.433437
ENSG00000096060	FKBP5	0.00686752	0.395515
ENSG00000105701	FKBP8	0.00108782	-0.63723
ENSG00000177731	FLII	0.000209329	-0.689821
ENSG00000275620	FLJ16779	0.00949919	-0.797649
ENSG00000179743	FLJ37453	0.00551673	-0.411097
ENSG00000237753	FLJ42351	0.0454433	-0.897237
ENSG00000196924	FLNA	0.000380235	-0.528162
ENSG00000136068	FLNB	0.0224866	-0.276934
ENSG00000184922	FMNL1	0.0028829	0.20554
ENSG00000102081	FMR1	0.00336304	0.236709
ENSG00000268066	FMR1-AS1	0.00139397	-1.84314
ENSG00000115414	FN1	0.0220812	-0.243174
ENSG00000167363	FN3K	0.0175621	-1.09097
ENSG00000137942	FNBP1L	0.0487097	0.312154
ENSG00000228594	FNDC10	0.0187695	-0.68343
ENSG00000052795	FNIP2	0.0401451	-0.271448
ENSG00000223695	FO393418.1	0.0274179	-3.66011
ENSG00000279457	FO538757.1	0.0166382	-0.24705
ENSG00000075426	FOSL2	0.0079876	-1.23286
ENSG00000170608	FOXA3	0.0389206	1.27852
ENSG00000171956	FOXB1	0.0252466	0.33097
ENSG00000186564	FOXD2	0.0218106	-0.370412
ENSG00000237424	FOXD2-AS1	0.0048453	-0.526744
ENSG00000111206	FOXM1	0.00571259	0.215337
ENSG00000118689	FOXO3	0.00514495	-0.322424
ENSG00000110074	FOXRED1	0.00548134	-0.576098
ENSG00000277991	FP236241.1	0.0169055	0.330873
ENSG00000275464	FP565260.1	0.0128497	-0.641588
ENSG00000280433	FP565260.6	0.0208147	0.163829
ENSG00000136877	FPGS	0.019797	-0.454056
ENSG00000138759	FRAS1	0.011489	-1.35531
ENSG00000149531	FRG1BP	0.0243375	0.189843
ENSG00000276291	FRG1HP	0.0117538	0.260674
ENSG00000236663	FRGCA	0.0102428	-4.21882
ENSG00000151474	FRMD4A	0.000420006	-1.3774
ENSG00000114541	FRMD4B	0.00326863	-2.02157
ENSG00000156869	FRRS1	0.00244366	-0.774711
ENSG00000073910	FRY	0.0028502	-1.60653
ENSG00000075618	FSCN1	0.00941646	-0.486116
ENSG00000163430	FSTL1	0.0136969	0.332971
ENSG00000070404	FSTL3	0.00517207	-0.930281
ENSG00000226124	FTCDNL1	0.0343852	-0.756269
ENSG00000242960	FTH1P23	0.0348026	0.593851
ENSG00000140718	FTO	0.0185386	0.209299
ENSG00000068438	FTSJ1	0.0252276	-0.412959
ENSG00000157353	FUK	0.0333892	-0.390519
ENSG00000069509	FUNDC1	0.0367492	0.272974
ENSG00000140564	FURIN	0.000634865	-0.398602
ENSG00000089280	FUS	0.0224989	0.103778
ENSG00000196968	FUT11	0.000635245	-0.751175
ENSG00000129245	FXR2	0.0126532	-0.138719
ENSG00000137731	FXYD2	0.000364532	0.830905
ENSG00000089327	FXYD5	0.0395703	0.160097
ENSG00000137726	FXYD6	0.0172808	0.343779
ENSG00000082074	FYB1	0.00312903	0.373909
ENSG00000104290	FZD3	0.0220942	-0.943808
ENSG00000164930	FZD6	0.0177519	0.418985
ENSG00000138757	G3BP2	0.00236368	-0.639656
ENSG00000160211	G6PD	0.00756016	-0.322734
ENSG00000171298	GAA	0.0014848	-1.19254
ENSG00000139112	GABARAPL1	0.00156086	0.738747
ENSG00000244879	GABPB1-AS1	0.0176977	-0.542871
ENSG00000166206	GABRB3	0.0476886	-0.224431
ENSG00000136750	GAD2	0.000589919	2.35511
ENSG00000178950	GAK	0.039004	-0.158022
ENSG00000108479	GALK1	0.0127336	-0.742745
ENSG00000119514	GALNT12	0.00613864	-0.85672
ENSG00000110328	GALNT18	0.00511822	-1.11569
ENSG00000109586	GALNT7	0.00470329	0.696895
ENSG00000130005	GAMT	0.023612	-0.303175
ENSG00000089597	GANAB	0.0451532	-0.109211
ENSG00000214013	GANC	0.00385335	0.233081
ENSG00000141441	GAREM1	0.00888078	-0.810548
ENSG00000185340	GAS2L1	0.00150316	-0.837201
ENSG00000270084	GAS5-AS1	0.0474683	0.698174
ENSG00000233695	GAS6-AS1	0.00666582	-0.949857
ENSG00000007237	GAS7	0.0126664	0.0791714
ENSG00000253669	GASAL1	0.017965	-0.319785
ENSG00000167491	GATAD2A	0.000226189	-0.481637
ENSG00000177628	GBA	0.00185612	0.292252
ENSG00000070610	GBA2	0.000998859	0.329673
ENSG00000162654	GBP4	0.0192474	-0.286153
ENSG00000100116	GCAT	0.0180336	-0.453022
ENSG00000089154	GCN1	0.0135024	-0.293567
ENSG00000187210	GCNT1	0.0146296	0.460387
ENSG00000176928	GCNT4	0.0468106	0.15752
ENSG00000174500	GCSAM	0.0131269	-0.26969
ENSG00000125965	GDF5	0.0167118	-3.16723
ENSG00000183208	GDPGP1	0.0443384	0.451207
ENSG00000164949	GEM	0.0026306	-0.712297
ENSG00000162676	GFI1	0.0143694	-0.149411
ENSG00000145990	GFOD1	0.00176997	-0.549907
ENSG00000141098	GFOD2	0.0200107	-0.159116
ENSG00000151892	GFRA1	0.00225292	-0.47652
ENSG00000125861	GFRA4	1.02412e-05	-2.87335
ENSG00000125447	GGA3	0.0415115	-0.123329
ENSG00000278311	GGNBP2	0.00921654	0.229553
ENSG00000131067	GGT7	0.0271501	0.0883112
ENSG00000213203	GIMAP1	0.00203564	-0.736126
ENSG00000179144	GIMAP7	0.0348938	-0.430296
ENSG00000101003	GINS1	0.0240772	0.219518
ENSG00000123159	GIPC1	0.0304259	-0.418161
ENSG00000179855	GIPC3	0.0396946	-1.17043
ENSG00000198835	GJC2	0.0111467	1.17939
ENSG00000165113	GKAP1	0.0373134	0.250365
ENSG00000102393	GLA	0.0155448	-0.195324
ENSG00000170266	GLB1	0.0215511	-0.15475
ENSG00000149328	GLB1L2	0.0117062	-0.65443
ENSG00000166105	GLB1L3	0.0106516	-0.295557
ENSG00000106415	GLCCI1	0.00229839	-0.356271
ENSG00000178445	GLDC	0.00558392	-0.7728
ENSG00000106571	GLI3	0.00465366	-0.555477
ENSG00000112164	GLP1R	0.0341425	-3.02155
ENSG00000168237	GLYCTK	0.000468185	-1.34987
ENSG00000196743	GM2A	0.0177647	-0.335221
ENSG00000087338	GMCL1	0.00871669	-0.461537
ENSG00000162419	GMEB1	0.0112085	0.194481
ENSG00000101216	GMEB2	0.00376506	-0.303374
ENSG00000089639	GMIP	0.000926015	-0.528388
ENSG00000250471	GMPSP1	0.0297892	-1.12295
ENSG00000088256	GNA11	0.00228088	-0.756776
ENSG00000060558	GNA15	0.000720754	-0.489698
ENSG00000114353	GNAI2	0.00843199	-0.20418
ENSG00000087258	GNAO1	0.0127154	-0.847313
ENSG00000078369	GNB1	0.0219264	-0.199458
ENSG00000172354	GNB2	0.0301208	-0.213741
ENSG00000168243	GNG4	5.40214e-05	1.36983
ENSG00000176533	GNG7	0.00796626	-0.764521
ENSG00000130119	GNL3L	0.022432	0.154552
ENSG00000259169	GNRHR2P1	0.00942878	0.306999
ENSG00000136935	GOLGA1	0.00652358	-0.220169
ENSG00000147533	GOLGA7	0.02121	0.36033
ENSG00000178115	GOLGA8Q	0.000650212	-0.684707
ENSG00000111711	GOLT1B	0.0324678	0.273661
ENSG00000114745	GORASP1	0.000149339	-0.897968
ENSG00000120053	GOT1	0.00508807	-0.266419
ENSG00000125166	GOT2	0.00238386	-0.259867
ENSG00000178732	GP5	0.0161591	2.0306
ENSG00000143167	GPA33	0.0191409	-0.466266
ENSG00000197858	GPAA1	0.000534191	-0.426036
ENSG00000076650	GPATCH1	0.0123951	0.290462
ENSG00000076716	GPC4	0.0113731	-1.77289
ENSG00000125772	GPCPD1	0.0122959	0.254847
ENSG00000167588	GPD1	0.00216714	-2.44941
ENSG00000152642	GPD1L	0.00429684	-0.450589
ENSG00000105220	GPI	0.00144002	-0.526955
ENSG00000068394	GPKOW	8.47853e-05	-0.477587
ENSG00000142751	GPN2	0.0200989	0.177204
ENSG00000136235	GPNMB	0.0398761	-1.30412
ENSG00000163328	GPR155	0.00266258	-0.942781
ENSG00000180758	GPR157	0.012729	-0.857065
ENSG00000250510	GPR162	0.00245454	-1.35937
ENSG00000147138	GPR174	0.000923775	0.492673
ENSG00000152749	GPR180	0.00909838	0.420846
ENSG00000181773	GPR3	0.00793999	-0.781197
ENSG00000178623	GPR35	0.0314493	1.25094
ENSG00000140030	GPR65	0.0296727	1.32864
ENSG00000169727	GPS1	0.0257317	-0.34548
ENSG00000160360	GPSM1	0.00927058	-0.509299
ENSG00000121957	GPSM2	0.00863487	0.230976
ENSG00000167701	GPT	0.00114458	-1.14375
ENSG00000167468	GPX4	0.0158832	-0.384882
ENSG00000089351	GRAMD1A	0.00219399	-0.504627
ENSG00000175318	GRAMD2A	0.0275938	2.75736
ENSG00000075240	GRAMD4	0.000231065	-0.526927
ENSG00000106070	GRB10	0.021373	-0.654121
ENSG00000177885	GRB2	0.0166348	0.12007
ENSG00000196208	GREB1	0.0143901	-0.60539
ENSG00000116032	GRIN3B	8.50816e-06	-3.32215
ENSG00000155974	GRIP1	0.0440141	-0.406623
ENSG00000173020	GRK2	0.000173611	-0.424354
ENSG00000100077	GRK3	0.0104626	-0.357285
ENSG00000198873	GRK5	0.00369405	-0.439735
ENSG00000237310	GS1-124K5.4	0.00250783	-0.335089
ENSG00000133937	GSC	0.000126472	-1.28869
ENSG00000104518	GSDMD	0.000392786	-0.709582
ENSG00000131149	GSE1	0.000668239	0.356267
ENSG00000105723	GSK3A	0.0268229	-0.281969
ENSG00000082701	GSK3B	0.009191	0.346189
ENSG00000100983	GSS	0.0326865	-0.183062
ENSG00000138780	GSTCD	0.011558	-0.552303
ENSG00000134184	GSTM1	0.0194019	-0.272083
ENSG00000213366	GSTM2	0.0475057	-0.223789
ENSG00000134202	GSTM3	0.0390314	-0.322797
ENSG00000084207	GSTP1	0.00298939	-0.367833
ENSG00000165417	GTF2A1	0.00423935	0.537683
ENSG00000197265	GTF2E2	0.0264271	-0.255187
ENSG00000110768	GTF2H1	0.0312759	0.394874
ENSG00000263001	GTF2I	0.037192	0.209038
ENSG00000277053	GTF2IP1	0.0111326	0.265814
ENSG00000233369	GTF2IP4	0.00632868	0.28266
ENSG00000006704	GTF2IRD1	0.00286847	-0.52828
ENSG00000196275	GTF2IRD2	0.000812553	0.845152
ENSG00000174428	GTF2IRD2B	0.00824894	0.525181
ENSG00000077235	GTF3C1	0.0336227	-0.149743
ENSG00000115207	GTF3C2	0.0122142	-0.208614
ENSG00000125484	GTF3C4	0.00883758	-0.365099
ENSG00000148308	GTF3C5	0.000474584	-0.251309
ENSG00000100226	GTPBP1	0.000355479	-0.248054
ENSG00000105793	GTPBP10	0.0219528	0.238859
ENSG00000075218	GTSE1	0.0479545	-0.092112
ENSG00000164116	GUCY1A1	0.0238986	0.45586
ENSG00000061918	GUCY1B1	0.00499877	0.304956
ENSG00000143774	GUK1	0.0290719	-0.261792
ENSG00000169919	GUSB	0.00018504	-0.395491
ENSG00000172986	GXYLT2	0.00235965	-0.726114
ENSG00000104812	GYS1	0.000395676	-0.603139
ENSG00000197540	GZMM	0.0234201	-1.0226
ENSG00000189060	H1F0	0.00657916	-0.236977
ENSG00000184897	H1FX	0.00153257	-0.599429
ENSG00000105968	H2AFV	0.0366645	0.204135
ENSG00000188486	H2AFX	0.00140568	0.458813
ENSG00000130956	HABP4	0.00114469	0.516503
ENSG00000165996	HACD1	0.00138994	0.430451
ENSG00000131373	HACL1	0.0195963	0.2857
ENSG00000138796	HADH	0.0421246	0.136076
ENSG00000063854	HAGH	0.00458769	-0.331734
ENSG00000103253	HAGHL	0.0363094	-0.98423
ENSG00000224189	HAGLR	0.0200345	0.680474
ENSG00000140511	HAPLN3	0.00656631	1.04494
ENSG00000225978	HAR1A	3.2035e-05	-1.50832
ENSG00000180423	HARBI1	0.0452672	0.415883
ENSG00000170445	HARS	0.0339258	0.228869
ENSG00000112855	HARS2	0.00644637	0.468893
ENSG00000214367	HAUS3	0.0470927	0.130526
ENSG00000092036	HAUS4	0.00587513	-0.487199
ENSG00000244734	HBB	0.0407088	1.05545
ENSG00000113070	HBEGF	0.0305332	1.45556
ENSG00000172534	HCFC1	0.00257615	-0.335043
ENSG00000235802	HCFC1-AS1	0.0155232	-0.974693
ENSG00000111727	HCFC2	0.0107761	0.525096
ENSG00000180353	HCLS1	0.0174483	0.126312
ENSG00000099822	HCN2	0.0234436	-0.492399
ENSG00000143630	HCN3	0.00352215	0.325346
ENSG00000206337	HCP5	0.0405125	-1.31243
ENSG00000116478	HDAC1	0.00302348	0.390603
ENSG00000171720	HDAC3	0.00021693	-0.359964
ENSG00000108840	HDAC5	0.00027798	-0.277841
ENSG00000061273	HDAC7	0.000612745	-0.425234
ENSG00000143321	HDGF	0.00211793	0.317664
ENSG00000167674	HDGFL2	0.0332286	-0.228148
ENSG00000069998	HDHD5	0.0276538	-0.270201
ENSG00000013583	HEBP1	0.0145377	-0.463553
ENSG00000126107	HECTD3	0.0363725	-0.204476
ENSG00000173706	HEG1	0.00163669	-0.889039
ENSG00000130589	HELZ2	0.0308808	-0.480011
ENSG00000136929	HEMGN	0.00144393	0.994305
ENSG00000114735	HEMK1	0.0165177	-0.24993
ENSG00000138646	HERC5	0.0106471	0.519268
ENSG00000138642	HERC6	0.0024827	0.369992
ENSG00000069812	HES2	0.0134622	3.03426
ENSG00000188290	HES4	6.68649e-05	-1.96789
ENSG00000179111	HES7	0.00427657	-1.58359
ENSG00000049860	HEXB	0.0212875	-0.185794
ENSG00000169660	HEXDC	0.0209477	-0.485286
ENSG00000235173	HGH1	4.81797e-05	-0.781583
ENSG00000185359	HGS	0.0313954	-0.217335
ENSG00000165102	HGSNAT	0.00110484	0.219297
ENSG00000054392	HHAT	0.0251972	0.384258
ENSG00000248890	HHIP-AS1	0.0130233	0.18235
ENSG00000177374	HIC1	0.034234	-1.49021
ENSG00000100644	HIF1A	0.0283124	0.304153
ENSG00000166135	HIF1AN	0.0186506	0.178048
ENSG00000135245	HILPDA	0.00269542	-0.681805
ENSG00000127946	HIP1	0.00770176	-0.274937
ENSG00000130787	HIP1R	0.000182333	-0.461152
ENSG00000163349	HIPK1	0.0335211	0.211146
ENSG00000196787	HIST1H2AG	0.0151656	-0.474704
ENSG00000275379	HIST1H3I	0.0199358	-2.44973
ENSG00000220875	HIST1H3PS1	0.033604	2.64369
ENSG00000220323	HIST2H2BD	0.0090276	0.248259
ENSG00000196890	HIST3H2BB	0.0238749	-0.822981
ENSG00000010818	HIVEP2	0.0401597	-0.281977
ENSG00000123485	HJURP	0.00468992	0.15785
ENSG00000159399	HK2	0.000288029	-1.11533
ENSG00000181666	HKR1	0.00059102	0.341839
ENSG00000206503	HLA-A	0.000588473	-0.684066
ENSG00000234745	HLA-B	0.000123992	-0.933508
ENSG00000204525	HLA-C	0.000144473	-0.504624
ENSG00000204592	HLA-E	0.0220143	-0.145559
ENSG00000204642	HLA-F	0.0235204	-2.15107
ENSG00000206341	HLA-H	0.00333232	-0.559454
ENSG00000243753	HLA-L	0.0417382	-0.659958
ENSG00000140382	HMG20A	0.00678391	0.221203
ENSG00000064961	HMG20B	0.00128977	-0.363049
ENSG00000137309	HMGA1	0.00332692	-0.37375
ENSG00000234705	HMGA1P4	0.0440765	3.62078
ENSG00000259781	HMGB1P6	0.0471584	0.243987
ENSG00000231148	HMGB1P7	0.0166547	-3.15162
ENSG00000117305	HMGCL	0.000272123	0.242797
ENSG00000113161	HMGCR	0.00253372	0.814632
ENSG00000112972	HMGCS1	0.000828193	1.37296
ENSG00000072571	HMMR	0.0462627	0.375762
ENSG00000135486	HNRNPA1	0.0212072	0.232244
ENSG00000122566	HNRNPA2B1	0.00388992	0.175658
ENSG00000170144	HNRNPA3	0.00673494	0.207238
ENSG00000257851	HNRNPA3P10	0.00125246	-0.780328
ENSG00000169045	HNRNPH1	0.00136563	0.247192
ENSG00000259917	HNRNPLP2	0.0275888	-0.369669
ENSG00000120093	HOXB3	0.00499214	-0.852119
ENSG00000127483	HP1BP3	0.0360968	0.202912
ENSG00000115756	HPCAL1	0.0125996	-0.347891
ENSG00000186603	HPDL	0.0233174	-0.523354
ENSG00000100099	HPS4	0.00017218	-0.229198
ENSG00000168453	HR	0.00497811	-0.627817
ENSG00000133328	HRASLS2	0.0107889	1.46847
ENSG00000135116	HRK	0.00870281	-0.846295
ENSG00000136720	HS6ST1	0.0455297	0.19523
ENSG00000167733	HSD11B1L	0.0047468	-0.726929
ENSG00000108786	HSD17B1	0.0033689	-0.28682
ENSG00000072506	HSD17B10	0.0338685	0.190186
ENSG00000132196	HSD17B7	0.00539821	0.595932
ENSG00000204228	HSD17B8	0.00162395	-0.868788
ENSG00000185122	HSF1	0.00112348	-0.298105
ENSG00000102878	HSF4	0.00898039	-0.780215
ENSG00000166598	HSP90B1	0.0319076	0.235204
ENSG00000204389	HSPA1A	0.0331708	-0.364737
ENSG00000204390	HSPA1L	0.0415293	0.794865
ENSG00000173110	HSPA6	0.018819	-1.57039
ENSG00000226666	HSPA9P1	0.0328849	-0.959025
ENSG00000106211	HSPB1	0.0108554	-0.183951
ENSG00000133265	HSPBP1	0.0101227	-0.475582
ENSG00000258645	HSPE1P2	0.0373107	-1.07653
ENSG00000086758	HUWE1	0.0321612	-0.417744
ENSG00000068001	HYAL2	0.0400603	-0.414942
ENSG00000186792	HYAL3	0.0247991	-1.43
ENSG00000198331	HYLS1	0.00524697	0.476352
ENSG00000105376	ICAM5	0.000312177	-1.20139
ENSG00000112144	ICK	0.00323634	0.579349
ENSG00000125968	ID1	0.010475	-0.646799
ENSG00000115738	ID2	0.030004	1.66329
ENSG00000138413	IDH1	0.000328231	0.784213
ENSG00000182054	IDH2	0.000345008	-0.342255
ENSG00000067064	IDI1	0.00387126	0.820222
ENSG00000160888	IER2	0.0326483	-0.170328
ENSG00000137331	IER3	0.0424711	-0.555302
ENSG00000162783	IER5	0.00140795	0.558423
ENSG00000010295	IFFO1	0.0174618	0.298552
ENSG00000068079	IFI35	0.00226922	-0.334788
[truncated: 2,671 more rows]

## Sheet: SUP-T1
Ensembl_ID	Gene_Symbol	p_value	L2FC(shMETTL13/shCTRL)
ENSG00000094914	AAAS	0.00101586	-0.266227
ENSG00000081760	AACS	4.69337e-05	-0.911458
ENSG00000127837	AAMP	0.00920675	-0.308231
ENSG00000090861	AARS	0.00176401	-0.444108
ENSG00000124608	AARS2	0.00626546	-0.352562
ENSG00000149313	AASDHPPT	0.00582233	-0.180395
ENSG00000215458	AATBC	0.000827586	1.86797
ENSG00000275700	AATF	0.0277669	-0.185585
ENSG00000281376	ABALON	0.0275011	0.483746
ENSG00000165029	ABCA1	0.00309966	-1.37623
ENSG00000238098	ABCA17P	0.0192373	1.02945
ENSG00000107331	ABCA2	0.00368236	-0.600817
ENSG00000064687	ABCA7	0.000609145	-1.12354
ENSG00000135776	ABCB10	0.000796484	-0.654896
ENSG00000115657	ABCB6	0.015316	1.51298
ENSG00000131269	ABCB7	0.0401773	0.0896179
ENSG00000103222	ABCC1	0.0377203	0.156745
ENSG00000125257	ABCC4	0.0159019	0.240355
ENSG00000101986	ABCD1	0.000219275	-1.08703
ENSG00000173208	ABCD2	0.00144464	-1.30388
ENSG00000117528	ABCD3	0.0187196	-0.0919491
ENSG00000204574	ABCF1	0.00342091	0.255668
ENSG00000160179	ABCG1	0.00348546	-0.980568
ENSG00000172350	ABCG4	0.0023006	-1.11798
ENSG00000106077	ABHD11	0.016007	-0.477148
ENSG00000100997	ABHD12	0.00793537	-0.258706
ENSG00000114779	ABHD14B	7.40495e-05	-1.14227
ENSG00000168792	ABHD15	2.00428e-05	-0.792227
ENSG00000164074	ABHD18	0.0372386	0.197251
ENSG00000140526	ABHD2	0.00169043	-0.453958
ENSG00000100439	ABHD4	0.0345259	-0.261533
ENSG00000136754	ABI1	0.00381755	0.178817
ENSG00000108798	ABI3	0.000285388	-1.25996
ENSG00000159842	ABR	0.007155	0.217107
ENSG00000114626	ABTB1	0.0323559	-0.591469
ENSG00000261872	AC002558.2	0.0423606	-1.91255
ENSG00000267778	AC004221.1	0.00589212	-1.91828
ENSG00000280177	AC004408.2	0.00400626	-1.26957
ENSG00000268069	AC004466.1	0.0239007	-0.942722
ENSG00000276691	AC004466.3	0.00164698	-3.8106
ENSG00000279488	AC004623.1	0.00359465	-1.57675
ENSG00000265206	AC004687.1	0.0125702	-1.2196
ENSG00000261996	AC004706.1	0.0255436	-0.474185
ENSG00000262227	AC004771.3	0.0294066	-0.861593
ENSG00000274818	AC004825.2	0.0127718	2.57829
ENSG00000260997	AC004847.1	0.031313	-0.778813
ENSG00000239636	AC004865.2	0.014459	1.81864
ENSG00000259209	AC004943.1	0.00782973	-1.52527
ENSG00000259768	AC004943.2	0.0287107	-0.221265
ENSG00000239556	AC004951.2	0.00530187	-2.07622
ENSG00000270696	AC005034.3	0.00485393	-0.430266
ENSG00000273055	AC005046.1	0.0328828	-1.05223
ENSG00000230882	AC005077.4	0.000983814	-1.28534
ENSG00000271500	AC005183.1	0.0253485	2.40524
ENSG00000248015	AC005329.1	0.0289369	-1.68122
ENSG00000274712	AC005332.4	0.013766	0.33467
ENSG00000266893	AC005394.1	0.00245642	0.796665
ENSG00000283403	AC005394.2	0.00749312	0.722757
ENSG00000270140	AC005520.3	0.0383847	2.01661
ENSG00000261305	AC005586.2	0.0112809	0.404894
ENSG00000261596	AC005632.2	0.0472589	0.70602
ENSG00000261490	AC005674.2	0.0296336	-0.496839
ENSG00000258472	AC005726.1	0.00582169	-2.34667
ENSG00000264608	AC005726.3	0.0150825	-2.40787
ENSG00000235554	AC005822.1	0.0222966	1.05827
ENSG00000227081	AC005912.1	0.0038253	0.480815
ENSG00000283538	AC005972.3	0.0226661	-1.30181
ENSG00000255966	AC006064.3	0.0293342	-1.18071
ENSG00000279716	AC006128.1	0.0179538	-2.88288
ENSG00000283138	AC006207.1	0.0105744	1.06643
ENSG00000243696	AC006254.1	0.0157909	-0.670412
ENSG00000275532	AC006449.2	0.00228567	3.07246
ENSG00000261342	AC006538.1	0.0113611	-1.41392
ENSG00000259628	AC007000.3	0.016418	4.08758
ENSG00000269318	AC007292.2	0.0174143	1.17383
ENSG00000278573	AC007325.3	0.0244964	-0.563471
ENSG00000278817	AC007325.4	0.00193902	-1.54054
ENSG00000227394	AC007386.1	0.000306353	3.81793
ENSG00000279059	AC007485.2	0.00684087	0.425338
ENSG00000262420	AC007613.1	0.012649	-1.75333
ENSG00000255670	AC007619.1	0.0123228	-3.10518
ENSG00000258136	AC007622.2	0.0440296	0.943568
ENSG00000235578	AC007731.3	0.0320456	2.41027
ENSG00000262319	AC007952.6	0.0394811	0.910853
ENSG00000283041	AC008038.1	0.00764888	0.233587
ENSG00000267121	AC008105.3	0.000442523	-0.737843
ENSG00000273015	AC008124.1	0.0487686	-0.244862
ENSG00000245317	AC008393.1	0.0248447	-1.52038
ENSG00000253965	AC008438.2	0.0189979	1.7229
ENSG00000213304	AC008481.2	0.0265674	-1.83677
ENSG00000267006	AC008507.2	0.040855	1.9127
ENSG00000279108	AC008537.3	0.0247481	0.820522
ENSG00000251000	AC008592.3	0.0476634	-3.14076
ENSG00000275719	AC008622.2	0.0242547	3.1336
ENSG00000253955	AC008663.2	0.0173316	1.50687
ENSG00000285868	AC008676.3	0.0314652	2.19741
ENSG00000276488	AC008735.4	0.0127997	1.30955
ENSG00000279936	AC008806.1	0.00453957	2.39811
ENSG00000260751	AC008870.2	0.0141275	0.869862
ENSG00000271788	AC008875.1	0.045396	0.736394
ENSG00000269243	AC008894.2	0.0160173	0.514588
ENSG00000272109	AC008906.2	0.0488472	-1.21104
ENSG00000261783	AC009054.2	0.0347032	-1.41813
ENSG00000276663	AC009090.3	0.0491182	-1.84734
ENSG00000259877	AC009113.1	0.00709629	-0.414115
ENSG00000272913	AC009237.14	0.0297256	-0.576244
ENSG00000238072	AC009244.1	0.0145851	-0.146855
ENSG00000245719	AC009292.1	0.0452541	-3.39455
ENSG00000273080	AC009309.1	0.0321203	-0.903877
ENSG00000275476	AC009318.4	0.0454465	2.8332
ENSG00000255753	AC009533.2	0.00365654	-2.17406
ENSG00000272264	AC009686.2	0.0361726	0.552934
ENSG00000223960	AC009948.1	0.0030405	-0.438012
ENSG00000267934	AC010300.1	0.00273292	2.84306
ENSG00000269481	AC010319.4	0.0162051	0.832052
ENSG00000269535	AC010320.4	0.0135134	-1.33157
ENSG00000276570	AC010327.5	0.00353884	-1.68197
ENSG00000240376	AC010343.1	0.0317219	0.302551
ENSG00000269693	AC010422.6	0.0497096	0.311759
ENSG00000268225	AC010487.1	0.00755407	0.568566
ENSG00000226180	AC010536.1	0.0117369	0.753871
ENSG00000269439	AC010618.3	0.0220255	0.592265
ENSG00000264577	AC010761.1	0.0329748	0.446878
ENSG00000272692	AC010997.3	0.00978437	-3.27948
ENSG00000276256	AC011043.1	0.0333755	0.0747515
ENSG00000254363	AC011379.2	0.0143083	1.19145
ENSG00000258674	AC011448.1	0.0468409	0.746602
ENSG00000280239	AC011498.7	0.0404627	-0.660411
ENSG00000274895	AC011700.1	0.00335363	-1.1231
ENSG00000254208	AC011773.1	0.0387429	-1.34903
ENSG00000274184	AC011815.2	0.0160961	1.67264
ENSG00000226806	AC011893.1	6.94913e-05	0.460145
ENSG00000265342	AC011933.3	0.00308903	1.59428
ENSG00000259618	AC012170.3	0.0288853	-0.713747
ENSG00000272667	AC012306.2	0.0300277	-0.32913
ENSG00000269473	AC012313.8	0.00555359	0.850084
ENSG00000260103	AC012435.1	0.0326663	0.300398
ENSG00000285587	AC012470.1	0.0307353	0.59848
ENSG00000225057	AC012485.1	0.0481323	2.53107
ENSG00000242575	AC012501.2	0.0130863	-1.71123
ENSG00000271849	AC012603.1	0.0360748	-1.82473
ENSG00000267244	AC012615.6	0.0234791	-0.589789
ENSG00000258461	AC012651.1	0.00111171	3.03807
ENSG00000262712	AC012676.1	0.00481692	2.31698
ENSG00000264112	AC015813.1	0.00447837	1.10799
ENSG00000270240	AC015849.1	0.011	2.22655
ENSG00000246089	AC016065.1	0.0423346	-0.464984
ENSG00000267568	AC016168.2	0.0482288	-0.545356
ENSG00000267374	AC016205.1	0.0436533	-0.446184
ENSG00000264281	AC016596.1	0.0395185	0.499758
ENSG00000229267	AC016708.1	0.00778051	-1.00666
ENSG00000273302	AC016747.3	0.0237141	-1.40475
ENSG00000224376	AC017104.1	0.0247928	1.8667
ENSG00000279397	AC018445.2	0.00535059	-1.62673
ENSG00000266601	AC018521.6	0.0313163	0.820086
ENSG00000273014	AC018645.2	0.0412931	1.21672
ENSG00000271122	AC018647.2	0.0128586	-0.216436
ENSG00000279382	AC018665.1	0.00578441	-1.03866
ENSG00000268047	AC018766.1	0.0241465	-0.796118
ENSG00000227632	AC018804.1	0.00608894	0.70924
ENSG00000259821	AC018845.1	0.0449423	1.30371
ENSG00000272711	AC019069.1	0.00872193	-0.215612
ENSG00000229056	AC020571.1	0.0161007	-1.4391
ENSG00000269378	AC022149.1	0.0298774	0.214875
ENSG00000229229	AC022201.1	0.0350461	1.52364
ENSG00000263843	AC022211.2	0.00673586	-0.600423
ENSG00000279088	AC022400.7	0.00718813	0.6358
ENSG00000280161	AC022413.1	0.0265245	-0.807492
ENSG00000280399	AC022497.1	0.0477192	1.4547
ENSG00000266947	AC022916.1	0.0478207	-0.732509
ENSG00000278066	AC023491.1	0.0029458	-0.536722
ENSG00000257379	AC023509.1	0.0109914	3.33346
ENSG00000270175	AC023509.4	0.00909857	-0.596325
ENSG00000280123	AC023632.6	5.49081e-05	-1.26639
ENSG00000278434	AC023830.3	0.0350333	-1.5133
ENSG00000271870	AC024060.1	0.0227927	0.420731
ENSG00000244313	AC024293.1	0.0456807	0.408598
ENSG00000266941	AC024592.1	0.0376591	-1.50532
ENSG00000247903	AC024896.1	0.0270981	0.227657
ENSG00000177359	AC024940.1	0.032605	-0.25595
ENSG00000250764	AC025178.1	0.010007	2.07836
ENSG00000260618	AC025917.1	0.0270873	-1.69904
ENSG00000275759	AC026367.3	0.0162457	-1.73321
ENSG00000280206	AC026401.3	0.00220562	-0.547632
ENSG00000259514	AC027243.1	0.0102077	-1.82149
ENSG00000258317	AC034102.6	0.0361516	-1.5058
ENSG00000259475	AC036108.1	0.0287716	-0.885412
ENSG00000285758	AC036214.4	0.015522	-1.91951
ENSG00000258122	AC044802.2	0.0322674	-4.30773
ENSG00000229212	AC044860.1	0.00096557	0.635908
ENSG00000228801	AC064807.1	0.00394018	-0.804187
ENSG00000273456	AC064836.3	0.0469441	-0.707081
ENSG00000259555	AC067863.1	0.0397188	1.47521
ENSG00000255050	AC067930.5	0.000787856	-3.02872
ENSG00000197099	AC068631.1	0.0106157	1.90833
ENSG00000235423	AC068768.1	0.0174831	0.476637
ENSG00000270061	AC068790.5	0.0488115	1.5702
ENSG00000274272	AC069281.2	0.0115918	-0.547183
ENSG00000223886	AC073073.1	0.0195773	-0.794077
ENSG00000239377	AC073111.1	0.00698673	1.3887
ENSG00000237126	AC073254.1	0.0265848	1.10413
ENSG00000230526	AC073370.1	0.0278199	-0.247567
ENSG00000227869	AC073486.1	0.0027114	-3.31938
ENSG00000280120	AC073857.1	0.0179312	-0.182912
ENSG00000273073	AC073869.3	0.0161464	1.7865
ENSG00000276867	AC074050.4	0.00105236	3.0636
ENSG00000248206	AC074194.1	0.0202179	-2.18676
ENSG00000283355	AC074194.2	0.0201179	-2.03494
ENSG00000230291	AC078817.1	0.0363166	0.706265
ENSG00000253189	AC079054.1	0.016476	1.29125
ENSG00000277715	AC079174.2	0.0161474	2.64974
ENSG00000261056	AC079416.1	0.0110437	1.74648
ENSG00000266976	AC079466.1	0.000382946	1.28879
ENSG00000270659	AC079610.2	0.0146596	-0.752764
ENSG00000274943	AC079684.1	0.00300441	0.856527
ENSG00000217289	AC079776.1	0.0425469	-1.96703
ENSG00000231747	AC079922.1	0.0416058	1.7955
ENSG00000279048	AC080080.1	0.0262728	0.510971
ENSG00000239300	AC080162.1	0.0119273	0.831642
ENSG00000203644	AC083799.1	0.0139156	0.272768
ENSG00000259820	AC083843.2	0.00812514	0.97612
ENSG00000240015	AC084024.1	0.00634834	-3.07157
ENSG00000255182	AC084125.2	0.0371263	0.566526
ENSG00000254057	AC084346.1	0.0481859	-1.39218
ENSG00000243181	AC087343.1	0.0200998	0.95629
ENSG00000259316	AC087632.1	0.00516956	-1.79749
ENSG00000267088	AC087683.1	0.00579822	3.02694
ENSG00000259396	AC087721.1	0.0165615	2.63537
ENSG00000255094	AC090159.1	0.0414426	1.50247
ENSG00000269951	AC090181.2	0.0454972	-0.473004
ENSG00000260988	AC090260.1	0.0102208	3.38601
ENSG00000279483	AC090498.1	0.048867	0.489881
ENSG00000255520	AC090589.2	0.00228799	2.9155
ENSG00000261821	AC090826.1	0.0491168	3.13086
ENSG00000272498	AC090948.2	0.0223961	1.96856
ENSG00000187951	AC091057.1	0.0128936	0.313968
ENSG00000269974	AC091057.4	0.012401	0.963242
ENSG00000284906	AC091057.6	0.0418617	0.443567
ENSG00000285934	AC091074.1	0.0468584	-0.991129
ENSG00000257060	AC091078.1	0.00108792	-3.24428
ENSG00000273702	AC091271.1	0.0070666	-0.999651
ENSG00000239486	AC091390.3	0.0369131	0.930023
ENSG00000229043	AC091729.3	0.00395347	-0.361301
ENSG00000234004	AC092017.2	0.00517205	1.16451
ENSG00000256084	AC092112.1	0.00986145	0.977364
ENSG00000274460	AC092119.2	0.022904	0.944697
ENSG00000261512	AC092368.3	0.0013269	-0.78204
ENSG00000259881	AC092384.2	0.0437248	-1.15845
ENSG00000261226	AC092384.3	0.0144372	-1.26379
ENSG00000225815	AC092669.1	0.0370343	-3.1712
ENSG00000261061	AC092718.4	0.0363159	0.244597
ENSG00000261141	AC092718.5	0.0132779	-2.4344
ENSG00000228852	AC092802.2	0.0393014	1.49202
ENSG00000242622	AC092910.3	0.0485022	0.24253
ENSG00000250071	AC093214.1	0.0171151	1.29518
ENSG00000279520	AC093525.8	0.0144228	0.70597
ENSG00000229996	AC093585.1	0.0184455	0.865118
ENSG00000232533	AC093673.1	0.0147681	-1.48022
ENSG00000224536	AC096677.1	0.0247795	-0.432091
ENSG00000280003	AC097637.2	0.0174094	-1.9943
ENSG00000279017	AC098476.1	0.0299885	-0.606845
ENSG00000279693	AC099521.2	0.0137916	-1.00506
ENSG00000272931	AC099568.2	0.00509575	-0.451577
ENSG00000236194	AC099811.1	0.049825	1.14945
ENSG00000278829	AC099811.5	0.0460799	0.67163
ENSG00000255193	AC100768.2	0.019008	-0.614544
ENSG00000263916	AC100778.2	0.0289016	1.25342
ENSG00000253982	AC100810.1	0.00258795	-0.525161
ENSG00000231062	AC103563.2	0.0362565	0.539134
ENSG00000264057	AC103810.1	0.0187689	2.88636
ENSG00000230709	AC104024.1	0.0150905	1.35318
ENSG00000272308	AC104113.1	0.0387851	1.24632
ENSG00000280046	AC104581.4	0.0452261	0.53582
ENSG00000214646	AC104758.1	0.00845706	1.27092
ENSG00000270265	AC104819.3	0.0322381	-2.82642
ENSG00000253176	AC104997.1	0.0478713	3.69665
ENSG00000275454	AC105020.6	0.0200668	-0.908726
ENSG00000259232	AC105129.1	0.0370602	-4.53157
ENSG00000253627	AC105180.1	0.0223869	-4.29508
ENSG00000285881	AC105206.3	0.038639	-1.02025
ENSG00000250746	AC105250.1	0.0386974	-1.3615
ENSG00000245213	AC105285.1	0.0133685	0.874992
ENSG00000235501	AC105942.1	0.0171089	-0.410249
ENSG00000240005	AC106047.1	0.0259209	-0.929417
ENSG00000250421	AC106798.1	0.0273215	-1.41272
ENSG00000231291	AC106799.1	0.00563725	-0.979486
ENSG00000245025	AC107959.1	0.00684948	2.21223
ENSG00000227077	AC107983.1	0.0333446	0.446503
ENSG00000230499	AC108463.2	0.048386	-3.04126
ENSG00000250938	AC108866.1	0.0003097	1.37442
ENSG00000279602	AC109326.1	0.0492124	0.620673
ENSG00000226791	AC109826.1	0.00943681	0.208174
ENSG00000251050	AC112184.1	0.0198734	-0.933592
ENSG00000250669	AC112206.4	0.0157327	-1.33102
ENSG00000243016	AC112482.1	0.0394506	-2.90318
ENSG00000256663	AC112777.1	0.0024073	-0.299784
ENSG00000246323	AC113382.1	0.0026077	-1.06841
ENSG00000250260	AC113382.2	0.039738	-2.12563
ENSG00000228343	AC115618.2	0.00304416	1.41804
ENSG00000279528	AC115618.3	1.60792e-05	1.86288
ENSG00000244398	AC116533.1	0.0118135	0.373302
ENSG00000246308	AC116535.1	0.0270295	-0.786722
ENSG00000240695	AC117382.1	0.00603249	1.00774
ENSG00000263264	AC119396.1	0.0382376	-0.360117
ENSG00000267414	AC120049.1	0.00252435	-1.48813
ENSG00000279641	AC120057.3	0.00246442	2.24726
ENSG00000279707	AC120349.3	0.0224869	2.01851
ENSG00000225399	AC121247.1	0.0192723	3.11359
ENSG00000262728	AC123768.3	0.00536295	1.15037
ENSG00000271347	AC124312.5	0.0458456	-1.0353
ENSG00000269892	AC125494.2	0.0314042	1.96525
ENSG00000166104	AC126323.1	0.0191137	1.5376
ENSG00000280088	AC126474.2	0.00173981	-0.696349
ENSG00000260466	AC126696.2	0.00571935	-2.02067
ENSG00000266490	AC127024.5	0.0192241	1.05867
ENSG00000262873	AC127496.5	0.00110169	1.43747
ENSG00000280351	AC127496.7	0.0171135	0.725543
ENSG00000262823	AC127521.1	0.0103086	-1.08272
ENSG00000214999	AC129492.1	0.031593	-0.440857
ENSG00000265678	AC129510.1	0.032013	-0.638231
ENSG00000274840	AC132807.2	0.0012355	-3.04757
ENSG00000260563	AC132872.1	0.0022039	-0.4564
ENSG00000264548	AC132872.2	0.014354	1.0976
ENSG00000265458	AC132938.3	0.0109	0.146812
ENSG00000279744	AC132938.5	0.0167088	-0.886995
ENSG00000278133	AC135050.6	0.0326097	-0.444701
ENSG00000280160	AC135050.7	0.0254227	1.98703
ENSG00000270441	AC135506.1	0.00336054	-0.91364
ENSG00000256632	AC135586.2	0.0106416	3.87198
ENSG00000277290	AC136475.10	0.0472834	0.598039
ENSG00000253520	AC136628.3	0.0177685	-1.31083
ENSG00000224888	AC138028.2	0.0162346	1.84843
ENSG00000264107	AC138207.2	0.0328057	-3.05272
ENSG00000219201	AC138392.1	0.0469406	-0.226085
ENSG00000279480	AC138466.4	0.00793746	2.10099
ENSG00000248596	AC139491.2	0.0300532	0.64249
ENSG00000248477	AC139495.1	0.000395951	0.61512
ENSG00000179978	AC140134.1	0.0118304	0.422626
ENSG00000256673	AC141557.1	0.0244937	-1.66021
ENSG00000278635	AC141557.2	0.0234997	-1.24717
ENSG00000250687	AC146944.2	0.0488858	0.589172
ENSG00000274373	AC148476.1	0.0403984	-0.682723
ENSG00000235078	AC231981.1	0.00523602	-1.076
ENSG00000233250	AC233728.1	0.0225225	-1.92221
ENSG00000277856	AC233755.2	0.00338785	0.73676
ENSG00000234345	AC234782.3	0.0493253	0.673323
ENSG00000235946	AC234783.1	0.000860073	-0.298141
ENSG00000273965	AC243654.1	0.0268434	2.69358
ENSG00000274756	AC243732.1	0.0325615	-0.561376
ENSG00000229509	AC244023.1	0.0214468	-1.18284
ENSG00000272779	AC245060.4	0.0334657	0.291592
ENSG00000285018	AC245140.3	0.016967	-2.12747
ENSG00000232527	AC245595.1	0.0489592	1.22553
ENSG00000267838	AC245884.8	0.0118644	-0.84324
ENSG00000167315	ACAA2	0.013799	-0.372496
ENSG00000076555	ACACB	0.011067	-1.32924
ENSG00000151498	ACAD8	0.00705788	0.411421
ENSG00000117054	ACADM	0.0245312	-0.156491
ENSG00000072778	ACADVL	0.000532518	-0.542234
ENSG00000072818	ACAP1	0.000403188	-0.95322
ENSG00000120437	ACAT2	0.00987652	-0.24067
ENSG00000234478	ACBD3-AS1	0.0255604	-1.00295
ENSG00000181513	ACBD4	0.0061439	-1.23926
ENSG00000102977	ACD	0.0346837	-0.409219
ENSG00000177076	ACER2	0.00104293	-0.651117
ENSG00000122729	ACO1	0.00583768	-0.233401
ENSG00000100412	ACO2	0.00535434	-0.126645
ENSG00000112304	ACOT13	0.00662659	-0.263715
ENSG00000119673	ACOT2	0.0214875	-0.243207
ENSG00000097021	ACOT7	0.0123547	-0.104648
ENSG00000123130	ACOT9	0.0112418	-2.33548
ENSG00000143727	ACP1	0.00226358	0.269766
ENSG00000134575	ACP2	0.0276444	-0.278484
ENSG00000162836	ACP6	0.0169915	-0.321301
ENSG00000111644	ACRBP	0.00469093	-1.48508
ENSG00000167107	ACSF2	0.00102845	-0.839669
ENSG00000151726	ACSL1	0.00321261	-0.985341
ENSG00000068366	ACSL4	0.041209	0.2062
ENSG00000154930	ACSS1	0.0069686	-0.326233
ENSG00000075624	ACTB	0.00853709	-0.102923
ENSG00000184009	ACTG1	0.000567725	-0.331682
ENSG00000271615	ACTG1P22	0.000717323	5.07575
ENSG00000131966	ACTR10	0.00716713	-0.25638
ENSG00000138107	ACTR1A	0.0477149	0.0874307
ENSG00000115073	ACTR1B	0.00087596	-0.987638
ENSG00000115091	ACTR3	0.00813044	-0.203116
ENSG00000133627	ACTR3B	0.0335696	-0.432959
ENSG00000075089	ACTR6	0.00413999	-0.317728
ENSG00000113812	ACTR8	0.000160858	-0.383168
ENSG00000115170	ACVR1	0.0316222	-0.838529
ENSG00000135503	ACVR1B	0.018417	0.141451
ENSG00000196839	ADA	0.000150263	-1.07518
ENSG00000168803	ADAL	0.0215357	-0.366905
ENSG00000143537	ADAM15	0.000554617	-0.901984
ENSG00000151694	ADAM17	0.00981542	0.222478
ENSG00000197140	ADAM32	0.0256013	0.363085
ENSG00000151651	ADAM8	0.022366	0.661733
ENSG00000168615	ADAM9	0.00042328	-0.848653
ENSG00000197859	ADAMTSL2	0.0218243	0.36912
ENSG00000063761	ADCK1	0.0235016	0.251068
ENSG00000133597	ADCK2	0.00574419	-0.283442
ENSG00000173137	ADCK5	0.00114293	-1.09308
ENSG00000161912	ADCY10P1	0.0426561	0.263687
ENSG00000138031	ADCY3	0.00215305	-0.658537
ENSG00000121281	ADCY7	0.000153729	-1.0656
ENSG00000162104	ADCY9	0.013249	-0.6402
ENSG00000087274	ADD1	0.0301869	0.140237
ENSG00000148700	ADD3	0.00127239	-0.239849
ENSG00000020181	ADGRA2	0.00171235	-0.895633
ENSG00000121753	ADGRB2	0.00123124	-0.842447
ENSG00000127507	ADGRE2	0.0194134	-2.20551
ENSG00000123146	ADGRE5	0.00114823	-1.11805
ENSG00000173567	ADGRF3	0.0422396	-0.658329
ENSG00000205336	ADGRG1	0.0415137	-1.0196
ENSG00000173698	ADGRG2	0.00671395	-1.53681
ENSG00000072071	ADGRL1	0.000158397	-0.63401
ENSG00000197894	ADH5	0.00190405	-0.217724
ENSG00000006831	ADIPOR2	0.000777373	0.221463
ENSG00000148926	ADM	0.00141676	1.30219
ENSG00000128165	ADM2	0.0173629	-1.31136
ENSG00000224420	ADM5	0.0279756	-0.897227
ENSG00000170425	ADORA2B	0.000882062	-0.702274
ENSG00000159322	ADPGK	0.0111893	0.234202
ENSG00000153531	ADPRHL1	0.0312158	1.01385
ENSG00000130706	ADRM1	0.0148592	-0.157621
ENSG00000239900	ADSL	0.00467412	0.52921
ENSG00000035687	ADSS	0.0310697	0.125638
ENSG00000106624	AEBP1	0.0261594	-0.287369
ENSG00000104964	AES	0.0010174	-0.583051
ENSG00000259319	AF111167.2	0.0402896	-0.95845
ENSG00000235609	AF127577.4	0.0434161	0.321437
ENSG00000072364	AFF4	0.00319607	-0.718956
ENSG00000183077	AFMID	0.0016969	-0.49687
ENSG00000135439	AGAP2	4.5517e-05	-0.56967
ENSG00000172650	AGAP5	0.0316585	-0.342723
ENSG00000204305	AGER	0.000103313	-0.946588
ENSG00000106351	AGFG2	0.0341536	-0.246473
ENSG00000123908	AGO2	0.0466639	-0.558066
ENSG00000204310	AGPAT1	0.00148798	-0.757453
ENSG00000169692	AGPAT2	0.0144076	-0.527398
ENSG00000160216	AGPAT3	0.00792334	-0.220871
ENSG00000026652	AGPAT4	0.0119632	-0.505705
ENSG00000155189	AGPAT5	3.60856e-06	0.625359
ENSG00000018510	AGPS	0.00808679	-0.288026
ENSG00000188157	AGRN	0.00323491	-1.15083
ENSG00000168710	AHCYL1	0.000257147	-0.657123
ENSG00000158467	AHCYL2	0.029908	-0.125836
ENSG00000135541	AHI1	0.0334394	-0.300088
ENSG00000100591	AHSA1	0.0033494	0.255929
ENSG00000204472	AIF1	0.00225863	0.427222
ENSG00000156709	AIFM1	0.00955081	-0.181838
ENSG00000146416	AIG1	0.00272355	-0.514995
ENSG00000106305	AIMP2	0.00151709	-0.243438
ENSG00000280604	AJ239328.1	0.00936778	-0.738629
ENSG00000232434	AJM1	0.0022938	-1.1878
ENSG00000004455	AK2	0.00446619	-0.35361
ENSG00000147853	AK3	0.0152453	-0.265694
ENSG00000085231	AK6	0.00036642	0.30286
ENSG00000140057	AK7	0.00850108	0.379713
ENSG00000121057	AKAP1	7.2589e-05	0.507763
ENSG00000186471	AKAP14	0.0483499	-2.59966
ENSG00000197976	AKAP17A	0.00139917	-0.546799
ENSG00000179841	AKAP5	0.0347776	-0.279416
ENSG00000151320	AKAP6	0.0202854	-0.5193
ENSG00000105127	AKAP8	0.0175688	0.16348
ENSG00000166452	AKIP1	0.0278837	-0.276223
ENSG00000135334	AKIRIN2	0.0012025	-0.717137
ENSG00000106948	AKNA	0.00285127	-0.648669
ENSG00000117448	AKR1A1	0.00137161	-0.487983
ENSG00000085662	AKR1B1	0.00489416	-0.488468
ENSG00000187134	AKR1C1	0.012516	-0.609009
ENSG00000151632	AKR1C2	0.00513745	-0.983145
ENSG00000196139	AKR1C3	0.0132409	-0.42775
ENSG00000215267	AKR1C7P	0.00319863	-1.05381
ENSG00000053371	AKR7A2	0.000576333	-0.890121
ENSG00000142208	AKT1	0.00249079	-0.588697
ENSG00000117020	AKT3	0.0282405	0.380297
ENSG00000273353	AL008718.3	0.00823608	-1.97859
ENSG00000269971	AL020997.2	0.0357087	-1.75689
ENSG00000272669	AL021707.6	0.0145424	-1.13734
ENSG00000273076	AL021707.7	0.000355188	-4.12869
ENSG00000230736	AL021937.1	0.0106762	-0.601507
ENSG00000231466	AL022324.2	0.000221194	0.394221
ENSG00000273044	AL022334.2	0.0342965	1.44973
ENSG00000271755	AL031118.1	0.00315667	-0.806675
ENSG00000268575	AL031282.2	0.0241863	-1.12106
ENSG00000260022	AL031716.1	0.00467932	-1.89191
ENSG00000279930	AL032819.2	0.0308443	-3.09935
ENSG00000270728	AL035413.2	0.00154846	-0.878119
ENSG00000213204	AL049697.1	0.0128665	-1.27346
ENSG00000269958	AL049840.4	0.0375684	-0.277259
ENSG00000270890	AL049844.2	0.0251717	0.63813
ENSG00000231296	AL050341.1	0.00787677	1.62531
ENSG00000233330	AL078581.1	0.0025248	-2.47232
ENSG00000279267	AL078621.3	0.0285334	-1.00643
ENSG00000237686	AL109615.3	0.000344376	-1.15726
ENSG00000234241	AL109618.1	0.0491176	0.738475
ENSG00000235785	AL109767.1	0.0159006	1.57927
ENSG00000231050	AL109917.1	0.0253988	-2.17357
ENSG00000216775	AL109918.1	0.0161975	-0.277999
ENSG00000261582	AL121753.1	0.0307117	1.8936
ENSG00000274414	AL121772.1	0.0296711	-1.96763
ENSG00000272909	AL122035.2	0.0250291	0.769586
ENSG00000258534	AL132712.1	0.0234674	-1.88709
ENSG00000257285	AL132780.1	0.0302257	0.429062
ENSG00000279656	AL132780.4	0.0330191	-1.37143
ENSG00000273893	AL133520.1	0.0293422	-0.559147
ENSG00000258727	AL135999.1	0.045651	0.483574
ENSG00000259086	AL136298.3	0.00654842	0.396525
ENSG00000225472	AL136366.1	0.0293064	2.44594
ENSG00000283828	AL137002.2	0.0435622	-0.736657
ENSG00000272341	AL137003.2	0.00241095	-0.983158
ENSG00000232186	AL137013.1	0.00059367	2.18328
ENSG00000282143	AL137798.2	0.0499912	2.00093
ENSG00000285576	AL138686.2	0.0313675	-1.19329
ENSG00000232454	AL138752.1	0.0390542	1.23948
ENSG00000233589	AL138789.1	0.020279	0.886338
ENSG00000229914	AL138899.2	0.00315809	-0.456407
ENSG00000236308	AL138921.2	0.0253589	-0.591448
ENSG00000230615	AL139220.2	0.000496088	-1.52753
ENSG00000272449	AL139246.5	0.0111187	-0.620775
ENSG00000254419	AL139349.1	0.00729016	-2.27482
ENSG00000132832	AL139352.1	0.0365751	-0.414468
ENSG00000258521	AL157871.2	0.0190275	1.90379
ENSG00000258560	AL157912.1	0.0118608	-1.15553
ENSG00000204055	AL158151.1	0.0226366	-0.719009
ENSG00000278601	AL158163.2	0.00249119	2.52394
ENSG00000258634	AL160006.1	0.0338699	-0.151827
ENSG00000278291	AL161772.1	0.00610529	-0.809173
ENSG00000236924	AL162411.1	0.00690424	2.2766
ENSG00000243155	AL162431.2	0.00446935	-1.678
ENSG00000285796	AL162458.1	0.019446	0.564796
ENSG00000225032	AL162586.1	0.0197682	-1.51216
ENSG00000259868	AL163952.1	0.0442064	-0.66524
ENSG00000233668	AL353662.2	0.0214291	2.57549
ENSG00000280077	AL353763.2	0.00467568	0.831859
ENSG00000277662	AL354696.1	0.0395031	1.27406
ENSG00000225489	AL354707.1	0.00507835	-0.305302
ENSG00000275160	AL354718.1	0.0151331	0.477503
ENSG00000236998	AL354794.2	0.00633271	-2.3073
ENSG00000273507	AL354809.1	0.0335291	1.86217
ENSG00000271551	AL355297.4	0.0280638	1.29132
ENSG00000273066	AL355987.4	0.0220327	0.557217
ENSG00000272945	AL356299.2	0.023995	-1.72535
ENSG00000280758	AL356481.3	0.00454037	1.14784
ENSG00000223669	AL357033.2	0.0445125	-0.630242
ENSG00000237499	AL357060.1	0.00207542	0.600897
ENSG00000282386	AL358472.4	0.00324612	-1.21415
ENSG00000230013	AL359182.2	0.0208647	-0.716627
ENSG00000236021	AL359265.3	0.0135455	3.43215
ENSG00000260645	AL359715.2	0.0391606	-1.13993
ENSG00000229869	AL359878.2	0.0163304	1.88612
ENSG00000235245	AL360181.2	0.0225594	-0.92871
ENSG00000124593	AL365205.1	0.0390227	-0.45507
ENSG00000236656	AL365440.2	0.000162908	-0.590486
ENSG00000227671	AL390728.4	0.0427981	0.175911
ENSG00000275401	AL391095.3	0.0180472	1.2315
ENSG00000250734	AL391335.1	0.0217321	-2.28
ENSG00000224934	AL391684.1	0.0175128	0.694762
ENSG00000170152	AL391987.1	0.0197386	-0.708476
ENSG00000277624	AL391987.6	0.0361685	-0.752395
ENSG00000277879	AL391988.1	0.0467834	1.37041
ENSG00000285530	AL445928.2	0.0190944	2.08596
ENSG00000230638	AL445933.1	0.0246378	1.96245
ENSG00000230555	AL450326.1	0.00115895	-1.20524
ENSG00000240291	AL450384.2	0.0180632	0.223933
ENSG00000229422	AL512625.2	0.024352	-0.725306
ENSG00000275485	AL512652.1	0.0477813	-0.749228
ENSG00000279443	AL513497.1	0.00346151	0.273587
ENSG00000233765	AL591479.1	0.0188609	-2.91669
ENSG00000226828	AL591885.1	0.0385054	0.987884
ENSG00000276135	AL591926.3	0.0118117	-1.08026
ENSG00000227512	AL592301.1	0.0272296	-3.86909
ENSG00000261534	AL596244.1	0.00482379	-0.70251
ENSG00000268903	AL627309.6	0.015998	-0.625531
ENSG00000230699	AL645608.2	0.0454349	-1.29887
ENSG00000272512	AL645608.7	0.00429974	-2.94904
ENSG00000237669	AL671277.2	0.0056001	-1.53997
ENSG00000227706	AL713998.1	0.0474026	0.349372
ENSG00000272630	AL731563.3	0.0403211	1.13725
ENSG00000231964	AL731567.1	0.0325529	2.2327
ENSG00000251602	AL928654.1	0.0470768	-0.501615
ENSG00000257270	AL928654.2	0.0347554	-0.617091
ENSG00000279495	AL928654.4	0.0200674	-0.748803
ENSG00000231181	AL954705.1	0.0314038	-1.06269
ENSG00000148218	ALAD	0.0228339	-0.173423
ENSG00000023330	ALAS1	0.00405401	-0.341905
ENSG00000161618	ALDH16A1	0.000823007	-1.28431
ENSG00000144908	ALDH1L1	0.0307188	1.26842
ENSG00000111275	ALDH2	0.035595	-0.568796
ENSG00000132746	ALDH3B2	0.000719838	0.381031
ENSG00000159423	ALDH4A1	0.000367036	-0.990995
ENSG00000112294	ALDH5A1	0.00692557	0.19192
ENSG00000109107	ALDOC	0.028519	-0.459949
ENSG00000242017	ALG1L15P	0.0248756	2.46254
ENSG00000214160	ALG3	0.00614661	0.305299
ENSG00000159063	ALG8	0.0272478	0.158617
ENSG00000086848	ALG9	0.00906498	0.588995
ENSG00000189292	ALKAL2	0.0427495	-0.710733
ENSG00000160993	ALKBH4	0.0247314	-0.421362
ENSG00000125652	ALKBH7	0.00903477	-0.565223
ENSG00000137760	ALKBH8	0.00383428	-0.246023
ENSG00000179593	ALOX15B	0.0262268	-1.545
ENSG00000132965	ALOX5AP	0.00345195	-0.978573
ENSG00000179148	ALOXE3	0.010045	-2.06978
ENSG00000136383	ALPK3	0.0445043	1.37462
ENSG00000003393	ALS2	0.00541748	0.346491
ENSG00000110497	AMBRA1	0.00911412	-0.189702
ENSG00000123505	AMD1	0.0125702	0.167905
ENSG00000162066	AMDHD2	0.0304521	-0.579237
ENSG00000184675	AMER1	0.0375317	-0.242776
ENSG00000104899	AMH	0.00454921	-2.14363
ENSG00000101935	AMMECR1	0.000259723	-0.786637
ENSG00000144233	AMMECR1L	8.04079e-05	-0.738981
ENSG00000166126	AMN	0.0368801	-0.986864
ENSG00000114019	AMOTL2	0.0422511	-0.845392
ENSG00000116337	AMPD2	0.00166293	-0.725149
ENSG00000153107	ANAPC1	0.0173386	0.315713
ENSG00000089053	ANAPC5	0.048874	-0.0692007
ENSG00000196510	ANAPC7	0.000460417	-0.282404
ENSG00000174606	ANGEL2	0.0331456	0.234945
ENSG00000130812	ANGPTL6	0.00185326	-1.60159
ENSG00000132623	ANKEF1	0.0373755	-0.415685
ENSG00000153930	ANKFN1	0.0466236	0.561265
ENSG00000185722	ANKFY1	0.00888945	-0.250999
ENSG00000154122	ANKH	0.033545	0.0858335
ENSG00000001629	ANKIB1	0.0196552	0.276711
ENSG00000106524	ANKMY2	0.00117321	-0.454009
ENSG00000164331	ANKRA2	0.0486085	-0.1944
ENSG00000198720	ANKRD13B	0.0053422	0.532394
ENSG00000134461	ANKRD16	0.011303	-0.489724
ENSG00000105186	ANKRD27	2.44933e-05	-0.430194
ENSG00000206560	ANKRD28	0.00477781	-0.551836
ENSG00000164236	ANKRD33B	0.0071193	-1.83911
ENSG00000186352	ANKRD37	0.00947857	-0.736518
ENSG00000154945	ANKRD40	0.000829127	-0.328103
ENSG00000065413	ANKRD44	0.0450331	-0.298634
ENSG00000156381	ANKRD9	0.0230281	-0.815735
ENSG00000011426	ANLN	0.0224633	-0.169274
ENSG00000171714	ANO5	0.00140129	-1.58911
ENSG00000177119	ANO6	0.00419099	0.210709
ENSG00000074855	ANO8	0.00265882	-0.85492
ENSG00000185101	ANO9	0.0330013	-0.853085
ENSG00000136938	ANP32B	0.00385173	0.176394
ENSG00000143401	ANP32E	0.0110099	0.248755
ENSG00000169604	ANTXR1	0.0435627	0.250432
ENSG00000135046	ANXA1	7.14668e-05	-1.4166
ENSG00000122359	ANXA11	0.032952	-0.166563
ENSG00000182718	ANXA2	0.00203586	-0.345134
ENSG00000177721	ANXA2R	0.0433753	-0.311759
ENSG00000164111	ANXA5	0.000309697	0.51468
ENSG00000197043	ANXA6	0.000353081	-0.4411
ENSG00000138279	ANXA7	0.0001836	-0.964644
ENSG00000260105	AOC4P	0.0468924	1.7612
ENSG00000237594	AP000251.1	0.0021775	-0.763017
ENSG00000214955	AP000317.1	0.0446978	-1.24533
ENSG00000234353	AP000346.2	0.0379962	-1.24796
ENSG00000285509	AP000646.1	0.0327638	3.10104
ENSG00000280385	AP000648.3	0.0177735	0.613008
ENSG00000173727	AP000769.1	0.0194324	-0.536606
ENSG00000247137	AP000873.2	0.0362432	0.730099
ENSG00000254510	AP001107.5	0.000141242	-0.693889
ENSG00000255557	AP001266.2	0.00487882	3.10053
ENSG00000271882	AP001330.5	0.0330457	-0.677234
ENSG00000256116	AP001453.1	0.00573148	-3.39759
ENSG00000254964	AP001458.1	0.0409964	1.51837
ENSG00000255135	AP002360.1	0.00257892	-0.839399
ENSG00000254682	AP002387.1	0.00720301	0.679137
ENSG00000241782	AP002812.1	0.0412319	-2.24469
ENSG00000250303	AP002884.1	7.80032e-05	-0.829274
ENSG00000254968	AP003063.1	0.000216143	-1.1707
ENSG00000255484	AP003063.2	0.0324452	-1.93636
ENSG00000285769	AP003100.2	0.0103221	-2.10249
ENSG00000253395	AP003469.2	0.0211212	-1.69135
ENSG00000255455	AP003486.1	0.0399472	-0.796226
ENSG00000256443	AP003559.1	0.0159861	-2.44906
ENSG00000254573	AP004550.1	0.00744522	1.47001
ENSG00000254851	AP005018.2	0.0405082	-0.829034
ENSG00000267503	AP005131.3	2.87879e-05	-5.14622
ENSG00000272746	AP005131.7	0.0467805	1.07855
ENSG00000266783	AP005136.2	0.0475103	0.401233
ENSG00000264876	AP005209.1	0.00305284	-1.47908
ENSG00000138660	AP1AR	0.0257018	-0.21549
ENSG00000100280	AP1B1	0.00296557	-0.343981
ENSG00000166747	AP1G1	0.045257	0.162447
ENSG00000213983	AP1G2	0.00982769	-0.648704
ENSG00000106367	AP1S1	8.17354e-06	-1.37306
ENSG00000182287	AP1S2	0.0129413	-0.541853
ENSG00000152056	AP1S3	0.00516437	-0.90716
ENSG00000196961	AP2A1	0.00216394	-0.727162
ENSG00000183020	AP2A2	0.00947387	-0.286636
ENSG00000042753	AP2S1	0.00480671	-0.228841
ENSG00000065000	AP3D1	0.00243362	-0.238835
ENSG00000134262	AP4B1	0.036395	-0.0755357
ENSG00000221838	AP4M1	0.00950814	-0.326855
ENSG00000100478	AP4S1	0.0183177	0.191231
ENSG00000254470	AP5B1	0.00104466	-0.616566
ENSG00000053770	AP5M1	8.02918e-05	-0.654977
ENSG00000120868	APAF1	0.00228333	-0.389408
ENSG00000034053	APBA2	0.0135054	-1.05655
ENSG00000154856	APCDD1	0.00493349	-0.224457
ENSG00000164062	APEH	5.72574e-06	-1.48083
ENSG00000100823	APEX1	0.000699594	0.505557
ENSG00000138613	APH1B	0.00124273	-0.620262
ENSG00000169621	APLF	0.0351362	-0.520043
ENSG00000105290	APLP1	0.0139153	-0.879851
ENSG00000244509	APOBEC3C	0.000769409	-1.47603
ENSG00000128394	APOBEC3F	0.0109369	-1.15361
ENSG00000130203	APOE	0.0113755	1.46049
ENSG00000128335	APOL2	0.0447654	-0.296159
ENSG00000128284	APOL3	0.000469112	-1.43536
ENSG00000221963	APOL6	0.00168034	-0.732465
ENSG00000178878	APOLD1	0.011828	-0.235485
ENSG00000155008	APOOL	0.0404153	0.158218
ENSG00000256053	APOPT1	0.0377481	0.239786
ENSG00000142192	APP	0.000457026	0.382467
ENSG00000062725	APPBP2	2.59367e-05	-0.6563
ENSG00000198931	APRT	0.00075764	-0.502571
ENSG00000186635	ARAP1	6.00113e-05	-0.715236
ENSG00000095139	ARCN1	0.0140661	-0.143265
ENSG00000119682	AREL1	0.000898306	0.52269
ENSG00000134287	ARF3	0.0235188	-0.122428
ENSG00000101199	ARFGAP1	0.00325338	-0.517355
ENSG00000149182	ARFGAP2	0.00137481	-0.867107
ENSG00000132254	ARFIP2	0.000321183	0.704282
ENSG00000101246	ARFRP1	0.00580827	-0.431775
ENSG00000081181	ARG2	0.000158711	-1.13053
ENSG00000075884	ARHGAP15	0.00457502	-0.25631
ENSG00000140750	ARHGAP17	0.010556	0.269387
ENSG00000213390	ARHGAP19	0.000171617	-0.530665
ENSG00000275832	ARHGAP23	0.00214394	0.285389
ENSG00000163219	ARHGAP25	0.000169467	-0.76408
ENSG00000159314	ARHGAP27	0.0255585	-0.252617
ENSG00000186517	ARHGAP30	0.000316511	-0.350987
ENSG00000031081	ARHGAP31	0.00175168	-1.16613
ENSG00000089820	ARHGAP4	0.0406615	-0.314833
ENSG00000180448	ARHGAP45	0.000916455	-0.896352
ENSG00000123329	ARHGAP9	4.69768e-05	-1.16242
ENSG00000242173	ARHGDIG	0.0172228	2.89363
ENSG00000076928	ARHGEF1	0.00346273	-0.704373
ENSG00000196914	ARHGEF12	0.00840372	-3.82884
ENSG00000110237	ARHGEF17	0.00130284	-0.610756
ENSG00000142632	ARHGEF19	0.0361672	-0.582745
ENSG00000116584	ARHGEF2	8.66492e-05	-0.539231
ENSG00000240771	ARHGEF25	0.037474	-0.602299
ENSG00000163947	ARHGEF3	0.0014772	-0.901372
ENSG00000214694	ARHGEF33	0.00423292	1.88205
ENSG00000137135	ARHGEF39	0.0226071	0.335585
ENSG00000165801	ARHGEF40	0.0187918	-1.33542
ENSG00000102606	ARHGEF7	0.00891943	-0.252877
ENSG00000131089	ARHGEF9	0.00270572	-0.425404
ENSG00000179361	ARID3B	0.00525681	-1.06166
ENSG00000150347	ARID5B	0.0159353	0.421655
ENSG00000175414	ARL10	0.00280797	-0.643047
ENSG00000169379	ARL13B	0.0433828	-0.379977
ENSG00000152219	ARL14EP	0.0171735	0.267141
ENSG00000214087	ARL16	0.0215118	-0.209489
ENSG00000213465	ARL2	0.0343082	0.13309
ENSG00000102931	ARL2BP	0.032005	-0.776304
ENSG00000188042	ARL4C	0.00717893	0.076202
ENSG00000175906	ARL4D	0.0390799	-0.337324
ENSG00000162980	ARL5A	0.0284195	-0.129469
ENSG00000165997	ARL5B	0.0146267	-0.300006
ENSG00000141748	ARL5C	0.0353886	-1.10623
ENSG00000170632	ARMC10	0.00114577	0.140706
ENSG00000102401	ARMCX3	0.000950677	-0.560477
ENSG00000196440	ARMCX4	0.0117512	-0.940955
ENSG00000271147	ARMCX5-GPRASP2	0.0468867	0.465933
ENSG00000198520	ARMH1	0.0240375	-1.80536
ENSG00000120029	ARMH3	0.0186699	0.277606
ENSG00000139971	ARMH4	0.000438224	-0.805621
ENSG00000146476	ARMT1	0.0173441	-0.359221
ENSG00000143437	ARNT	0.0183766	-0.189325
ENSG00000133794	ARNTL	0.00144319	-0.358745
ENSG00000029153	ARNTL2	0.00120494	0.378641
ENSG00000163466	ARPC2	0.0144814	-0.215415
ENSG00000111229	ARPC3	0.040392	-0.257335
ENSG00000136950	ARPC5L	0.00316995	-0.30194
ENSG00000172995	ARPP21	0.0172708	0.197372
ENSG00000230830	ARPP21-AS1	0.00725954	0.829259
ENSG00000141480	ARRB2	0.000209834	-0.906601
ENSG00000141337	ARSG	0.0488534	-0.190876
ENSG00000117407	ARTN	0.0430177	-1.52666
ENSG00000173409	ARV1	0.0101399	0.281841
ENSG00000099889	ARVCF	0.00442467	-1.31886
ENSG00000088280	ASAP3	0.000361809	-1.16514
ENSG00000196372	ASB13	0.00362288	-0.706624
ENSG00000239388	ASB14	0.01908	0.872286
ENSG00000267080	ASB16-AS1	0.00139232	-0.575833
ENSG00000177981	ASB8	0.0197233	-0.205985
ENSG00000100325	ASCC2	0.00127978	0.0835977
ENSG00000105011	ASF1B	0.0181251	-0.143888
ENSG00000129691	ASH2L	0.0139405	0.109485
ENSG00000110881	ASIC1	0.0155584	-0.584558
ENSG00000213199	ASIC3	0.002222	-1.67122
ENSG00000126522	ASL	4.41605e-05	-2.31488
ENSG00000169093	ASMTL	0.0158072	-0.386358
ENSG00000198356	ASNA1	0.0409192	-0.202524
ENSG00000070669	ASNS	0.00217359	-1.03209
ENSG00000066279	ASPM	0.0123764	0.543201
ENSG00000162174	ASRGL1	0.0353022	0.0875242
ENSG00000237437	ASS1P12	0.0436644	-0.772028
ENSG00000148219	ASTN2	0.0170426	-0.373782
ENSG00000156802	ATAD2	0.00114012	-0.530258
ENSG00000197785	ATAD3A	0.0012113	-0.966527
ENSG00000137343	ATAT1	0.0489063	0.481828
ENSG00000115966	ATF2	0.0239675	-0.318733
ENSG00000162772	ATF3	0.000140785	-1.46181
ENSG00000128272	ATF4	0.0117807	-0.166893
ENSG00000256167	ATF4P4	0.0424016	1.83818
ENSG00000169136	ATF5	0.00229998	-0.615071
ENSG00000118217	ATF6	0.00243075	-0.28699
ENSG00000170653	ATF7	0.0157812	-0.618373
ENSG00000126775	ATG14	0.00351381	0.334524
ENSG00000168010	ATG16L2	0.00125363	-1.49567
ENSG00000110046	ATG2A	0.00181066	-0.718441
ENSG00000101844	ATG4A	0.000474012	-0.510157
ENSG00000168397	ATG4B	0.0143279	-0.498152
ENSG00000125703	ATG4C	0.0023332	-0.424427
ENSG00000198925	ATG9A	0.0017659	0.239885
ENSG00000198513	ATL1	0.0131111	-1.36378
ENSG00000119787	ATL2	0.00592527	-0.135265
ENSG00000184743	ATL3	0.000388083	-0.697045
ENSG00000111676	ATN1	0.000493854	-0.780106
ENSG00000105726	ATP13A1	0.0100818	-0.366028
ENSG00000159363	ATP13A2	1.15719e-06	-0.763093
ENSG00000163399	ATP1A1	0.000658638	0.3487
ENSG00000143153	ATP1B1	0.0156303	-0.351125
ENSG00000069849	ATP1B3	0.00080068	-0.254817
ENSG00000174437	ATP2A2	0.0370294	0.189698
ENSG00000074370	ATP2A3	0.000142193	-0.593598
ENSG00000271614	ATP2B1-AS1	0.0205101	-0.574076
ENSG00000157087	ATP2B2	0.0144628	-1.05762
ENSG00000017260	ATP2C1	0.00778455	0.298403
ENSG00000110955	ATP5F1B	0.00597937	-0.147661
ENSG00000099624	ATP5F1D	0.00283666	-0.672259
ENSG00000135390	ATP5MC2	0.0180369	0.205308
ENSG00000249222	ATP5MGL	0.0430105	-2.34702
ENSG00000033627	ATP6V0A1	0.00268926	0.370447
ENSG00000185344	ATP6V0A2	0.0106655	0.193839
ENSG00000105929	ATP6V0A4	0.028875	-1.80693
ENSG00000159720	ATP6V0D1	0.00661226	0.306106
ENSG00000171130	ATP6V0E2	0.00932329	-0.323087
ENSG00000147416	ATP6V1B2	0.00225524	0.219655
ENSG00000155097	ATP6V1C1	0.0168878	-0.340031
ENSG00000047249	ATP6V1H	0.031722	-0.17878
ENSG00000123191	ATP7B	5.37243e-05	-1.00157
ENSG00000132932	ATP8A2	0.0078001	-0.328616
ENSG00000130270	ATP8B3	0.00335601	-0.97517
ENSG00000171953	ATPAF2	0.00269185	0.835109
ENSG00000124788	ATXN1	0.0270106	-0.569354
ENSG00000130638	ATXN10	0.00264979	-0.173619
ENSG00000066427	ATXN3	0.0298707	-0.209258
ENSG00000162650	ATXN7L2	0.0139049	-0.228296
ENSG00000253719	ATXN7L3B	0.00125801	-0.170943
ENSG00000127423	AUNIP	0.0128409	-0.276312
ENSG00000115307	AUP1	0.00159506	-0.389554
ENSG00000087586	AURKA	0.000729322	0.223652
ENSG00000175756	AURKAIP1	0.0129307	-0.488336
ENSG00000105778	AVL9	0.0025636	0.137072
ENSG00000119986	AVPI1	0.00463345	-1.07367
ENSG00000103126	AXIN1	0.00806689	-0.241505
ENSG00000168646	AXIN2	0.0147586	-0.337979
ENSG00000155096	AZIN1	3.74529e-05	-0.364431
ENSG00000172232	AZU1	0.0346621	4.96465
ENSG00000235863	B3GALT4	0.00216804	-0.488139
ENSG00000176022	B3GALT6	0.0311195	0.232964
ENSG00000109956	B3GAT1	0.00493587	0.302479
ENSG00000170340	B3GNT2	0.0375414	-0.248565
ENSG00000176383	B3GNT4	0.0256847	1.00531
ENSG00000086062	B4GALT1	0.0446545	-0.159496
ENSG00000158850	B4GALT3	0.00498066	-0.394221
ENSG00000174684	B4GAT1	0.0283476	-0.359617
ENSG00000105393	BABAM1	0.00605721	-0.238722
ENSG00000266074	BAHCC1	0.00105702	3.29341
ENSG00000140320	BAHD1	0.0013384	-0.235552
ENSG00000175866	BAIAP2	0.00118615	-0.802295
ENSG00000226137	BAIAP2-DT	0.000147906	-0.858427
ENSG00000128298	BAIAP2L2	0.0406356	-1.19637
ENSG00000007516	BAIAP3	0.0208958	-1.33453
ENSG00000095739	BAMBI	0.0287235	-0.29138
ENSG00000163930	BAP1	0.00354734	-0.119749
ENSG00000138376	BARD1	0.00160511	-0.586293
ENSG00000123685	BATF3	0.0116847	-0.81837
ENSG00000076108	BAZ2A	0.0110732	0.52114
ENSG00000105327	BBC3	0.049167	-0.860829
ENSG00000129151	BBOX1	0.00198631	1.42098
ENSG00000105552	BCAT2	0.00219037	-0.395771
ENSG00000114200	BCHE	7.55235e-05	-0.507562
ENSG00000083123	BCKDHB	0.0387652	-0.291121
ENSG00000103507	BCKDK	2.57621e-05	-1.14692
ENSG00000119866	BCL11A	0.00193443	0.441659
ENSG00000127152	BCL11B	0.0283551	0.270976
ENSG00000171552	BCL2L1	0.00498788	0.294981
ENSG00000153094	BCL2L11	0.00237047	0.314565
ENSG00000126453	BCL2L12	0.0010285	-0.557837
ENSG00000113916	BCL6	7.28716e-05	-0.357487
ENSG00000110987	BCL7A	0.0263753	0.0997976
ENSG00000099385	BCL7C	0.019728	-0.423574
ENSG00000116128	BCL9	0.000858361	-1.00857
ENSG00000186174	BCL9L	0.00880177	-0.701009
ENSG00000029363	BCLAF1	0.0402623	0.16157
ENSG00000186716	BCR	0.0239814	-0.183267
ENSG00000164039	BDH2	0.000404021	-1.52112
ENSG00000126581	BECN1	0.00969191	-0.286146
ENSG00000278616	BEND3P3	0.00208698	-0.871166
ENSG00000188848	BEND4	0.0102594	-0.362611
ENSG00000167995	BEST1	0.00701714	-0.965484
ENSG00000127325	BEST3	0.0225207	1.12902
ENSG00000166681	BEX3	0.00296606	-0.390846
ENSG00000102409	BEX4	0.00140607	-0.172055
ENSG00000237452	BHMG1	0.0472315	1.04375
ENSG00000185963	BICD2	0.00524304	-0.205446
ENSG00000015475	BID	0.0162382	-0.134974
ENSG00000110330	BIRC2	0.0102965	-0.218875
ENSG00000089685	BIRC5	0.0391364	0.277526
ENSG00000134897	BIVM	0.013709	-0.169926
ENSG00000104164	BLOC1S6	0.00017687	-1.24338
ENSG00000106605	BLVRA	0.00571858	-0.523971
ENSG00000104081	BMF	0.000127025	0.798029
ENSG00000168283	BMI1	0.0469546	-0.127111
ENSG00000125378	BMP4	2.78747e-05	-1.05621
ENSG00000260518	BMS1P8	0.0338812	0.958582
ENSG00000164603	BMT2	0.000816762	0.648031
ENSG00000104765	BNIP3L	0.00672373	0.366626
ENSG00000268174	BNIP3P22	0.0276189	1.89987
ENSG00000145919	BOD1	0.00644635	0.282193
ENSG00000261236	BOP1	0.00852311	-0.40421
ENSG00000136122	BORA	0.00036596	-0.530228
ENSG00000166275	BORCS7	0.0473443	-0.285609
ENSG00000254901	BORCS8	0.00288647	-0.669007
ENSG00000162813	BPNT1	0.0104224	-0.123681
ENSG00000224775	BRAFP1	0.00485143	-2.24459
ENSG00000106009	BRAT1	0.029297	-0.323795
ENSG00000169925	BRD3	0.000714154	-0.256803
ENSG00000166164	BRD7	0.0466222	0.152661
ENSG00000112983	BRD8	0.00271238	0.320217
ENSG00000028310	BRD9	0.00747261	-0.308417
ENSG00000185024	BRF1	0.0167913	-0.310169
ENSG00000184992	BRI3BP	0.0175514	-0.152981
ENSG00000182685	BRICD5	0.00322217	-1.54776
ENSG00000100916	BRMS1L	0.0205476	0.541601
ENSG00000162819	BROX	0.00992499	0.44756
ENSG00000096070	BRPF3	0.00610006	0.265111
ENSG00000160469	BRSK1	0.000162678	-1.02845
ENSG00000174672	BRSK2	0.0375314	-0.761701
ENSG00000172270	BSG	0.00988511	-0.267463
ENSG00000164061	BSN	0.0179477	0.535199
ENSG00000119411	BSPRY	0.0228105	-0.744115
ENSG00000130303	BST2	0.0405143	-1.28047
ENSG00000184887	BTBD6	0.0293266	-0.113228
ENSG00000183826	BTBD9	0.0156306	-0.488351
ENSG00000145741	BTF3	0.00362264	0.357921
ENSG00000133639	BTG1	0.00451388	0.146568
ENSG00000159388	BTG2	0.0332	0.173498
ENSG00000112763	BTN2A1	0.00365234	0.347803
ENSG00000166167	BTRC	0.0218716	-0.374442
ENSG00000169679	BUB1	0.00140977	0.157151
ENSG00000156970	BUB1B	0.0274095	0.16863
ENSG00000154473	BUB3	0.00793152	0.149956
ENSG00000137656	BUD13	0.0441836	-0.136059
ENSG00000071462	BUD23	0.00431434	-0.49932
ENSG00000106245	BUD31	0.026546	0.171555
ENSG00000284976	BX255925.3	0.0280452	-0.49932
ENSG00000273145	BX537318.1	0.0489848	-0.459221
ENSG00000273249	BX649632.1	0.0200349	-1.7364
ENSG00000112578	BYSL	0.00644854	-0.201929
ENSG00000136261	BZW2	0.000902877	0.217557
ENSG00000165511	C10orf25	0.0105828	-0.23804
ENSG00000119965	C10orf88	0.00842227	-0.395088
ENSG00000137720	C11orf1	0.0213033	0.24808
ENSG00000171067	C11orf24	0.0240589	-0.175295
ENSG00000182919	C11orf54	0.0439746	0.225861
ENSG00000175573	C11orf68	0.013191	-0.416329
ENSG00000166352	C11orf74	0.00208643	0.908914
ENSG00000173715	C11orf80	0.028986	0.323562
ENSG00000234776	C11orf94	0.00737636	1.47065
ENSG00000188070	C11orf95	0.0128103	-0.138046
ENSG00000187479	C11orf96	0.0166505	-0.860786
ENSG00000139637	C12orf10	0.0327254	-0.245084
ENSG00000157895	C12orf43	0.0308121	0.342815
ENSG00000111412	C12orf49	0.0231958	-0.101587
ENSG00000214700	C12orf71	0.0425044	2.03487
ENSG00000235162	C12orf75	0.00911643	-0.266372
ENSG00000174456	C12orf76	0.0403452	0.318938
ENSG00000179933	C14orf119	0.0456237	-0.240702
ENSG00000100802	C14orf93	0.0081257	0.266674
ENSG00000167173	C15orf39	0.0400169	0.2224
ENSG00000169609	C15orf40	0.000133256	0.567938
ENSG00000125149	C16orf70	0.00785154	0.294159
ENSG00000182831	C16orf72	0.000602892	-0.506158
ENSG00000155330	C16orf87	0.00014044	-0.282728
ENSG00000174109	C16orf91	0.00216697	-0.458489
ENSG00000205832	C16orf96	0.0173049	-0.980476
ENSG00000125319	C17orf53	0.0258371	-0.350965
ENSG00000186665	C17orf58	0.0453448	-0.215395
ENSG00000141219	C17orf80	0.0236293	-0.163228
ENSG00000119559	C19orf25	0.00316223	-0.739963
ENSG00000214212	C19orf38	0.0344655	-1.06331
ENSG00000132016	C19orf57	0.00112794	-0.83941
ENSG00000130813	C19orf66	0.00672415	-0.654866
ENSG00000221916	C19orf73	0.0144252	-0.890568
ENSG00000131591	C1orf159	0.0160305	-0.607617
ENSG00000198912	C1orf174	0.00856219	0.325076
ENSG00000119280	C1orf198	0.0183028	-0.418789
ENSG00000116667	C1orf21	0.00377839	-0.367618
ENSG00000143793	C1orf35	0.00528291	-0.561131
ENSG00000143612	C1orf43	0.00720779	0.328348
ENSG00000162642	C1orf52	0.0316398	0.222731
ENSG00000118292	C1orf54	0.00303278	-1.38617
ENSG00000125462	C1orf61	0.0309458	2.39827
ENSG00000162757	C1orf74	0.00238066	-0.507804
ENSG00000131094	C1QL1	0.0185522	-0.4347
ENSG00000184163	C1QTNF12	0.000993095	1.96887
ENSG00000082196	C1QTNF3	0.0394161	0.680478
ENSG00000273294	C1QTNF3-AMACR	0.0231087	1.37104
ENSG00000172247	C1QTNF4	0.0213425	0.628302
ENSG00000159403	C1R	0.00934936	-0.918349
ENSG00000139178	C1RL	0.000360578	-1.00973
ENSG00000205885	C1RL-AS1	0.0172315	-0.830877
ENSG00000182326	C1S	0.0477487	0.895598
ENSG00000196421	C20orf204	0.0129357	-2.04003
ENSG00000242259	C22orf39	0.00183521	-0.487413
ENSG00000184208	C22orf46	0.00607705	-0.515897
ENSG00000157617	C2CD2	0.0483961	-0.660909
ENSG00000221843	C2orf16	0.0487702	-0.608413
ENSG00000135974	C2orf49	0.0100799	0.249241
ENSG00000168887	C2orf68	0.000171122	-0.876305
ENSG00000178074	C2orf69	0.00134906	0.439465
ENSG00000186132	C2orf76	0.0420061	-0.383192
ENSG00000179021	C3orf38	0.0336264	0.178942
ENSG00000114529	C3orf52	0.00834812	-0.160316
ENSG00000244731	C4A	0.017843	0.691558
ENSG00000164096	C4orf3	0.0427579	-0.203328
ENSG00000151470	C4orf33	0.0233183	-0.432096
ENSG00000205208	C4orf46	0.00297908	-0.286318
ENSG00000205129	C4orf47	0.00734037	1.83092
ENSG00000243449	C4orf48	0.0453531	-0.946608
ENSG00000106804	C5	0.000296607	0.914776
ENSG00000181904	C5orf24	0.0267835	-0.286676
ENSG00000196821	C6orf106	1.04802e-06	-0.504941
ENSG00000181577	C6orf223	0.0345793	-0.199194
ENSG00000204387	C6orf48	0.0304188	0.455521
ENSG00000198663	C6orf89	0.0289726	0.0973192
ENSG00000146576	C7orf26	0.0235648	-0.23468
ENSG00000146826	C7orf43	0.0421012	-0.326426
ENSG00000185955	C7orf61	0.0160303	1.15263
ENSG00000176919	C8G	0.0316488	-0.92337
ENSG00000182307	C8orf33	0.0146036	-0.166983
ENSG00000156172	C8orf37	0.00792625	-0.590236
ENSG00000213563	C8orf82	0.00783329	-0.803344
ENSG00000113600	C9	0.000725513	1.6655
ENSG00000187753	C9orf153	0.0386817	-2.31458
ENSG00000148120	C9orf3	0.0110184	0.571598
ENSG00000135045	C9orf40	5.63518e-05	-0.77952
ENSG00000157653	C9orf43	0.0378843	0.868264
ENSG00000165118	C9orf64	0.0369855	-0.207429
ENSG00000147894	C9orf72	0.040504	-0.362967
ENSG00000063180	CA11	0.000856249	-0.693466
ENSG00000074410	CA12	0.0227056	-0.747996
ENSG00000102547	CAB39L	0.0196249	0.590348
ENSG00000158966	CACHD1	0.00251034	-0.731372
ENSG00000256271	CACNA1C-AS2	0.0430748	0.597339
ENSG00000151062	CACNA2D4	0.0465725	-0.431401
ENSG00000167535	CACNB3	0.0328545	-0.196384
ENSG00000105298	CACTIN	0.0344156	-0.394388
ENSG00000151893	CACUL1	0.0056848	-0.310559
ENSG00000116161	CACYBP	0.00558118	0.207889
ENSG00000084774	CAD	0.00179729	-0.498074
ENSG00000105767	CADM4	0.00360184	-0.544337
ENSG00000012822	CALCOCO1	0.00221238	0.393183
ENSG00000136436	CALCOCO2	0.0327801	0.176443
ENSG00000198668	CALM1	0.0230755	0.0752084
ENSG00000143933	CALM2	0.0114076	0.269059
ENSG00000134072	CAMK1	0.049227	-1.10718
ENSG00000183049	CAMK1D	0.00998986	0.365925
ENSG00000058404	CAMK2B	0.012133	-1.22966
ENSG00000148660	CAMK2G	0.027519	-0.221069
ENSG00000162545	CAMK2N1	0.0474845	-0.497189
ENSG00000152495	CAMK4	0.0350059	0.250158
ENSG00000004660	CAMKK1	0.0207749	-0.291817
ENSG00000164615	CAMLG	0.0387062	0.165233
ENSG00000118200	CAMSAP2	0.000142991	-1.32531
ENSG00000076826	CAMSAP3	0.0399191	-0.524726
ENSG00000237436	CAMTA1-DT	0.00372295	-1.16088
ENSG00000111530	CAND1	7.08021e-07	-0.542384
ENSG00000171302	CANT1	0.00320891	-0.13981
ENSG00000014216	CAPN1	0.000370378	-0.523316
ENSG00000142330	CAPN10	0.0150877	-0.269387
ENSG00000260942	CAPN10-DT	0.00236613	0.45017
ENSG00000137225	CAPN11	0.00961808	-2.09018
ENSG00000103326	CAPN15	0.0109799	-0.424924
ENSG00000162909	CAPN2	0.0333833	1.13153
ENSG00000149260	CAPN5	0.00406852	-0.900017
ENSG00000126247	CAPNS1	0.00101142	-0.239099
ENSG00000135387	CAPRIN1	0.0321793	0.0781398
ENSG00000198286	CARD11	0.00282509	-0.595693
ENSG00000165233	CARD19	0.0435215	-0.570587
ENSG00000132357	CARD6	0.00368335	-0.415286
ENSG00000105483	CARD8	0.00249303	0.171418
ENSG00000187796	CARD9	0.00427857	2.47004
ENSG00000153048	CARHSP1	0.000106148	-0.239094
ENSG00000142453	CARM1	0.00118549	-0.51102
ENSG00000079691	CARMIL1	0.00433828	-0.436363
ENSG00000159753	CARMIL2	0.032146	-0.294379
ENSG00000110619	CARS	0.000452877	-0.738926
ENSG00000134905	CARS2	0.0447769	-0.214952
ENSG00000249375	CASC11	0.0181122	0.936463
ENSG00000108349	CASC3	0.000596448	-0.44281
ENSG00000177303	CASKIN2	0.0479774	-1.08431
ENSG00000003400	CASP10	0.00387645	-0.422714
ENSG00000165806	CASP7	0.00303961	0.130178
ENSG00000064012	CASP8	0.00144475	0.456523
ENSG00000132906	CASP9	0.0122754	-0.876211
ENSG00000239521	CASTOR3	0.00176672	-0.366434
ENSG00000130940	CASZ1	0.0470505	-0.603516
ENSG00000121691	CAT	0.00247332	-0.197832
ENSG00000099625	CBARP	0.0311956	-0.869545
ENSG00000078699	CBFA2T2	0.0110765	-0.467975
ENSG00000129993	CBFA2T3	0.00112191	0.377602
ENSG00000114423	CBLB	0.0216871	-0.411541
ENSG00000145439	CBR4	0.00340332	-0.609126
ENSG00000160200	CBS	0.00283096	-1.3982
ENSG00000274276	CBSL	0.000765738	-1.05743
ENSG00000172785	CBWD1	0.0408325	0.237301
ENSG00000256030	CBX3P4	0.0142498	-1.96084
ENSG00000141582	CBX4	0.00227094	-0.589897
ENSG00000100307	CBX7	0.00650428	-0.485277
ENSG00000141570	CBX8	0.00507886	-0.613478
ENSG00000132024	CC2D1A	0.00830557	-0.53095
ENSG00000154222	CC2D1B	0.00192334	0.387591
ENSG00000158941	CCAR2	0.00421518	-0.301041
ENSG00000135736	CCDC102A	0.00295576	-0.530849
ENSG00000173581	CCDC106	0.0268185	-0.35645
ENSG00000103021	CCDC113	0.00391956	-1.36036
ENSG00000105479	CCDC114	0.0135355	-0.953999
ENSG00000136710	CCDC115	0.0311423	-0.0732224
ENSG00000159873	CCDC117	0.0116583	0.0992603
ENSG00000147144	CCDC120	0.0349377	-0.363263
ENSG00000104957	CCDC130	0.0198564	-0.304828
ENSG00000128596	CCDC136	0.0329006	-0.345332
ENSG00000185298	CCDC137	0.000709828	-0.297985
ENSG00000135637	CCDC142	0.000660609	0.296349
ENSG00000154898	CCDC144CP	0.0321308	-1.02037
ENSG00000159588	CCDC17	0.00648047	-1.31518
ENSG00000122483	CCDC18	0.0317166	0.317324
ENSG00000165813	CCDC186	0.0185928	0.343843
ENSG00000101997	CCDC22	0.00142823	-0.518511
ENSG00000147419	CCDC25	0.0025042	-0.333822
ENSG00000160050	CCDC28B	0.00409771	-0.756898
ENSG00000109881	CCDC34	0.0107014	0.246624
ENSG00000180329	CCDC43	0.00205892	-0.203172
ENSG00000164051	CCDC51	0.0350119	-0.53215
ENSG00000108091	CCDC6	0.00983981	0.272721
ENSG00000104983	CCDC61	0.00213789	-0.959226
ENSG00000130783	CCDC62	0.034259	0.753024
ENSG00000180376	CCDC66	0.00885775	0.322065
ENSG00000177352	CCDC71	0.0125551	-0.309734
ENSG00000253276	CCDC71L	0.00606546	-0.3843
ENSG00000162004	CCDC78	0.0399316	-0.808075
ENSG00000149231	CCDC82	0.0185362	0.283296
ENSG00000168071	CCDC88B	0.000432975	-0.930661
ENSG00000015133	CCDC88C	0.0123416	-0.32762
ENSG00000105321	CCDC9	0.0195087	-0.463303
ENSG00000137500	CCDC90B	0.00582026	0.195465
ENSG00000173013	CCDC96	0.0384881	-0.598986
ENSG00000142039	CCDC97	0.0147637	-0.249101
ENSG00000262484	CCER2	0.0440305	0.743342
ENSG00000204536	CCHCR1	0.0117573	-0.377695
ENSG00000136280	CCM2	0.000368708	-0.56082
ENSG00000134057	CCNB1	0.00148985	0.336917
ENSG00000100814	CCNB1IP1	0.000971104	0.451232
ENSG00000157456	CCNB2	0.00170982	0.309741
ENSG00000147082	CCNB3	0.0222403	0.812472
ENSG00000112576	CCND3	0.0363638	-0.097156
ENSG00000166946	CCNDBP1	0.00290889	-0.341967
ENSG00000105173	CCNE1	0.000858955	-0.982215
ENSG00000175305	CCNE2	0.0169681	-0.258718
ENSG00000162063	CCNF	0.000517177	-0.360547
ENSG00000113328	CCNG1	0.00206043	0.306347
ENSG00000138764	CCNG2	0.041632	-0.200229
ENSG00000205089	CCNI2	2.10413e-05	-0.70306
ENSG00000107443	CCNJ	0.0138308	0.360836
ENSG00000135083	CCNJL	5.66249e-05	-0.884556
ENSG00000152669	CCNO	0.0204404	-0.625663
ENSG00000129315	CCNT1	0.00441809	-0.222283
ENSG00000224043	CCNT2-AS1	0.0205243	1.03528
ENSG00000108100	CCNY	0.00136054	0.244629
ENSG00000260916	CCPG1	0.00961737	-0.7311
ENSG00000179934	CCR8	0.0203392	0.324507
ENSG00000173992	CCS	0.00487735	-0.72605
ENSG00000154429	CCSAP	0.0418774	-0.111821
ENSG00000163468	CCT3	0.0120691	0.163989
ENSG00000150753	CCT5	0.0134533	-0.137885
ENSG00000146731	CCT6A	0.00992917	-0.187531
ENSG00000228409	CCT6P1	0.00457788	0.311036
ENSG00000135624	CCT7	0.0488407	-0.132666
ENSG00000177697	CD151	2.26838e-05	-1.23113
ENSG00000158477	CD1A	0.0067305	0.304579
ENSG00000158485	CD1B	0.00632735	-0.159481
ENSG00000158473	CD1D	0.00987004	0.204719
ENSG00000158488	CD1E	0.00191156	-0.354652
ENSG00000116824	CD2	0.0351102	-0.866135
ENSG00000163606	CD200R1	0.0151718	-0.94817
ENSG00000150637	CD226	0.0171216	0.322617
ENSG00000174807	CD248	0.00120446	-1.58461
ENSG00000139193	CD27	0.0163647	-0.952973
ENSG00000178562	CD28	0.000159011	-0.919037
ENSG00000167851	CD300A	0.00245563	-0.828891
ENSG00000004468	CD38	2.83094e-05	-0.813821
ENSG00000167286	CD3D	0.00388432	-0.530996
ENSG00000010610	CD4	0.0143363	0.144069
ENSG00000117335	CD46	0.00149954	0.344909
ENSG00000196776	CD47	0.00460232	0.308473
ENSG00000117091	CD48	0.0454014	0.93651
ENSG00000110448	CD5	0.0018547	-0.388494
ENSG00000169442	CD52	0.0307004	-1.17562
ENSG00000196352	CD55	0.00107589	-0.882049
ENSG00000013725	CD6	0.00147747	-0.329066
ENSG00000110848	CD69	0.0375536	-0.887758
ENSG00000173762	CD7	7.79808e-05	-0.647758
ENSG00000137101	CD72	0.0178041	-0.405729
ENSG00000085117	CD82	0.0365135	-0.27556
ENSG00000112149	CD83	0.00951153	0.4174
ENSG00000153563	CD8A	0.00108178	-0.658391
ENSG00000172116	CD8B	0.00201062	-0.618532
ENSG00000010278	CD9	0.0282327	-0.457526
ENSG00000125810	CD93	0.00604607	-1.32258
ENSG00000153283	CD96	0.0014215	0.35119
ENSG00000140326	CDAN1	0.00324974	-0.353827
ENSG00000130177	CDC16	0.0131195	0.186109
ENSG00000094880	CDC23	0.000115617	-0.702839
ENSG00000158402	CDC25C	0.00283325	-0.39367
ENSG00000105401	CDC37	0.00122621	-0.213793
ENSG00000168438	CDC40	0.0240777	-0.286672
ENSG00000070831	CDC42	0.0349135	-0.725236
ENSG00000171219	CDC42BPG	0.00904341	-0.741542
ENSG00000163171	CDC42EP3	0.00163897	-0.823372
ENSG00000179604	CDC42EP4	0.0174111	-0.385329
ENSG00000197622	CDC42SE1	0.000574182	-0.266667
ENSG00000093009	CDC45	9.67337e-05	-0.750594
ENSG00000094804	CDC6	0.000357605	-0.550897
ENSG00000184661	CDCA2	0.000923235	-0.416404
ENSG00000111665	CDCA3	0.0417564	-0.181654
ENSG00000170779	CDCA4	0.0480205	-0.288036
ENSG00000144354	CDCA7	0.000356186	-0.483611
ENSG00000163814	CDCP1	0.0135814	0.537166
ENSG00000254335	CDH12P1	0.0334147	0.418389
ENSG00000249230	CDH12P2	0.0317677	0.407572
ENSG00000253492	CDH12P3	0.0113384	0.377214
ENSG00000107736	CDH23	0.00321145	-1.499
ENSG00000089486	CDIP1	0.0124405	-0.186437
ENSG00000103502	CDIPT	0.000318335	-1.07107
ENSG00000170312	CDK1	0.000284883	-0.363705
ENSG00000185324	CDK10	0.00958465	-0.628148
ENSG00000248333	CDK11B	0.0154955	-0.280322
ENSG00000058091	CDK14	3.05761e-05	-1.20579
ENSG00000102225	CDK16	0.00560152	-0.258245
ENSG00000117266	CDK18	0.0203458	-0.432013
ENSG00000123374	CDK2	0.00115177	-0.365455
ENSG00000135446	CDK4	0.0159735	-0.22553
ENSG00000164885	CDK5	0.000478318	-0.868795
ENSG00000101391	CDK5RAP1	0.00373026	-0.573729
ENSG00000132964	CDK8	0.00686917	-0.078471
ENSG00000136807	CDK9	0.000204856	-0.689032
ENSG00000008086	CDKL5	0.0491317	-0.468147
ENSG00000124762	CDKN1A	0.00519501	-0.445755
ENSG00000111276	CDKN1B	0.0250551	-0.225498
ENSG00000168564	CDKN2AIP	0.00386008	-0.159397
ENSG00000129355	CDKN2D	0.0316216	-0.340753
ENSG00000163624	CDS1	0.0154142	1.51384
ENSG00000091527	CDV3	0.0290413	0.0951481
ENSG00000153046	CDYL	0.00631202	-0.277186
ENSG00000172216	CEBPB	0.0429053	-0.553552
ENSG00000153879	CEBPG	0.0380486	-0.20559
ENSG00000170835	CEL	0.00186804	-1.29424
ENSG00000149187	CELF1	0.0455532	-0.25631
ENSG00000048740	CELF2	7.97471e-05	-0.739849
ENSG00000161082	CELF5	0.00367556	0.731956
ENSG00000143126	CELSR2	0.00246635	-0.762094
ENSG00000008300	CELSR3	0.00233348	-0.43842
ENSG00000145241	CENPC	0.00971852	0.262257
ENSG00000151849	CENPJ	0.0141452	0.288034
ENSG00000100162	CENPM	0.00371771	-0.46956
ENSG00000138092	CENPO	0.0331636	0.142578
ENSG00000175279	CENPS	0.0333648	0.324583
ENSG00000102901	CENPT	0.0300936	-0.434629
ENSG00000151725	CENPU	0.00167127	-0.157364
ENSG00000141577	CEP131	0.00939795	-0.815496
ENSG00000110274	CEP164	0.000951046	0.357281
ENSG00000174007	CEP19	0.000249252	-1.58975
ENSG00000138180	CEP55	1.86709e-05	-0.338166
ENSG00000166037	CEP57	0.0163319	0.215352
ENSG00000011523	CEP68	0.0260469	-0.286556
ENSG00000114107	CEP70	0.0204906	0.149794
ENSG00000130695	CEP85	0.00682723	0.169735
ENSG00000111860	CEP85L	0.011472	-0.233238
ENSG00000121289	CEP89	0.0039248	0.425572
ENSG00000258890	CEP95	0.00747958	0.374788
ENSG00000167123	CERCAM	0.0238322	-1.0157
ENSG00000100422	CERK	2.33739e-06	-1.31275
ENSG00000188452	CERKL	0.0014798	0.794904
ENSG00000172831	CES2	0.0244566	0.217486
ENSG00000172828	CES3	0.00601336	-0.570137
ENSG00000160401	CFAP157	0.01656	-2.60887
ENSG00000163001	CFAP36	0.043852	0.286566
ENSG00000206530	CFAP44	0.00519288	0.95789
ENSG00000197766	CFD	0.00479222	-1.26659
ENSG00000153774	CFDP1	0.0217326	-0.211608
ENSG00000213830	CFL1P5	0.0475927	-2.09078
ENSG00000003402	CFLAR	0.00425833	-0.231159
ENSG00000126759	CFP	0.0429894	-0.87525
ENSG00000001626	CFTR	0.000213435	-0.341764
ENSG00000163320	CGGBP1	0.000254696	-0.211276
ENSG00000143375	CGN	0.021044	-0.147346
ENSG00000128965	CHAC1	0.0269723	-0.696469
ENSG00000136457	CHAD	0.0111914	-1.27907
ENSG00000167670	CHAF1A	0.00277419	-0.230611
ENSG00000159259	CHAF1B	0.00106611	-0.490254
ENSG00000106554	CHCHD3	0.013099	0.0874392
ENSG00000163528	CHCHD4	0.000234898	0.20032
ENSG00000125611	CHCHD5	0.0368907	-0.180796
ENSG00000170791	CHCHD7	0.00173519	0.350017
ENSG00000131778	CHD1L	0.035246	0.147605
ENSG00000170004	CHD3	0.00814184	-0.389916
ENSG00000116254	CHD5	0.00818689	-0.927977
ENSG00000149554	CHEK1	0.0461964	-0.0541536
ENSG00000085872	CHERP	0.0407531	-0.157299
ENSG00000072609	CHFR	0.00108073	0.183394
ENSG00000064886	CHI3L2	8.65334e-05	-0.942641
ENSG00000204116	CHIC1	0.00500084	0.396603
ENSG00000177830	CHID1	0.0359827	-0.187494
ENSG00000188419	CHM	0.00342936	-0.236397
ENSG00000203668	CHML	0.000730181	-0.622623
ENSG00000131165	CHMP1A	0.0276537	-0.0925823
ENSG00000255112	CHMP1B	0.0258292	-0.138686
ENSG00000130724	CHMP2A	0.0082928	-0.186826
ENSG00000083937	CHMP2B	0.000731477	-0.216326
ENSG00000254505	CHMP4A	0.0353744	-0.417577
ENSG00000086065	CHMP5	0.00201484	0.182564
ENSG00000128656	CHN1	0.0106548	-0.475662
ENSG00000110172	CHORDC1	0.0360057	0.208031
ENSG00000187446	CHP1	0.00347226	-0.182002
ENSG00000123989	CHPF	0.00463381	-0.597518
ENSG00000033100	CHPF2	0.00110918	0.434243
ENSG00000111666	CHPT1	0.00681198	-0.275651
ENSG00000104472	CHRAC1	0.00233017	0.376786
ENSG00000101938	CHRDL1	0.0148813	-0.817426
ENSG00000133019	CHRM3	0.0135044	-1.24215
ENSG00000120903	CHRNA2	0.000197074	0.991997
ENSG00000080644	CHRNA3	0.000189174	-1.45039
ENSG00000169684	CHRNA5	0.0391509	-0.304354
ENSG00000147434	CHRNA6	0.00379864	3.0121
ENSG00000174343	CHRNA9	0.0412904	-1.04028
ENSG00000170175	CHRNB1	0.0123088	-0.27875
ENSG00000108556	CHRNE	0.0391596	1.39031
ENSG00000169105	CHST14	0.00193065	-0.541922
ENSG00000182022	CHST15	0.0025637	-0.780955
ENSG00000147119	CHST7	0.0022509	-0.34815
ENSG00000131873	CHSY1	0.00823862	-0.313192
ENSG00000127586	CHTF18	0.0132399	-0.682825
ENSG00000160679	CHTOP	0.0465167	0.14207
ENSG00000103245	CIAO3	0.0167046	-0.370245
ENSG00000005194	CIAPIN1	0.0192054	-0.0840104
ENSG00000185043	CIB1	0.00012467	-0.798072
ENSG00000234419	CICP13	0.00303399	0.697824
ENSG00000233771	CICP5	0.0336388	0.872343
ENSG00000138433	CIR1	0.0143192	0.170256
ENSG00000099622	CIRBP	0.0433908	-0.228852
ENSG00000145354	CISD2	0.0228279	0.233324
ENSG00000277972	CISD3	0.0338788	-0.354828
ENSG00000148337	CIZ1	0.00562265	-0.360396
ENSG00000136026	CKAP4	9.54687e-05	-1.2961
ENSG00000175216	CKAP5	0.00392687	0.41543
ENSG00000166165	CKB	0.0281965	-0.681639
ENSG00000247572	CKMT2-AS1	0.0186257	-0.358639
ENSG00000173207	CKS1B	0.0430535	-0.29424
ENSG00000268942	CKS1BP3	0.0423426	-0.284644
ENSG00000104859	CLASRP	0.017977	-0.362155
ENSG00000114859	CLCN2	0.0151206	0.415449
ENSG00000157224	CLDN12	0.0060417	0.442361
ENSG00000106404	CLDN15	0.0285574	-0.47092
ENSG00000171217	CLDN20	0.0237022	-1.90645
ENSG00000184113	CLDN5	0.00986263	-0.709767
ENSG00000038532	CLEC16A	0.0229182	-0.122625
ENSG00000110852	CLEC2B	0.0235448	-0.394844
ENSG00000153132	CLGN	0.0268371	0.277513
ENSG00000213719	CLIC1	0.013901	-0.274984
ENSG00000155962	CLIC2	0.020196	-2.20456
ENSG00000169504	CLIC4	0.00634243	-0.366171
ENSG00000113282	CLINT1	0.00841026	0.218481
ENSG00000013441	CLK1	0.000313728	0.473059
ENSG00000176444	CLK2	0.000441334	-0.732481
ENSG00000179335	CLK3	0.00117239	-0.265732
ENSG00000113240	CLK4	0.00657702	0.272585
ENSG00000128973	CLN6	0.00113546	-0.45607
ENSG00000182372	CLN8	0.0036175	-0.461891
ENSG00000074201	CLNS1A	0.0467379	0.200971
ENSG00000162129	CLPB	0.0156271	0.181559
ENSG00000125656	CLPP	0.0340245	-0.206569
ENSG00000049656	CLPTM1L	0.021978	0.0583709
ENSG00000166855	CLPX	0.00612574	-0.372867
ENSG00000092853	CLSPN	0.0362467	-0.313147
ENSG00000171603	CLSTN1	0.0288621	0.172336
ENSG00000139182	CLSTN3	0.00165102	-0.612973
ENSG00000175416	CLTB	0.00923068	-0.362377
ENSG00000070371	CLTCL1	0.0134708	-0.800101
ENSG00000132361	CLUH	0.031841	-0.111629
ENSG00000079101	CLUL1	0.0104301	3.15754
ENSG00000184220	CMSS1	0.00868126	0.24047
ENSG00000089505	CMTM1	0.0153737	0.333853
ENSG00000091317	CMTM6	0.000524251	-0.733781
ENSG00000170293	CMTM8	0.0494137	-0.349819
ENSG00000150656	CNDP1	0.018987	2.12645
ENSG00000133313	CNDP2	0.000776395	-0.220161
ENSG00000100528	CNIH1	0.00227839	0.338229
ENSG00000174871	CNIH2	0.0162546	-1.00747
ENSG00000064666	CNN2	0.00322611	-0.452994
ENSG00000117519	CNN3	0.014113	-0.257537
ENSG00000148842	CNNM2	0.0298383	0.40816
ENSG00000158158	CNNM4	0.00898016	-0.221481
ENSG00000111596	CNOT2	0.0314712	0.188298
ENSG00000088038	CNOT3	0.00430245	-0.379588
ENSG00000198791	CNOT7	0.011857	0.234551
ENSG00000144580	CNOT9	1.97894e-05	-0.251419
ENSG00000173786	CNP	0.00108138	-0.282968
ENSG00000115649	CNPPD1	0.0421534	-0.212176
ENSG00000137161	CNPY3	0.00127129	0.268166
ENSG00000105219	CNTD2	0.00663446	1.52754
ENSG00000044459	CNTLN	0.0362012	-0.270823
ENSG00000170037	CNTROB	0.00673866	-0.295911
ENSG00000183513	COA5	0.00508817	0.231482
ENSG00000168275	COA6	0.00359966	0.301969
ENSG00000068120	COASY	7.53908e-05	-0.791385
ENSG00000106078	COBL	0.0342	-2.83296
ENSG00000166685	COG1	0.00393912	-0.748494
ENSG00000136152	COG3	0.0420494	0.120102
ENSG00000164597	COG5	0.00880415	-0.270536
ENSG00000084636	COL16A1	0.0294015	-0.888876
ENSG00000182871	COL18A1	0.0115654	-0.595886
ENSG00000108821	COL1A1	9.74649e-05	-1.68658
ENSG00000050767	COL23A1	0.0234827	-1.38924
ENSG00000197565	COL4A6	0.0423901	-0.564461
ENSG00000080573	COL5A3	0.000302334	-2.58571
ENSG00000142156	COL6A1	0.000853103	-1.32106
ENSG00000114270	COL7A1	4.475e-05	1.62311
ENSG00000092758	COL9A3	0.0144421	-1.09556
ENSG00000130309	COLGALT1	0.000378909	-0.522275
ENSG00000206561	COLQ	0.0452771	0.766678
ENSG00000148444	COMMD3	0.00120591	0.483964
ENSG00000140365	COMMD4	0.00922146	-0.34133
ENSG00000169019	COMMD8	0.017751	-0.437208
ENSG00000165644	COMTD1	0.0297279	-0.60773
ENSG00000143207	COP1	0.0461428	-0.180602
ENSG00000122218	COPA	0.0319979	0.127949
ENSG00000129083	COPB1	0.0142049	-0.135046
ENSG00000105669	COPE	0.0187018	-0.381575
ENSG00000181789	COPG1	0.00512645	-0.254764
ENSG00000141030	COPS3	0.0480373	0.0909281
ENSG00000144524	COPS7B	0.0248789	-0.103912
ENSG00000198612	COPS8	0.00858388	0.109626
ENSG00000214552	COPS8P2	0.0219217	0.594248
ENSG00000111481	COPZ1	0.00119642	0.37745
ENSG00000115520	COQ10B	0.00239288	-0.434794
ENSG00000167113	COQ4	0.0241761	-0.507329
ENSG00000119723	COQ6	0.00756682	-0.371579
ENSG00000167186	COQ7	0.0131292	0.156734
ENSG00000163050	COQ8A	0.00643584	0.204359
ENSG00000123815	COQ8B	0.000717402	-1.18244
ENSG00000102879	CORO1A	0.000762032	-1.34393
ENSG00000172725	CORO1B	0.00013416	-1.16284
ENSG00000110880	CORO1C	0.000663955	-0.156413
ENSG00000106789	CORO2A	0.000272681	-1.08812
ENSG00000167549	CORO6	0.00501655	-1.2693
ENSG00000166260	COX11	0.0137475	-0.277059
ENSG00000014919	COX15	0.0452127	-0.28893
ENSG00000138495	COX17	0.033229	0.239911
ENSG00000240230	COX19	0.00711713	-0.237908
ENSG00000111775	COX6A1	0.0174666	0.278853
ENSG00000160471	COX6B2	0.0278573	-1.4778
ENSG00000115944	COX7A2L	0.00294973	0.509147
ENSG00000176340	COX8A	0.000429324	-1.29879
ENSG00000158516	CPA2	0.00767596	-0.388901
ENSG00000128510	CPA4	2.71528e-05	-0.965804
ENSG00000137449	CPEB2	0.0168676	-0.56481
ENSG00000113742	CPEB4	0.0172915	0.429085
ENSG00000214078	CPNE1	0.00132493	-0.674956
ENSG00000140848	CPNE2	0.00452013	-0.283891
ENSG00000085719	CPNE3	0.010116	-0.414539
ENSG00000080819	CPOX	0.000522887	-0.620267
ENSG00000071894	CPSF1	0.00666615	-0.523764
ENSG00000165934	CPSF2	0.00327504	-0.23645
ENSG00000160917	CPSF4	0.00311413	-0.484011
ENSG00000111605	CPSF6	0.0024953	0.184725
ENSG00000110090	CPT1A	1.01539e-05	-0.785543
ENSG00000205560	CPT1B	0.0129315	-1.23293
ENSG00000224051	CPTP	0.00341298	-0.509777
ENSG00000106066	CPVL	0.00270364	-0.317683
ENSG00000088882	CPXM1	0.00318063	-0.539561
ENSG00000117322	CR2	0.000136519	-0.759841
ENSG00000231527	CR769775.1	0.01737	-0.636861
ENSG00000276845	CR769775.3	0.0257081	-2.50431
ENSG00000166426	CRABP1	0.000660775	-0.456392
ENSG00000130038	CRACR2A	0.00775843	-0.466887
ENSG00000007545	CRAMP1	0.0348938	-0.372645
ENSG00000143578	CREB3L4	0.031561	-0.530158
ENSG00000146592	CREB5	0.00299541	-2.10492
ENSG00000111269	CREBL2	0.00257557	0.48801
ENSG00000164463	CREBRF	4.34716e-05	0.609237
ENSG00000143162	CREG1	0.0236402	-0.0871601
ENSG00000163703	CRELD1	0.000650911	-0.817525
ENSG00000184164	CRELD2	0.00151689	-0.576144
ENSG00000119878	CRIPT	0.010285	-1.0289
ENSG00000167193	CRK	0.0134201	-0.32917
ENSG00000245694	CRNDE	0.0374906	0.137554
ENSG00000058453	CROCC	0.00552702	-0.577602
ENSG00000095713	CRTAC1	0.0203233	3.20947
ENSG00000170275	CRTAP	0.000564491	-0.318631
ENSG00000008405	CRY1	0.000176905	-0.424292
ENSG00000100058	CRYBB2P1	0.0434618	0.181305
ENSG00000165475	CRYL1	0.000421404	-0.361701
ENSG00000205758	CRYZL1	0.00288442	-0.357491
ENSG00000124207	CSE1L	0.000341791	-0.319538
ENSG00000227431	CSE1L-AS1	0.0164597	-1.84931
ENSG00000103653	CSK	0.000254551	-0.54764
ENSG00000113712	CSNK1A1	0.0494996	0.0544345
ENSG00000213923	CSNK1E	0.00132005	-0.403275
ENSG00000169118	CSNK1G1	0.00465721	-0.312324
ENSG00000151292	CSNK1G3	0.0141766	-0.332896
ENSG00000276710	CSPG4P10	0.0439795	0.378184
ENSG00000114646	CSPG5	0.0360356	-1.20228
ENSG00000144655	CSRNP1	0.00161834	-0.543855
ENSG00000101439	CST3	0.0252643	-0.600181
ENSG00000177613	CSTF2T	0.00142808	-0.380263
ENSG00000176102	CSTF3	0.0254485	0.171296
ENSG00000196810	CTBP1-DT	0.000784855	-0.391005
ENSG00000178971	CTC1	0.0276214	0.248081
ENSG00000060069	CTDP1	0.0106094	-0.220245
ENSG00000144579	CTDSP1	0.00613921	-0.407736
ENSG00000144677	CTDSPL	0.000915346	-0.578369
ENSG00000137770	CTDSPL2	3.79605e-05	-0.764587
ENSG00000119326	CTNNAL1	0.0275349	-0.202285
ENSG00000168036	CTNNB1	0.000672644	0.365486
ENSG00000178585	CTNNBIP1	0.0153481	-0.416557
ENSG00000198561	CTNND1	0.00518327	0.679299
ENSG00000171793	CTPS1	0.000246188	-0.219001
ENSG00000198730	CTR9	0.00592567	-0.262908
ENSG00000064601	CTSA	0.048839	0.111015
ENSG00000164733	CTSB	0.000530609	-0.277918
ENSG00000109861	CTSC	0.0452689	-0.168267
ENSG00000117984	CTSD	0.0363879	-0.27655
ENSG00000163131	CTSS	0.0124199	-0.488341
ENSG00000136943	CTSV	8.00832e-06	-1.46279
ENSG00000085733	CTTN	0.00158793	0.410607
ENSG00000143079	CTTNBP2NL	0.0462125	-0.320968
ENSG00000178531	CTXN1	0.00205499	-0.889791
ENSG00000274333	CU633967.1	0.0395492	0.30552
ENSG00000280018	CU634019.6	0.0348347	0.514991
ENSG00000280179	CU639417.4	0.0268918	1.58718
ENSG00000055130	CUL1	0.000237384	0.209606
ENSG00000108094	CUL2	0.000775931	-0.500143
ENSG00000139842	CUL4A	0.0130279	0.153892
ENSG00000158290	CUL4B	0.00289163	-0.253828
ENSG00000166266	CUL5	0.0114625	-0.469316
ENSG00000044090	CUL7	0.0425451	-0.205666
ENSG00000112659	CUL9	0.000782311	-0.707409
ENSG00000226752	CUTALP	0.0153634	-0.254897
ENSG00000119929	CUTC	0.0383523	-0.206735
ENSG00000150316	CWC15	0.0164611	0.397536
ENSG00000273559	CWC25	0.00062769	-0.498253
ENSG00000189377	CXCL17	0.00601824	-1.82638
ENSG00000081041	CXCL2	0.0432551	0.827109
ENSG00000121966	CXCR4	3.90528e-06	0.328753
ENSG00000172215	CXCR6	0.0495918	-0.627437
ENSG00000185753	CXorf38	0.00177296	-0.65271
ENSG00000168772	CXXC4	0.00762179	0.41954
ENSG00000171604	CXXC5	0.00841534	-0.62943
ENSG00000162144	CYB561A3	0.00102216	0.488304
ENSG00000174151	CYB561D1	0.00241801	-0.294943
ENSG00000103018	CYB5B	0.0294428	-0.0976426
ENSG00000167740	CYB5D2	0.0432446	0.374229
ENSG00000100243	CYB5R3	0.0464882	0.0765591
ENSG00000215883	CYB5RL	0.00989655	0.34603
ENSG00000178927	CYBC1	0.00622849	-0.586941
ENSG00000071967	CYBRD1	0.000293848	0.258325
ENSG00000179091	CYC1	0.00076348	-0.600039
ENSG00000083799	CYLD	0.00518444	-0.458012
ENSG00000160882	CYP11B1	0.0340313	-2.18576
ENSG00000119004	CYP20A1	0.0499262	0.137712
ENSG00000003137	CYP26B1	0.000551746	-1.14031
ENSG00000111012	CYP27B1	0.0190043	0.611418
ENSG00000100197	CYP2D6	0.00519407	-1.5441
ENSG00000130649	CYP2E1	0.0041527	1.11354
ENSG00000237118	CYP2F2P	0.0268149	1.01218
ENSG00000155016	CYP2U1	0.00108435	0.329624
ENSG00000021461	CYP3A43	0.0109621	-2.49043
ENSG00000226562	CYP4F26P	0.0164415	-0.663427
ENSG00000145476	CYP4V2	0.000385127	1.14999
ENSG00000122783	CYREN	0.00235817	-0.650232
ENSG00000205795	CYS1	0.0223043	2.83805
ENSG00000120306	CYSTM1	0.0052683	0.372983
ENSG00000108669	CYTH1	0.0390757	-0.128306
ENSG00000008256	CYTH3	0.00049264	-0.22204
ENSG00000170891	CYTL1	0.0420528	-1.95878
ENSG00000222041	CYTOR	0.00547323	-0.729523
ENSG00000180902	D2HGDH	0.00969349	-0.984663
ENSG00000100592	DAAM1	0.0334175	-0.185516
ENSG00000153071	DAB2	0.000775769	1.03946
ENSG00000197380	DACT3	0.00940992	-1.23119
ENSG00000178149	DALRD3	0.00130396	-0.681215
ENSG00000132676	DAP3	0.0121284	0.11257
ENSG00000228507	DAP3P2	0.0452541	-3.39455
ENSG00000117593	DARS2	0.00108869	0.133925
ENSG00000204209	DAXX	0.00590641	-0.25526
ENSG00000183283	DAZAP2	0.0105389	-0.200112
ENSG00000006634	DBF4	0.00504732	0.312141
ENSG00000225756	DBH-AS1	0.0448253	-0.329365
ENSG00000113758	DBN1	0.00067753	-0.521951
ENSG00000136279	DBNL	0.000116729	-0.401984
ENSG00000105516	DBP	0.0123367	-0.674307
ENSG00000137992	DBT	0.00136857	-0.302187
ENSG00000100897	DCAF11	0.000141486	-0.504529
ENSG00000132017	DCAF15	0.00628589	-0.631057
ENSG00000163257	DCAF16	0.00940882	0.128267
ENSG00000143164	DCAF6	0.0141667	0.20643
ENSG00000136485	DCAF7	0.000154783	-0.554158
ENSG00000172992	DCAKD	0.00607022	0.323223
ENSG00000156136	DCK	0.0104757	0.324673
ENSG00000163673	DCLK3	0.00383884	1.42015
ENSG00000272886	DCP1A	0.0416313	-0.199182
ENSG00000232093	DCST1-AS1	0.000297994	-3.71628
ENSG00000179958	DCTPP1	0.0176009	-0.403564
ENSG00000043093	DCUN1D1	0.0400833	0.156349
ENSG00000137692	DCUN1D5	0.000633815	-0.25779
ENSG00000169738	DCXR	0.00254077	-0.625415
ENSG00000130311	DDA1	0.00105672	0.221292
ENSG00000213722	DDAH2	0.00277783	-1.77606
ENSG00000167986	DDB1	0.0184172	0.0601172
ENSG00000134574	DDB2	0.000844094	-0.666004
ENSG00000181418	DDN	0.0159981	-0.364802
ENSG00000198171	DDRGK1	0.00900099	-0.223117
ENSG00000099974	DDTL	0.0235494	-0.596198
ENSG00000079785	DDX1	0.0249261	0.120647
ENSG00000088205	DDX18	0.00222057	0.212412
ENSG00000157349	DDX19B	0.0223887	-0.379631
ENSG00000064703	DDX20	0.0281079	-0.16239
ENSG00000124228	DDX27	0.00133809	-0.27235
ENSG00000125485	DDX31	0.00957447	-0.246568
ENSG00000123136	DDX39A	0.000639846	-0.297392
ENSG00000198563	DDX39B	0.0135586	0.304314
ENSG00000215301	DDX3X	0.00871246	0.211659
ENSG00000067048	DDX3Y	0.0475939	0.405383
ENSG00000198231	DDX42	0.0287863	-0.177942
ENSG00000145833	DDX46	0.00793085	-0.306449
ENSG00000108654	DDX5	0.0302919	0.13429
ENSG00000107625	DDX50	0.00232333	-0.178672
ENSG00000185163	DDX51	0.014118	-0.142309
ENSG00000136271	DDX56	0.000284966	-0.425638
ENSG00000107201	DDX58	0.0400688	-0.336251
ENSG00000118197	DDX59	0.0233595	0.183396
ENSG00000110367	DDX6	0.0185898	0.260158
ENSG00000177030	DEAF1	0.000503968	-0.358465
ENSG00000158796	DEDD	0.0174503	-0.140549
ENSG00000023892	DEF6	0.00589145	-0.243575
ENSG00000081791	DELE1	0.0275958	-0.199434
ENSG00000205744	DENND1C	0.00663424	-0.358401
ENSG00000174485	DENND4A	0.0168133	-0.353363
ENSG00000184014	DENND5A	6.62576e-05	-0.366165
ENSG00000170456	DENND5B	0.00276424	-0.579834
ENSG00000139726	DENR	0.0116667	-0.1886
ENSG00000024526	DEPDC1	7.78901e-05	0.462923
ENSG00000165507	DEPP1	0.00342815	-2.94334
ENSG00000023697	DERA	0.00283881	0.139791
ENSG00000100418	DESI1	0.0204951	-0.0671099
ENSG00000121644	DESI2	1.21066e-05	-0.593234
ENSG00000160049	DFFA	0.000669753	-0.358367
ENSG00000273311	DGCR11	0.00526632	1.02241
ENSG00000183628	DGCR6	0.000218108	-1.21065
ENSG00000128185	DGCR6L	0.000693745	-0.787038
ENSG00000128191	DGCR8	0.00374819	-0.262088
ENSG00000065357	DGKA	3.52533e-05	-1.02122
ENSG00000077044	DGKD	0.00111142	-0.533558
ENSG00000058866	DGKG	0.0103457	0.625002
ENSG00000145214	DGKQ	0.001338	-0.886387
ENSG00000149091	DGKZ	0.0152024	-0.350616
ENSG00000179611	DGKZP1	0.00913846	-0.461094
ENSG00000116133	DHCR24	0.00187839	0.314041
ENSG00000172893	DHCR7	0.00679119	-0.291186
ENSG00000117682	DHDDS	0.0295702	0.135797
ENSG00000228716	DHFR	0.00441582	-0.285398
ENSG00000102967	DHODH	0.0486682	-0.219483
ENSG00000095059	DHPS	0.00418163	0.802037
ENSG00000278535	DHRS11	0.00296332	-1.05025
ENSG00000167536	DHRS13	0.00384498	-0.58091
ENSG00000100867	DHRS2	0.0193965	-1.21701
ENSG00000162496	DHRS3	0.0182414	-0.595524
ENSG00000187630	DHRS4L2	0.0443299	-0.217113
ENSG00000181192	DHTKD1	2.84575e-06	-0.766211
ENSG00000109606	DHX15	4.66064e-05	0.412102
ENSG00000204560	DHX16	0.00410465	-0.283576
ENSG00000132153	DHX30	0.0018226	-0.358188
ENSG00000134815	DHX34	0.000226827	0.815974
ENSG00000101452	DHX35	0.0138002	0.212479
ENSG00000150990	DHX37	0.00641497	-0.240913
ENSG00000108406	DHX40	7.27587e-05	-0.712382
ENSG00000108771	DHX58	0.000152952	-1.10107
ENSG00000067596	DHX8	0.0046804	0.223446
ENSG00000135829	DHX9	0.01908	0.169967
ENSG00000131504	DIAPH1	0.0162973	-0.164119
ENSG00000235706	DICER1-AS1	0.0469283	-0.620516
ENSG00000160305	DIP2A	0.0100282	-0.394634
ENSG00000151240	DIP2C	0.00154837	0.365343
ENSG00000150764	DIXDC1	0.0193534	-0.399842
ENSG00000130826	DKC1	0.00499301	0.142401
ENSG00000150768	DLAT	0.000195512	-0.289619
ENSG00000075711	DLG1	0.0194711	0.239444
ENSG00000082458	DLG3	0.0331396	-0.172679
ENSG00000132535	DLG4	0.00131585	-0.333255
ENSG00000151208	DLG5	0.0147279	-0.333939
ENSG00000080845	DLGAP4	0.00656076	-0.495322
ENSG00000126787	DLGAP5	0.0023827	-0.228248
ENSG00000144355	DLX1	0.0495036	-0.521777
ENSG00000115844	DLX2	0.00357791	-1.1733
ENSG00000137038	DMAC1	0.00421698	-0.367009
ENSG00000105341	DMAC2	0.0053632	0.230789
ENSG00000132837	DMGDH	0.0474271	0.598084
ENSG00000135164	DMTF1	0.000316496	0.464686
ENSG00000164818	DNAAF5	0.00037755	0.584321
ENSG00000086061	DNAJA1	0.00742339	0.309386
ENSG00000132002	DNAJB1	0.000120954	0.41814
ENSG00000135924	DNAJB2	0.00924092	0.225928
ENSG00000137094	DNAJB5	0.00116012	-1.15531
ENSG00000128590	DNAJB9	0.00325654	0.407658
ENSG00000136770	DNAJC1	0.00485269	0.362964
ENSG00000007923	DNAJC11	0.023205	0.159459
ENSG00000138246	DNAJC13	0.0116795	-0.459382
ENSG00000116138	DNAJC16	0.00531394	-0.636172
ENSG00000104129	DNAJC17	0.00333047	-0.492414
ENSG00000168724	DNAJC21	0.00342191	-0.223225
ENSG00000178401	DNAJC22	0.046076	-1.15662
ENSG00000170946	DNAJC24	0.0303406	0.327845
ENSG00000176410	DNAJC30	0.00126337	-0.666496
ENSG00000110011	DNAJC4	0.019068	-0.920997
ENSG00000101152	DNAJC5	0.00616435	0.118839
ENSG00000116675	DNAJC6	0.0104687	-0.336107
ENSG00000168259	DNAJC7	0.00472509	0.295003
ENSG00000213551	DNAJC9	0.0309206	-0.0553747
ENSG00000213918	DNASE1	0.0298457	-0.193034
ENSG00000013563	DNASE1L1	0.00312159	-1.0308
ENSG00000105612	DNASE2	0.00382105	-0.512215
ENSG00000264070	DND1P1	0.00642383	-0.666664
ENSG00000106976	DNM1	0.0379471	-0.380911
ENSG00000280038	DNM1P41	0.0165981	-2.18327
ENSG00000235370	DNM1P51	0.01791	-0.947035
ENSG00000079805	DNM2	0.0141857	-0.246542
ENSG00000130816	DNMT1	0.000398617	-0.697534
ENSG00000088305	DNMT3B	0.0146254	-0.407368
ENSG00000123992	DNPEP	0.00109325	-0.824388
ENSG00000112667	DNPH1	0.00260416	-1.00526
ENSG00000107447	DNTT	0.0110604	0.355587
ENSG00000149927	DOC2A	0.0148106	-0.763475
ENSG00000231793	DOC2GP	0.0260597	-0.400657
ENSG00000147251	DOCK11	0.0443299	-0.395056
ENSG00000147459	DOCK5	0.00129643	-1.01436
ENSG00000130158	DOCK6	0.00108683	-0.649352
ENSG00000088387	DOCK9	0.000855919	-0.863763
ENSG00000147443	DOK2	0.0178424	-0.595139
ENSG00000146094	DOK3	0.0126514	-2.06285
ENSG00000175283	DOLK	0.0294751	0.426297
ENSG00000159147	DONSON	0.00480966	-0.267426
ENSG00000142197	DOP1B	0.00323647	-0.653146
ENSG00000104885	DOT1L	0.0350025	-0.249719
ENSG00000172269	DPAGT1	0.00310598	-0.516392
ENSG00000011332	DPF1	0.0106076	-0.745311
ENSG00000205683	DPF3	0.00581764	-0.502117
ENSG00000132768	DPH2	0.0159749	0.152779
ENSG00000117543	DPH5	0.0107257	0.412968
ENSG00000000419	DPM1	0.0187551	0.250884
ENSG00000254986	DPP3	0.005056	-0.38213
ENSG00000176978	DPP7	0.00823414	-0.748326
ENSG00000074603	DPP8	0.0335757	-0.19773
ENSG00000142002	DPP9	5.76873e-05	0.448909
ENSG00000170629	DPY19L2P2	0.00504678	0.432414
ENSG00000227855	DPY19L2P3	0.0364626	0.572034
ENSG00000147647	DPYS	0.0439782	3.59434
ENSG00000117505	DR1	0.0088253	-0.106253
ENSG00000175550	DRAP1	0.00346371	-0.424885
ENSG00000185721	DRG1	0.00249143	-0.344092
ENSG00000108591	DRG2	0.0106142	-0.114321
ENSG00000102385	DRP2	0.000208053	0.695269
ENSG00000111817	DSE	0.00309181	-0.954629
ENSG00000149636	DSN1	9.43062e-05	-0.361991
ENSG00000143476	DTL	0.00656362	-0.424804
ENSG00000047579	DTNBP1	0.0373772	0.186556
ENSG00000135144	DTX1	0.000466731	-0.402591
ENSG00000091073	DTX2	0.0285697	-0.290062
ENSG00000163840	DTX3L	0.00114796	-0.748501
ENSG00000110042	DTX4	0.00156135	-0.569293
ENSG00000169718	DUS1L	0.00924352	-0.277449
ENSG00000141994	DUS3L	0.000943437	-0.49264
ENSG00000105865	DUS4L	0.0477905	0.262984
ENSG00000143507	DUSP10	0.0263654	-0.343232
ENSG00000081721	DUSP12	0.0331794	0.187989
ENSG00000111266	DUSP16	0.0139286	-0.498703
ENSG00000162999	DUSP19	0.0195459	-0.551478
ENSG00000158050	DUSP2	0.0452	-0.300805
ENSG00000108861	DUSP3	0.000482793	-0.6512
ENSG00000120875	DUSP4	0.0299394	-1.55877
ENSG00000139318	DUSP6	0.0272797	-0.804147
ENSG00000164086	DUSP7	0.0190124	-0.30162
ENSG00000184545	DUSP8	0.0400289	-0.517791
ENSG00000130829	DUSP9	0.00152917	-1.03117
ENSG00000128951	DUT	0.01182	-0.219346
ENSG00000225171	DUTP6	0.0130115	1.14493
ENSG00000244306	DUXAP10	0.00221339	0.342097
ENSG00000107404	DVL1	0.0106958	-0.333931
ENSG00000004975	DVL2	0.00473903	-0.308691
ENSG00000161202	DVL3	0.00355748	-0.403381
ENSG00000141627	DYM	0.0108043	0.120371
ENSG00000158560	DYNC1I1	0.0101248	-0.740517
ENSG00000077380	DYNC1I2	0.00411223	-0.240466
ENSG00000144635	DYNC1LI1	0.0451383	-0.141326
ENSG00000187240	DYNC2H1	0.039249	-0.605039
ENSG00000264364	DYNLL2	0.00473175	0.325966
ENSG00000125971	DYNLRB1	2.50124e-05	0.954788
ENSG00000157540	DYRK1A	0.00988109	-0.527872
ENSG00000135636	DYSF	0.0305906	-1.60444
ENSG00000134874	DZIP1	0.0478995	-0.259943
ENSG00000101412	E2F1	0.00845673	-0.506521
ENSG00000112242	E2F3	0.00423118	-0.356133
ENSG00000205250	E2F4	0.0177282	-0.234734
ENSG00000169016	E2F6	0.000724116	-0.459802
ENSG00000234764	E2F6P1	0.00115187	-0.627399
ENSG00000224688	E2F6P2	0.00915618	-0.635801
ENSG00000226885	E2F6P3	0.000259128	-0.822266
ENSG00000167967	E4F1	0.0327059	-0.401479
ENSG00000088881	EBF4	0.0238407	-0.704763
ENSG00000117395	EBNA1BP2	0.00613011	-0.234908
ENSG00000147155	EBP	0.0117641	-0.127147
ENSG00000122882	ECD	0.00156644	-0.254783
ENSG00000171551	ECEL1	0.0220917	-2.09518
ENSG00000104823	ECH1	0.00212776	-0.483415
ENSG00000127884	ECHS1	0.0171838	-0.298488
ENSG00000167969	ECI1	0.00777391	-0.781802
ENSG00000198721	ECI2	0.0101464	-0.474037
ENSG00000143369	ECM1	0.00626757	-0.672078
ENSG00000130159	ECSIT	0.00484363	0.301779
ENSG00000158813	EDA	0.00941935	-0.431367
ENSG00000179151	EDC3	0.0494921	-0.191121
ENSG00000038358	EDC4	0.0072078	-0.319043
ENSG00000116406	EDEM3	0.006042	-0.41492
ENSG00000074266	EED	0.00656589	-0.206175
ENSG00000156508	EEF1A1	0.00131153	0.46975
ENSG00000228502	EEF1A1P11	0.0340195	0.473504
ENSG00000250182	EEF1A1P13	0.0151293	0.610123
ENSG00000249855	EEF1A1P19	0.0382718	0.971713
ENSG00000196205	EEF1A1P5	0.00402571	0.500466
ENSG00000233476	EEF1A1P6	0.0487907	0.539371
ENSG00000101210	EEF1A2	0.0177228	-1.32344
ENSG00000150456	EEF1AKMT1	0.0248017	0.232237
ENSG00000114942	EEF1B2	0.00614554	0.465604
ENSG00000232472	EEF1B2P3	0.00660854	0.336021
ENSG00000167658	EEF2	0.00263903	0.181053
ENSG00000103319	EEF2K	0.00102343	-0.477114
ENSG00000132394	EEFSEC	0.0149226	-0.384547
ENSG00000122547	EEPD1	6.3257e-05	-1.41358
ENSG00000140025	EFCAB11	0.0329467	-0.484483
ENSG00000115380	EFEMP1	0.0204899	-1.0386
ENSG00000096093	EFHC1	0.00221055	0.476648
ENSG00000142634	EFHD2	0.0373082	-0.188331
ENSG00000140598	EFL1	0.000662586	-0.264658
ENSG00000259404	EFL1P1	0.0484356	-0.531407
ENSG00000169242	EFNA1	0.00536214	-0.51443
ENSG00000125266	EFNB2	0.0127023	-0.388866
ENSG00000132294	EFR3A	0.0039902	0.352986
ENSG00000084710	EFR3B	0.0234966	-0.972514
ENSG00000108883	EFTUD2	0.000320792	-0.189854
ENSG00000172889	EGFL7	0.00594086	-1.72539
ENSG00000269858	EGLN2	0.0398705	-0.470289
ENSG00000120738	EGR1	0.0167383	-0.770323
ENSG00000135625	EGR4	0.0268508	0.302793
ENSG00000115504	EHBP1	0.0439744	-0.26951
ENSG00000173442	EHBP1L1	0.00172447	-1.08819
ENSG00000103966	EHD4	0.03721	-0.390364
ENSG00000181090	EHMT1	0.0357796	-0.123905
ENSG00000204371	EHMT2	0.00114748	-0.522149
ENSG00000149547	EI24	0.00315685	-0.512518
ENSG00000175376	EIF1AD	0.00868485	0.210011
ENSG00000173674	EIF1AX	0.00317296	0.225666
ENSG00000114784	EIF1B	0.00721675	0.267426
ENSG00000280739	EIF1B-AS1	0.0266665	-1.40553
ENSG00000144895	EIF2A	0.000381149	0.528786
ENSG00000086232	EIF2AK1	8.68308e-06	-0.782085
ENSG00000172071	EIF2AK3	0.0287784	0.275816
ENSG00000111361	EIF2B1	0.0152595	0.146702
ENSG00000119718	EIF2B2	0.00541396	-0.493755
ENSG00000070785	EIF2B3	0.0170104	-0.247119
ENSG00000145191	EIF2B5	0.0093929	0.0974163
ENSG00000134001	EIF2S1	0.0223354	-0.117203
ENSG00000125977	EIF2S2	0.0012363	-0.191696
ENSG00000130741	EIF2S3	0.000114111	0.294918
ENSG00000104408	EIF3E	0.00090377	0.439891
ENSG00000175390	EIF3F	0.000191712	0.369356
ENSG00000233426	EIF3FP3	0.0018464	0.52848
ENSG00000147677	EIF3H	0.000783156	0.395444
ENSG00000084623	EIF3I	0.044596	-0.274339
ENSG00000100129	EIF3L	0.00021913	0.426523
ENSG00000156976	EIF4A2	0.000854784	0.247242
ENSG00000141543	EIF4A3	0.0329236	-0.0954813
ENSG00000063046	EIF4B	0.00467175	0.265585
ENSG00000187840	EIF4EBP1	0.0047457	-0.486407
ENSG00000148730	EIF4EBP2	0.0302356	-0.171003
ENSG00000114867	EIF4G1	0.000387425	-0.318615
ENSG00000110321	EIF4G2	0.00105098	0.310364
ENSG00000075151	EIF4G3	0.0422103	-0.323948
ENSG00000106682	EIF4H	0.00375268	0.17107
ENSG00000233830	EIF4HP1	0.00358814	0.496707
ENSG00000100664	EIF5	0.000335577	0.255453
ENSG00000006744	ELAC2	2.51459e-05	-0.569234
ENSG00000066044	ELAVL1	0.00326843	-0.159058
ENSG00000120690	ELF1	0.00476451	-0.204252
ENSG00000102034	ELF4	0.000164754	-0.579525
ENSG00000105656	ELL	0.00111931	-0.666098
ENSG00000102890	ELMO3	0.0149569	-0.961348
ENSG00000103363	ELOB	0.0392612	-0.241183
ENSG00000118402	ELOVL4	0.000194668	-0.275677
ENSG00000012660	ELOVL5	0.00738331	-0.124348
ENSG00000070061	ELP1	0.00556043	-0.272466
ENSG00000134759	ELP2	4.97766e-05	0.356262
ENSG00000163832	ELP6	0.0461862	-0.0906126
ENSG00000170571	EMB	5.26418e-05	0.60364
ENSG00000127463	EMC1	0.0176875	-0.322922
ENSG00000161671	EMC10	0.0070381	-0.502103
ENSG00000125037	EMC3	0.0290257	0.27409
ENSG00000134153	EMC7	0.00238772	-0.309308
ENSG00000131148	EMC8	0.0033288	-0.284748
ENSG00000102119	EMD	0.00479119	-0.503015
ENSG00000197774	EME2	0.0425194	0.331172
ENSG00000126749	EMG1	0.00902509	-0.502901
ENSG00000125746	EML2	0.000256355	-1.53372
ENSG00000143924	EML4	0.00253602	-0.623725
ENSG00000214595	EML6	0.00657445	-0.499178
ENSG00000142227	EMP3	1.19697e-05	-0.560985
ENSG00000163064	EN1	0.0208559	0.289636
ENSG00000154380	ENAH	0.00132757	0.449471
ENSG00000171617	ENC1	0.00739129	0.439146
ENSG00000149218	ENDOD1	0.00124802	-0.363301
ENSG00000167136	ENDOG	0.00594421	-0.762798
ENSG00000106991	ENG	0.0433471	-2.47325
ENSG00000167280	ENGASE	0.0239411	-0.621059
ENSG00000124074	ENKD1	0.00281578	-0.622922
ENSG00000111674	ENO2	0.00045503	-0.585284
ENSG00000108515	ENO3	0.0156126	-0.544721
ENSG00000145293	ENOPH1	0.000338755	-1.15536
ENSG00000120658	ENOX1	0.045616	-0.219168
ENSG00000165675	ENOX2	0.0257545	0.262808
ENSG00000143420	ENSA	0.0287781	-0.13974
ENSG00000138185	ENTPD1	0.0116472	-0.606647
ENSG00000197586	ENTPD6	0.00660815	-0.401955
ENSG00000198018	ENTPD7	0.012011	-0.737497
ENSG00000188833	ENTPD8	0.0227148	-2.85983
ENSG00000231993	EP300-AS1	0.0131888	-0.736052
ENSG00000116016	EPAS1	0.0107358	-1.17298
ENSG00000088367	EPB41L1	0.00650892	-0.823607
ENSG00000224032	EPB41L4A-AS1	0.000356557	0.807919
ENSG00000115109	EPB41L5	0.0282392	-0.16123
ENSG00000086289	EPDR1	0.00354916	-0.403502
ENSG00000143819	EPHX1	0.00209682	-0.612828
ENSG00000120915	EPHX2	0.0175128	0.231267
ENSG00000105131	EPHX3	0.00615525	-1.58475
ENSG00000112425	EPM2A	0.0349891	-0.333992
ENSG00000178567	EPM2AIP1	0.0412314	0.241756
ENSG00000151491	EPS8	0.00620114	-0.256928
ENSG00000164307	ERAP1	0.00523522	-0.296295
ENSG00000065361	ERBB3	0.00266061	-1.48318
ENSG00000104884	ERCC2	0.000830696	-1.1577
ENSG00000163161	ERCC3	0.016356	0.0502423
ENSG00000186871	ERCC6L	0.000859785	0.285055
ENSG00000105722	ERF	0.00953863	-0.536656
ENSG00000113719	ERGIC1	0.00176094	0.162377
ENSG00000087502	ERGIC2	0.000367913	-0.745376
ENSG00000125991	ERGIC3	0.0101598	0.244881
ENSG00000104626	ERI1	0.000332219	-0.560465
ENSG00000196678	ERI2	0.00209556	0.364413
ENSG00000130023	ERMARD	0.0166848	0.213478
ENSG00000197930	ERO1A	0.0301494	0.19219
ENSG00000023318	ERP44	0.0437974	0.161031
ENSG00000116285	ERRFI1	0.00376738	-0.999138
ENSG00000213462	ERV3-1	0.028455	-0.291631
ENSG00000233056	ERVH48-1	0.00265801	-1.00986
ENSG00000142396	ERVK3-1	0.00181414	0.510624
ENSG00000230426	ERVMER61-1	0.0315264	-0.750914
ENSG00000171320	ESCO2	0.000334445	-0.287027
ENSG00000135476	ESPL1	0.00055838	-0.410482
ENSG00000104413	ESRP1	0.0187447	2.4641
ENSG00000173153	ESRRA	0.0342597	0.358881
ENSG00000139641	ESYT1	0.00165864	-0.436048
ENSG00000105379	ETFB	0.0382124	-0.287211
ENSG00000205707	ETFRF1	0.0476366	0.456334
[truncated: 4,192 more rows]
