# Supplementary material for: Uncovering a role for METTL13 in malignant transformation of human hematopoietic stem cells and in the progression of pediatric leukemia
Source: Cell Death Dis. 2026 Apr 25;17(1):549. doi: 10.1038/s41419-026-08761-7 (PMC13243463; doi:10.1038/s41419-026-08761-7)
Supplement: Supplementary file 13 — Supplemental Table 5 [file 41419_2026_8761_MOESM13_ESM.xlsx]

## Sheet: Blad1
Gene	Primer Set	FW 5´-3´	REV 5’-3´
HPRT	Total (qRT-PCR)	CGTCTTGCTCGAGATGTGATG	TTTATAGCCCCCCTTGAGCAC
METTL3_1	Total (qRT-PCR)	CAAGCTGCACTTCAGACGAA	GCTTGGCGTGTGGTCTTT
METTL3_2	Total (qRT-PCR)	AAGGTCAGTCAGGAGATCCTAG	TGATCCAGTTGGGTTGCACATT
METTL5_1	Total (qRT-PCR)	GCCGCACATTGCAGCATGT	CAGGTCATATCGAAGTTCTGC
METTL5_2	Total (qRT-PCR)	GTTAGGAGCAGGGTTGTGTG	TTGTATGATGCTGGCAGGTCA
METTL9_1	Total (qRT-PCR)	CAGCATTGAGAAATCGGGCT	GCCACCGTTTTCCACATAGG
METTL9_2	Total (qRT-PCR)	GAGAACCACCAGTGGTATGTG	AAGTTCAGGCAGCTGATGACA
METTL13_1	Total (qRT-PCR)	AAAGGTGCTGGTGATTGGGTG	TGAGACACATCCTTCAGCAAC
METTL13_2	Total (qRT-PCR)	TCCTAGAGATCCCACTGGCA	GTAGCAAGGCCGTGCTTCTC
METTL14_1	Total (qRT-PCR)	CATCAGGGATGTAGGTTTAGCT	CGTAAACACACTCTTCCAAGG
METTL14_2	Total (qRT-PCR)	CTTGCAGGGCTTCCTATGATA	TCGTAAACACACTCTTCCAAGG
